# Supplementary material for: Full-color processible afterglow organic small molecular glass
Source: Nat Commun. 2025 May 15;16:4526. doi: 10.1038/s41467-025-59787-y (PMC12081614; doi:10.1038/s41467-025-59787-y)
Supplement: Supplementary file 3 — Supplementary Data 1 [file 41467_2025_59787_MOESM3_ESM.xlsx]

## Sheet: CM1
CM1						CM1&TTPO
0 1						0 1
C -1.33919939 0.17860462 0.03711672						C -4.65794859 0.19891650 -0.19136165
C -0.89280078 1.51398537 0.22108283						C -4.65265468 1.09701994 0.90892846
C 0.45213458 1.81459598 0.25153415						C -3.72246174 2.11536589 0.99051380
C 1.44222522 0.83077663 0.10083204						C -2.73853411 2.31322597 0.00778860
C 0.99085611 -0.48743650 -0.08353809						C -2.74188949 1.41126983 -1.06983603
C -0.35572775 -0.81588282 -0.11288294						C -3.66316863 0.37595516 -1.17164164
C 2.86374431 1.06999471 0.12215364						C -1.73616503 3.35381627 0.02683941
C 3.70309791 0.01450270 -0.03140613						C -0.84924362 3.41816425 -0.99799387
C 3.23365546 -1.34312582 -0.21654760						C -0.86789353 2.48979654 -2.11104305
O 1.85780160 -1.51932753 -0.23314506						O -1.84784439 1.51285163 -2.08372555
O 3.92193563 -2.32392500 -0.35662089						O -0.13171921 2.51571870 -3.07059857
C 3.39010933 2.45942149 0.31304136						C -1.68953868 4.33173859 1.16194039
N -2.67555943 -0.12908976 0.00403229						N -5.61155758 -0.78889951 -0.30773124
C -3.69727548 0.86001995 0.29271219						C -6.58970368 -1.01174330 0.74139938
C -3.14056348 -1.46676898 -0.31387906						C -5.57344650 -1.72443781 -1.41785580
C -3.23458660 -2.38752406 0.89866473						C -4.55331945 -2.85053995 -1.26436067
C -4.13788854 1.66166154 -0.92819129						C -6.07375877 -1.78955536 1.95199775
H -1.60707201 2.32243159 0.32023314						H -5.38240706 0.99938002 1.70532319
H 0.75041466 2.85021352 0.38889022						H -3.75703143 2.78274526 1.84822471
H -0.60485771 -1.86256845 -0.23451667						H -3.57835776 -0.26945564 -2.03719802
H 4.78109526 0.13345147 -0.02303965						H -0.06844305 4.17222278 -1.03769184
H 3.05381712 2.87897436 1.26881237						H -2.63272213 4.88426020 1.24432157
H 4.48263958 2.47053701 0.30009004						H -1.53180728 3.81482508 2.11847591
H 3.03059095 3.12849911 -0.47789671						H -0.87866610 5.05427157 1.02544504
H -4.55741246 0.32754079 0.71571245						H -6.99789492 -0.04546301 1.06282569
H -3.34456324 1.52628645 1.08754437						H -7.43028364 -1.55221729 0.29006930
H -4.12727271 -1.36767723 -0.78179787						H -6.57979960 -2.14848248 -1.52223774
H -2.49090814 -1.90129660 -1.08141848						H -5.38696671 -1.16884278 -2.34646755
H -2.25814193 -2.51444277 1.37630546						H -3.54411336 -2.44937104 -1.11417689
H -3.92219719 -1.97720715 1.64643604						H -4.79651623 -3.48692910 -0.40602445
H -3.60426643 -3.37600320 0.60445988						H -4.54020653 -3.47873702 -2.16423554
H -4.54068515 1.00072804 -1.70341689						H -6.86094253 -1.87915848 2.71094313
H -4.91870798 2.38096717 -0.65691928						H -5.76127596 -2.80014576 1.66982786
H -3.29813997 2.21226550 -1.36373209						H -5.21400028 -1.28848489 2.41023138
						C 1.72122733 -3.10392959 3.02754149
						C 0.69540770 -3.92600129 2.57721573
						C 0.06923095 -3.65219394 1.36393666
						C 0.43898251 -2.56061904 0.57195596
						C 1.47958549 -1.72612295 1.03818767
						C 2.10793818 -2.01058569 2.25591704
						P 1.97770119 -0.25610340 0.06598880
						C 3.09955736 0.68315625 1.16784560
						O 0.80906142 0.55480832 -0.42126827
						C 3.03839100 -0.90261841 -1.27685380
						C 3.44414965 -2.24328609 -1.26130295
						C 4.22515715 -2.77096243 -2.28509952
						C 4.60780822 -1.94994574 -3.33954591
						C 4.21160741 -0.61590331 -3.35955468
						C 3.42780401 -0.06088143 -2.34363635
						C 3.03114506 1.38496001 -2.42927710
						C 4.48324892 0.62288402 0.96913613
						C 5.35751075 1.34831072 1.77373917
						C 4.84535317 2.14590322 2.79082919
						C 3.47004405 2.20901788 2.99630603
						C 2.57294457 1.48974424 2.20242573
						C 1.09799076 1.58515605 2.48009102
						C -0.27147274 -2.31763961 -0.73174911
						H 2.22030257 -3.30893669 3.97101981
						H 0.38071021 -4.78433621 3.16723142
						H -0.72930825 -4.30312576 1.01388995
						H 2.91144591 -1.36693810 2.60397086
						H 3.14084100 -2.88547124 -0.43885486
						H 4.53004462 -3.81400025 -2.25513118
						H 5.21671911 -2.34416276 -4.14934813
						H 4.51468034 0.02168270 -4.18742038
						H 3.55501493 1.87243668 -3.25732985
						H 1.95422577 1.50216187 -2.59018513
						H 3.27221561 1.92789052 -1.50871300
						H 4.88123218 0.00280246 0.17051399
						H 6.42888190 1.28845748 1.60313057
						H 5.51359883 2.72132987 3.42661742
						H 3.07438964 2.83554309 3.79368356
						H 0.90361704 2.31546265 3.27317151
						H 0.54756469 1.86446739 1.57729055
						H 0.69003947 0.61886007 2.80441023
						H -0.82867108 -1.36992989 -0.71009638
						H 0.43395394 -2.23735939 -1.56863589
						H -0.95397147 -3.14504576 -0.94838367

## Sheet: MAMOBz
MAMBZ						MAMOBZ&TTPO
0 1						0 1
C -1.85905823 0.21085714 -0.00024692						C -4.14024793 -1.31784327 0.51797008
C -2.06202152 1.58359983 -0.00015091						C -5.52333950 -1.45338445 0.28959827
C -1.00803652 2.49170875 0.00001187						C -6.30477306 -0.37692617 -0.06017513
C 0.27975225 2.00201094 0.00014145						C -5.71079869 0.88879228 -0.19306862
C 0.53205396 0.62150367 0.00004585						C -4.35986171 1.04732999 0.03186602
C -0.53860585 -0.32213625 -0.00021334						C -3.52443944 -0.04943722 0.40152390
N -0.28867721 -1.66535646 -0.00043912						N -2.21852956 0.23061925 0.63500879
O -3.05070579 -0.47584278 -0.00045842						C -3.43510035 -2.56465341 0.87251873
C -3.20039198 -1.86969464 0.00076302						O -2.09919994 -2.40663104 0.99496585
C 1.97619651 0.29135449 0.00018257						O -3.96957284 -3.64269527 1.03562767
O 2.26916682 -1.03690935 -0.00004890						C -1.36773619 -3.57228387 1.35571545
O 2.86604740 1.11491438 0.00025396						O -3.68271402 2.23099600 -0.07405753
C 3.66238088 -1.33882359 -0.00003737						C -4.40556824 3.36330070 -0.48150977
H -3.09519262 1.91891970 -0.00020144						H -5.94438880 -2.44723340 0.40007764
H -1.20261686 3.55926051 0.00007822						H -7.36948165 -0.49513177 -0.23535277
H 1.13964088 2.66243216 0.00031041						H -6.32135843 1.74146840 -0.47264768
H -1.01992614 -2.34530695 -0.00079345						H -1.52592000 -0.49770372 0.75336292
H 0.66849873 -1.97567353 -0.00040992						H -1.89926783 1.15449085 0.39109134
H -4.27926264 -2.04374076 0.00124082						H -1.51844171 -4.36520217 0.61787785
H -2.78914331 -2.34146718 -0.90253039						H -0.32674673 -3.25162246 1.38059219
H -2.78847528 -2.33994632 0.90453816						H -1.69109063 -3.93916820 2.33392482
H 3.72779600 -2.42750915 -0.00019239						H -4.85752623 3.21873314 -1.47239859
H 4.14490587 -0.92439951 -0.88848006						H -5.19614559 3.61882847 0.23721772
H 4.14483145 -0.92465380 0.88856339						H -3.68474743 4.18206711 -0.53023758
						C 2.13321431 -0.75562727 -1.53928339
						C 1.14026036 -1.22372029 -2.43011525
						C 1.55859566 -1.76272812 -3.64932658
						C 2.90393428 -1.84713178 -3.99411802
						C 3.87465486 -1.38353925 -3.11480571
						C 3.48464755 -0.84135089 -1.89463453
						P 1.67303772 -0.07268223 0.09275137
						C 3.24391180 0.08700506 1.01319804
						O 0.63735444 -0.90052674 0.81370432
						C 1.10318202 1.63971304 -0.20912231
						C 1.16486178 2.17842780 -1.49902494
						C 0.67019511 3.45008471 -1.77156132
						C 0.10233468 4.19394586 -0.74471766
						C 0.04410266 3.66871077 0.54319228
						C 0.54157574 2.39825480 0.84481749
						C 3.88195685 1.33072335 1.08341492
						C 5.06938603 1.49090724 1.79016547
						C 5.62842855 0.39555857 2.43743202
						C 5.00261782 -0.84523530 2.36755625
						C 3.81175797 -1.03178811 1.66164629
						C 0.47901787 1.89979271 2.26331794
						C -0.32931989 -1.16258781 -2.12109171
						C 3.18908091 -2.39954542 1.61172494
						H 0.80387244 -2.12667087 -4.34258479
						H 3.19014534 -2.27529506 -4.95124499
						H 4.92855481 -1.44224599 -3.37162866
						H 4.24301917 -0.48004703 -1.20604339
						H 1.60140991 1.59221480 -2.30286686
						H 0.72467604 3.84984545 -2.78014547
						H -0.29372995 5.18697014 -0.94127873
						H -0.39737262 4.25769782 1.34368437
						H 3.44164453 2.18653640 0.57895926
						H 5.54904503 2.46459305 1.83444740
						H 6.55339582 0.50304515 2.99788334
						H 5.44662944 -1.69869778 2.87474846
						H -0.07773050 2.59998764 2.89232376
						H 0.00381765 0.91695961 2.32357206
						H 1.48576922 1.79487199 2.68571545
						H -0.91610940 -1.49507136 -2.98217649
						H -0.58441275 -1.78682914 -1.26022198
						H -0.65190115 -0.14686485 -1.86707460
						H 3.79630322 -3.11921041 2.16830648
						H 2.17713199 -2.38397949 2.02550634
						H 3.09896615 -2.75916656 0.57973787

## Sheet: 7HBCz
7HBCz						7HBCz&TTPO
0 1						0 1
C -3.69008630 0.12019208 -0.00000278						C 3.66981042 -4.09680972 0.15538752
C -3.95303689 -1.22923181 -0.00000102						C 2.29561212 -4.14571305 0.14884847
C -2.88409071 -2.14508853 0.00000311						C 1.55342316 -2.94931959 0.11311866
C -1.58069797 -1.70197017 0.00000396						C 2.19695119 -1.73203143 0.07486721
C -1.27554126 -0.32121405 0.00000075						C 3.60810383 -1.64485727 0.07291336
C -2.36352968 0.60905900 -0.00000153						C 4.35922672 -2.86221829 0.12289088
C 0.05059846 0.20632197 0.00000106						C 4.33611265 -0.41754051 0.03639218
C 0.23184936 1.59829447 0.00000170						C 5.73832718 -0.45116578 0.07603353
C -0.83797191 2.51489324 0.00000018						C 6.47861445 -1.64852534 0.13055388
C -2.11027042 2.01119125 -0.00000182						C 5.78323496 -2.82765016 0.14755561
C 1.37483952 -0.37657265 -0.00000048						C 3.96397303 0.97891153 -0.03103183
C 2.29296177 0.70719806 0.00000052						C 5.17490499 1.72144983 -0.01572682
N 1.57622116 1.88029052 -0.00000008						N 6.22369379 0.83493049 0.04864648
C 1.89528207 -1.67872372 -0.00000312						C 2.75721138 1.68800277 -0.11549933
C 3.26899443 -1.86825847 -0.00000277						C 2.77958995 3.07450253 -0.16538195
C 4.15129638 -0.77789183 -0.00000001						C 3.99049865 3.78148983 -0.13615592
C 3.67436932 0.52396452 0.00000128						C 5.20422232 3.11382976 -0.06442900
H -4.50697819 0.83880996 -0.00000488						H 4.25355303 -5.01463713 0.19022398
H -4.97811494 -1.58911908 -0.00000228						H 1.78197931 -5.10306297 0.17678131
H -3.08862014 -3.21256500 0.00000607						H 0.46735725 -2.96131329 0.12081559
H -0.77476511 -2.42655248 0.00000899						H 1.59450519 -0.83144610 0.05867329
H -0.65485722 3.58611157 0.00000035						H 7.56507308 -1.63270595 0.15581683
H -2.96149949 2.68762189 -0.00000350						H 6.31991875 -3.77263924 0.18635839
H 1.97429886 2.80475597 0.00001086						H 7.19782613 1.08674622 0.06525147
H 1.24144089 -2.54403864 -0.00000676						H 1.80371106 1.17280491 -0.15867572
H 3.66879292 -2.87831285 -0.00000499						H 1.84107527 3.61693051 -0.23417214
H 5.22336309 -0.95423266 0.00000042						H 3.98050323 4.86748833 -0.17501274
H 4.35359426 1.37250766 0.00000222						H 6.14583610 3.65682000 -0.04904373
						C -5.45168160 -0.25985765 -2.59296105
						C -6.08638584 -1.46152927 -2.30354401
						C -5.58713118 -2.28541172 -1.29919469
						C -4.45190155 -1.94267020 -0.56140689
						C -3.80814898 -0.72163483 -0.86344847
						C -4.31762849 0.10256278 -1.87288708
						H -3.81907735 1.04037361 -2.10156844
						P -2.29109033 -0.23374171 0.03452855
						C -1.63176198 1.21618359 -0.86340972
						O -1.29006650 -1.35231487 0.15636707
						C -2.86210490 0.40435412 1.65079314
						C -1.81931893 2.50188046 -0.34382162
						C -1.30268938 3.62084186 -0.99029092
						C -0.58440530 3.45445059 -2.16849203
						C -0.39409449 2.17870648 -2.69150267
						C -0.90780638 1.04055248 -2.06519727
						C -0.68374118 -0.30915332 -2.68994798
						C -4.22558375 0.64069880 1.86092336
						C -4.69544801 1.09954255 3.08733128
						C -3.79337322 1.32379618 4.12023698
						C -2.43609456 1.09313649 3.91826171
						C -1.93887490 0.63532104 2.69561772
						C -0.45938809 0.42042251 2.53557846
						H -5.83124912 0.39255658 -3.37430420
						H -6.97128646 -1.76211220 -2.85853226
						H -6.08810350 -3.22501136 -1.07754354
						C -3.96674073 -2.86453372 0.52302604
						H -2.37748370 2.62927987 0.57950888
						H -1.46101862 4.61142264 -0.57300058
						H -0.16900763 4.31605113 -2.68463419
						H 0.17116160 2.05619152 -3.61225651
						H -0.11671046 -0.21100857 -3.61996604
						H -0.14484111 -0.97839510 -2.01334493
						H -1.63511512 -0.80158793 -2.92393746
						H -4.93004203 0.46028444 1.05366290
						H -5.75770576 1.27583255 3.23151015
						H -4.14293280 1.67816119 5.08651341
						H -1.73528743 1.27047924 4.73079986
						H -0.03714915 1.10710059 1.79119182
						H 0.06097683 0.59761317 3.48102728
						H -0.24065479 -0.59250055 2.18718230
						H -2.91710467 -3.13143564 0.37271397
						H -4.02805632 -2.38357400 1.50705829
						H -4.57270177 -3.77466139 0.55550803

## Sheet: NpDPA
NpDPA						NpDPA&TTPO
0 1						0 1
C 3.00649717 0.66430280 1.98465528						C 0.04869569 -2.93010313 0.79096123
C 4.19745913 0.06416929 1.52168173						C 0.67315804 -4.03956808 1.34862922
C 4.17199714 -0.74847237 0.41602245						C 2.04219673 -4.22482194 1.18168948
C 2.96270750 -0.99366149 -0.28132846						C 2.82660382 -3.31798547 0.46461558
C 1.76267670 -0.36613381 0.17488422						C 2.18771521 -2.19179354 -0.10086832
C 1.81818892 0.45580611 1.32768501						C 0.80917386 -2.01562284 0.06817903
C 2.91753418 -1.86201339 -1.39982224						P 3.14887413 -0.97474024 -1.06979931
C 1.73127278 -2.10494657 -2.04592119						C 1.90367573 0.08603776 -1.88785354
C 0.54694693 -1.47212033 -1.61969806						O 4.11983143 -1.60535045 -2.03108591
C 0.54977076 -0.61446047 -0.53970262						C 3.96956052 0.09342046 0.17230726
N -0.66143065 0.00414473 -0.12640503						C 1.59355968 1.34042975 -1.35166041
C -0.79485665 1.40352554 -0.23158182						C 0.66293553 2.17491684 -1.96354641
C -1.77607798 -0.82454339 0.13467111						C 0.03994909 1.75448839 -3.13256523
C -3.05334176 -0.50829147 -0.34475335						C 0.34009923 0.50529893 -3.66994854
C -4.12962399 -1.34592589 -0.07303454						C 1.26299300 -0.35320970 -3.06831278
C -3.95274689 -2.51678888 0.65932343						C 1.52486329 -1.70339482 -3.67684370
C -2.68016138 -2.83957415 1.12547567						C 3.68105990 -0.06357967 1.53222884
C -1.60148538 -2.00104603 0.87459641						C 4.33022210 0.69858650 2.49967626
C -0.03255907 2.12542861 -1.15802022						C 5.28090410 1.63255257 2.10460282
C -0.13989982 3.51007062 -1.22904031						C 5.57253838 1.79550303 0.75350218
C -1.01450754 4.20045889 -0.39563762						C 4.93563451 1.04088484 -0.23436567
C -1.77724175 3.48400499 0.52469817						C 5.28348038 1.26525219 -1.67969576
C -1.66590213 2.10272944 0.61746155						C 4.30542879 -3.55979868 0.33357880
H 3.03047257 1.29467094 2.86940745						H -1.02072103 -2.77889867 0.91165624
H 5.13157760 0.24211351 2.04756511						H 0.09351665 -4.76466639 1.91417082
H 5.08261014 -1.22425202 0.05918016						H 2.52331338 -5.09733678 1.61819069
H 0.90569504 0.91819522 1.68914991						H 0.32165721 -1.15147579 -0.37539817
H 3.83716577 -2.33827113 -1.73107062						H 2.07813575 1.67117912 -0.43756168
H 1.69880531 -2.77452188 -2.90094196						H 0.42834157 3.13917819 -1.52224100
H -0.38801073 -1.65398982 -2.14192565						H -0.68180128 2.39771751 -3.63028387
H -3.19749473 0.39456460 -0.93040066						H -0.15316239 0.18120620 -4.58376011
H -5.11373109 -1.08473871 -0.45368743						H 0.98110328 -1.81305283 -4.61977085
H -4.79585535 -3.17043506 0.86357367						H 2.59305849 -1.86009732 -3.84935746
H -2.52462085 -3.74755737 1.70230038						H 1.19769565 -2.50641154 -3.00446675
H -0.61285179 -2.24894582 1.24975335						H 2.94306701 -0.79951228 1.83972203
H 0.64471475 1.59590430 -1.82094232						H 4.09863555 0.55476903 3.55160697
H 0.46263945 4.05043089 -1.95458691						H 5.80278917 2.23202114 2.84623348
H -1.09963582 5.28135074 -0.45908925						H 6.32002024 2.52533036 0.45073392
H -2.45918016 4.00583812 1.19124983						H 5.53054986 0.32170586 -2.17447035
H -2.25216678 1.55552195 1.34961260						H 4.43319350 1.69297334 -2.22535214
						H 6.12503070 1.95793623 -1.77268191
						H 4.58061260 -4.51716332 0.78594136
						H 4.61700285 -3.54689497 -0.71433451
						H 4.88039902 -2.77222390 0.83636564
						C 1.28377964 3.25369220 2.30013003
						C 0.78244452 4.54285447 2.01169853
						C -0.48499284 4.69133107 1.50078844
						C -1.30264131 3.56311002 1.25180867
						C -0.80196839 2.26026931 1.55082292
						C 0.50783378 2.14102366 2.08131446
						C -2.60562877 3.67215983 0.70359908
						C -3.36775836 2.56187260 0.45748435
						C -2.86591330 1.26109184 0.73751405
						C -1.60229263 1.12657905 1.27656736
						N -3.68056363 0.14387544 0.45416510
						C -3.69923320 -0.98239659 1.30130665
						C -4.40115619 0.12222036 -0.76506380
						C -5.73782806 -0.29241590 -0.78986429
						C -6.44161184 -0.30861181 -1.98801553
						C -5.83231668 0.10336769 -3.17172481
						C -4.50465354 0.52238183 -3.14640513
						C -3.78609642 0.52477716 -1.95567982
						C -3.81470817 -2.27367007 0.76786591
						C -3.85706098 -3.38102790 1.60903898
						C -3.76474774 -3.22888974 2.98981330
						C -3.64140298 -1.94666870 3.52165892
						C -3.61743353 -0.83233353 2.69292798
						H 2.29176405 3.13992652 2.68994443
						H 1.40351991 5.41565013 2.19358115
						H -0.87688111 5.68086456 1.27540060
						H 0.89742304 1.14922775 2.29809299
						H -3.00356666 4.66114670 0.48756086
						H -4.36827483 2.65941392 0.04749402
						H -1.20525206 0.13800889 1.49176701
						H -6.21592727 -0.60034199 0.13560093
						H -7.47911998 -0.63222533 -1.99283141
						H -6.38784166 0.09663987 -4.10516820
						H -4.01474292 0.83670180 -4.06435458
						H -2.74410990 0.83288404 -1.94124416
						H -3.87504479 -2.40390414 -0.30826337
						H -3.95123646 -4.37267146 1.17377986
						H -3.79234818 -4.09598737 3.64327439
						H -3.57752883 -1.80733133 4.59769232
						H -3.53545145 0.16323194 3.11787247

## Sheet: 1,8NA
1,8NA						1,8NA&TTPO
0 1						0 1
C -0.41166780 -2.42318746 -0.00000394						C 0.17221722 -2.91590403 -0.76290290
C -1.81860918 -2.42957882 -0.00002544						C -1.02605782 -2.79037836 -0.07029522
C -2.52165488 -1.24557711 -0.00001799						C -1.16639948 -1.79747559 0.89579020
C -1.84813318 -0.00000304 0.00000162						C -0.13186342 -0.90678621 1.19486590
C -0.42617658 -0.00000094 0.00001633						C 1.08760452 -1.04935422 0.49683860
C 0.27538433 -1.22618990 0.00003575						C 1.22187845 -2.05083144 -0.47126536
C -2.52165903 1.24556931 0.00000431						P 2.50312190 0.04676632 0.87613761
C -1.81861811 2.42957267 0.00000957						C 3.95522284 -0.75175851 0.09914640
C -0.41167637 2.42318591 0.00001000						C 2.21100892 1.57683784 -0.08297335
C 0.27537982 1.22619097 0.00000333						C 1.20422310 1.60998118 -1.05427222
C 1.74903450 1.22701541 -0.00005378						C 0.94565087 2.76722084 -1.78415494
O 2.37732882 0.00000306 -0.00005722						C 1.69652482 3.90979317 -1.53451297
C 1.74904064 -1.22700773 0.00012546						C 2.69957756 3.88477641 -0.56939457
O 2.43536809 -2.21253499 -0.00002076						C 2.98383365 2.73335742 0.16846689
O 2.43536099 2.21254242 0.00000726						C 4.47924502 -0.24331170 -1.09406907
H 0.15455257 -3.34970705 0.00000925						C 5.60577161 -0.80962605 -1.68301669
H -2.34958955 -3.37688263 -0.00004275						C 6.21905640 -1.89669157 -1.07251638
H -3.60911336 -1.25393470 -0.00003715						C 5.70173939 -2.40970504 0.11339413
H -3.60911707 1.25392233 -0.00000249						C 4.57134602 -1.86029304 0.72188959
H -2.34960077 3.37687456 0.00000679						O 2.68276180 0.29268299 2.35007434
H 0.15454010 3.34970781 0.00000086						C 4.04370087 -2.46607705 1.99297694
						C -0.35345169 0.16669519 2.22443295
						C 4.10087059 2.75556464 1.17519454
						H 0.29170713 -3.68071711 -1.52473245
						H -1.85513185 -3.45951411 -0.28607717
						H -2.10442765 -1.70649601 1.43940985
						H 2.16218237 -2.15280422 -1.00592709
						H 0.61046369 0.72315404 -1.25561252
						H 0.16362804 2.75661171 -2.53774581
						H 1.50798967 4.82342962 -2.09291801
						H 3.28572520 4.78161062 -0.38105191
						H 3.99821059 0.60719986 -1.56909437
						H 5.99846611 -0.40095165 -2.60988610
						H 7.10182502 -2.34910197 -1.51700937
						H 6.18625106 -3.26114137 0.58603099
						H 4.70933180 -3.25757466 2.34981469
						H 3.92698563 -1.70768703 2.77208042
						H 3.05146872 -2.90672694 1.83449056
						H -1.34990036 0.07612716 2.66750029
						H 0.40596535 0.12396548 3.00953509
						H -0.27549147 1.16387256 1.77383096
						H 4.51249353 3.76449661 1.27315674
						H 3.76114575 2.40073485 2.15197204
						H 4.91638447 2.08824123 0.86907313
						C -2.69839573 2.19958166 -0.21796825
						C -3.25761339 2.79819474 0.92660658
						C -4.27722538 2.17727110 1.61250418
						C -4.78036180 0.92348271 1.18762221
						C -4.20916178 0.32142989 0.03341281
						C -3.16804762 0.97889300 -0.65989200
						C -5.82092386 0.23848448 1.86055011
						C -6.26724645 -0.98561878 1.41394693
						C -5.69137482 -1.58160020 0.27710160
						C -4.67814955 -0.93740087 -0.40391449
						C -2.59127668 0.35877828 -1.86518654
						O -1.72443460 0.84344993 -2.54399067
						O -3.09462751 -0.86313596 -2.24797500
						C -4.06969851 -1.57412020 -1.58453805
						O -4.36292603 -2.65994513 -2.00796484
						H -1.88943554 2.68110889 -0.75870529
						H -2.87689945 3.75615087 1.26737710
						H -4.70734864 2.64346563 2.49558863
						H -6.26412933 0.69469942 2.74240315
						H -7.06544493 -1.49907038 1.94136351
						H -6.02837510 -2.54945064 -0.08128718

## Sheet: BrPhBd
BrPhBd						BrPhBd&TTPO
0 1						0 1
C 3.64054023 1.67372108 0.87605229						C -1.06245173 0.78815298 3.33934081
C 4.99194173 1.53069903 1.05051091						C -0.00610674 1.64820016 3.05940085
C 5.64225510 0.33755635 0.64909362						C 0.20398389 2.09079669 1.75555975
C 4.92268188 -0.68197345 0.08462294						C -0.62574136 1.69482891 0.70229409
C 3.51837331 -0.57329641 -0.11309037						C -1.69308035 0.81434734 0.99248295
C 2.85951031 0.63902027 0.29264593						C -1.89703959 0.37423219 2.30488266
C 2.77064406 -1.62065328 -0.68598501						P -2.77230025 0.20890865 -0.35706984
C 1.40700512 -1.47788230 -0.86358751						C -3.84133142 -1.06658889 0.40550235
C 0.77238160 -0.25948420 -0.46129083						C -3.89901366 1.59610067 -0.74624486
C 1.46787788 0.78181725 0.11198000						C -3.93532791 2.72392772 0.08022453
C 0.37513383 -2.32805489 -1.39003045						C -4.76687533 3.80146871 -0.20949851
C -0.79532683 -1.64548586 -1.29342369						C -5.57215600 3.75428677 -1.34089713
N -0.58429901 -0.39297753 -0.73155376						C -5.54422269 2.63377065 -2.16605378
C -1.55618747 0.61390048 -0.58613038						C -4.72124217 1.53876570 -1.89381732
C -2.73791072 0.41534085 0.14017566						C -5.12890897 -0.72686436 0.83718848
C -3.68849559 1.42640367 0.24304756						C -5.97502488 -1.67833248 1.39769701
C -3.46051234 2.66003303 -0.35507885						C -5.53288729 -2.98957739 1.52699486
C -2.28312178 2.87903485 -1.06504730						C -4.25445925 -3.33506505 1.10062571
C -1.34780996 1.86020724 -1.18614689						C -3.38467874 -2.39710131 0.53775081
Br -3.06738674 -1.21775182 1.02440243						O -2.00485767 -0.29087152 -1.55017819
H 3.13999808 2.58888302 1.18507527						C -2.01104486 -2.83059273 0.10693964
H 5.57077601 2.33363287 1.49910955						C -0.36147332 2.21449256 -0.68277919
H 6.71453686 0.23495504 0.79225848						C -4.74673854 0.34555426 -2.80885035
H 5.41763396 -1.60047089 -0.22341542						H -1.24023594 0.44163662 4.35387180
H 3.27539771 -2.53826734 -0.97930026						H 0.65783407 1.97917550 3.85398184
H 0.97111264 1.69376938 0.43148954						H 1.03845333 2.75350097 1.54023768
H 0.49702263 -3.32431709 -1.79184281						H -2.72010662 -0.30123526 2.52094282
H -1.79575060 -1.93520690 -1.58178350						H -3.30148965 2.75985879 0.96208935
H -4.59639477 1.24164901 0.80751972						H -4.77942879 4.66976491 0.44332230
H -4.20332835 3.44673942 -0.26195099						H -6.22436341 4.58878183 -1.58514413
H -2.09861251 3.83786200 -1.54041249						H -6.17791763 2.60229991 -3.04950349
H -0.43764480 2.00750592 -1.75986147						H -5.47588839 0.29714376 0.72922024
						H -6.97092138 -1.39430571 1.72602448
						H -6.18213104 -3.74744596 1.95784415
						H -3.91459192 -4.36316177 1.20284698
						H -1.87683742 -3.90437725 0.26813543
						H -1.83520003 -2.59311050 -0.94546581
						H -1.23167322 -2.30725702 0.67372415
						H 0.52956699 2.84752166 -0.69347634
						H -0.22160727 1.39256631 -1.39058517
						H -1.20890450 2.80729149 -1.04875100
						H -5.42100281 0.52050092 -3.65233958
						H -3.74619220 0.11320939 -3.18354681
						H -5.09501769 -0.54933875 -2.27844571
						C 5.57757816 3.87318596 1.85624388
						C 5.53994318 4.67739484 0.69024027
						C 4.92457690 4.21745156 -0.44354820
						C 4.31039857 2.93517137 -0.48294002
						C 4.34792482 2.11938820 0.70190077
						C 4.99880508 2.63107827 1.85860621
						C 3.67624295 2.45476255 -1.64603777
						C 3.08141359 1.20611260 -1.64354479
						C 3.12274885 0.41434462 -0.45056067
						C 3.74708936 0.84269154 0.70011751
						C 2.36019156 0.44126916 -2.62204081
						C 2.00317366 -0.73017326 -2.03230772
						N 2.46068930 -0.77497695 -0.72308151
						C 2.20455675 -1.80410978 0.20353813
						C 2.59128692 -3.13004598 -0.02946819
						C 2.31228778 -4.12675154 0.90092502
						C 1.66667571 -3.80706802 2.08966748
						C 1.29030815 -2.49051483 2.34164657
						C 1.54806518 -1.50190543 1.40047072
						Br 3.52644173 -3.60229807 -1.59801944
						H 6.07094291 4.24572545 2.75004691
						H 6.00360003 5.66010891 0.69939817
						H 4.89537074 4.83088083 -1.34156575
						H 5.03164233 2.01086283 2.75264677
						H 3.66116923 3.07407360 -2.54001432
						H 3.78413314 0.22554023 1.59348005
						H 2.12434410 0.73758295 -3.63454522
						H 1.43102762 -1.55914066 -2.42354570
						H 2.61932884 -5.14589310 0.69074681
						H 1.46137854 -4.58892115 2.81513872
						H 0.77576619 -2.22913457 3.26165509
						H 1.22735333 -0.47860125 1.57138897

## Sheet: 5HBCz
5HBCz						5HBCz&TTPO
0 1						0 1
C -4.59714307 -0.29766507 -0.00000404						C -2.48739899 4.83541150 1.36510629
C -4.36900034 1.09897656 -0.00000216						C -1.34133785 4.05390109 1.64811989
C -3.08683779 1.58434292 0.00000056						C -1.37365070 2.69534465 1.46407229
C -1.96837761 0.70961496 0.00000155						C -2.54714978 2.05554532 0.98616459
C -2.20011195 -0.70841304 -0.00000045						C -3.70674740 2.84491750 0.68428271
C -3.54179309 -1.17351593 -0.00000370						C -3.63477554 4.24812160 0.89304325
C -0.64519670 1.20256531 0.00000382						C -2.58283783 0.65521175 0.80999483
C 0.41608986 0.32493771 0.00000365						C -3.72497097 0.05203497 0.33068947
C 0.16726596 -1.08617340 0.00000430						C -4.87234993 0.85549373 0.02660843
C -1.10699777 -1.60367586 0.00000124						C -4.87870116 2.22069018 0.19808408
C 1.85566518 0.48960275 0.00000176						C -4.09053264 -1.31818655 0.03305321
C 2.41324407 -0.81025355 0.00000156						C -5.42732145 -1.29153838 -0.42964241
N 1.38621854 -1.73341637 0.00000887						N -5.87163571 0.01561406 -0.42639599
C 2.70000879 1.59893168 0.00000058						C -3.41457799 -2.53515010 0.10841115
C 4.07581833 1.40170731 -0.00000312						C -4.07455908 -3.69997817 -0.26747028
C 4.60991833 0.10690980 -0.00000543						C -5.40001718 -3.65519825 -0.71789391
C 3.79012487 -1.01650930 -0.00000277						C -6.09509795 -2.45360498 -0.80790012
H -5.61606670 -0.67569895 -0.00000643						H -2.45560217 5.91093458 1.51848370
H -5.21285881 1.78335346 -0.00000232						H -0.43465830 4.53291803 2.00740287
H -2.90400776 2.65681302 0.00000132						H -0.49332290 2.07734643 1.63803893
H -3.71876341 -2.24688551 -0.00000520						H -4.51134003 4.85317479 0.67088286
H -0.47999088 2.27770518 0.00000390						H -1.70620161 0.07803196 1.09316572
H -1.28818365 -2.67583713 0.00000191						H -5.75866796 2.81996870 -0.02429430
H 1.50786837 -2.73216585 -0.00002450						H -6.79322684 0.31216288 -0.69947299
H 2.28732161 2.60454403 0.00000254						H -2.38297256 -2.56849087 0.44827449
H 4.74452004 2.25747841 -0.00000438						H -3.55996101 -4.65499050 -0.21076490
H 5.68844307 -0.02581559 -0.00000986						H -5.89872329 -4.57704989 -1.00513761
H 4.21212602 -2.01787355 -0.00000324						H -7.12260665 -2.42637401 -1.16074693
						C -0.12670664 -2.44010489 -1.88305653
						C -0.95677958 -1.57092081 -2.58224498
						C -0.75269840 -0.19868918 -2.49410834
						C 0.26160063 0.34784933 -1.70242046
						C 1.08705411 -0.54031608 -0.97648671
						C 0.88755875 -1.92241754 -1.08561665
						P 2.32330993 0.10505146 0.20709913
						C 3.01351869 -1.36792384 1.04475158
						O 1.74186505 1.10515298 1.17343008
						C 3.69474597 0.77382988 -0.79828992
						C 3.74209138 0.51021073 -2.17160234
						C 4.76395627 1.01975642 -2.96616985
						C 5.75074565 1.80634701 -2.38320754
						C 5.71220752 2.06949133 -1.01758075
						C 4.69892451 1.56576288 -0.19847188
						C 4.71947487 1.86486494 1.27498270
						C 4.26101267 -1.86926559 0.65951921
						C 4.81629044 -2.97870023 1.28935280
						C 4.11503572 -3.60102424 2.31435942
						C 2.87074948 -3.11146096 2.70108980
						C 2.29634173 -1.99549623 2.08933340
						C 0.95732600 -1.50750272 2.57095978
						C 0.44569461 1.84140179 -1.68107108
						H -0.27448814 -3.51448607 -1.94744359
						H -1.76845582 -1.96050080 -3.19046536
						H -1.40865929 0.47675904 -3.03784027
						H 1.53033877 -2.60144586 -0.53248648
						H 2.96449500 -0.09923963 -2.62443900
						H 4.78423449 0.80542288 -4.03102078
						H 6.55360448 2.21711819 -2.98994266
						H 6.48775355 2.68503828 -0.56787390
						H 4.84877042 0.94653566 1.86024468
						H 5.54616043 2.53836612 1.51980298
						H 3.77559247 2.30784324 1.60322987
						H 4.80512914 -1.38399548 -0.14549547
						H 5.78753399 -3.35204502 0.97765427
						H 4.53160130 -4.47205317 2.81340334
						H 2.32482240 -3.60583858 3.50169340
						H 0.29646338 -1.24052832 1.74006600
						H 0.46527953 -2.27634102 3.17349314
						H 1.06597056 -0.59953724 3.17358463
						H 1.21158002 2.14530041 -2.40587039
						H -0.48660790 2.34715166 -1.94924054
						H 0.75633750 2.20030214 -0.69851212

## Sheet: Py
Py						Py&TTPO
0 1						0 1
C -0.67906782 2.45689297 0.00024026						C 3.01199333 -3.16735111 -1.93541246
C 0.67907854 2.45689198 0.00029785						C 4.20467357 -3.83673562 -1.68634470
C 1.42424067 1.23187583 0.00013081						C 5.08349084 -3.35086873 -0.72343151
C 0.71134809 0.00000891 0.00017177						C 4.80568400 -2.19567485 0.01196343
C -0.71134270 0.00000122 0.00009976						C 3.59469272 -1.51805632 -0.24828182
C -1.42422433 1.23188564 0.00000529						C 2.71514446 -2.01491276 -1.21574219
C 1.42419278 -1.23184537 0.00013418						P 3.16738497 -0.01775768 0.70829109
C 0.67905527 -2.45689310 0.00029112						C 4.31129838 1.30556022 0.15513426
C -0.67908724 -2.45689308 0.00027735						O 3.28612987 -0.20968612 2.19678866
C -1.42420653 -1.23184188 0.00012385						C 1.48343523 0.47298637 0.20075228
C -2.82417742 -1.20733150 -0.00012916						C 1.28352505 1.64882053 -0.53095086
C -3.51358936 -0.00000740 -0.00033289						C 0.00371148 2.07590086 -0.87068467
C -2.82414958 1.20733616 -0.00026115						C -1.09516351 1.32647207 -0.46829002
C 2.82416336 1.20732642 -0.00018422						C -0.90635742 0.16792010 0.27922364
C 3.51360211 -0.00004069 -0.00042022						C 0.36782633 -0.27938063 0.63546616
C 2.82415845 -1.20735531 -0.00022588						C 4.83774100 2.04681066 1.21961915
H -1.22945323 3.39487929 0.00033995						C 5.73023569 3.08962951 0.99793013
H 1.22946567 3.39487586 0.00069807						C 6.10738502 3.39655724 -0.30400935
H 1.22950350 -3.39485060 0.00045905						C 5.59449463 2.65831331 -1.36592748
H -1.22952731 -3.39485132 0.00030344						C 4.69785999 1.60364208 -1.16892380
H -3.37008376 -2.14786792 -0.00047332						C 4.21369938 0.83759770 -2.37075064
H -4.60023292 -0.00002189 -0.00072656						C 0.50117136 -1.52327201 1.47174850
H -3.37009626 2.14783872 -0.00031819						C 5.79569878 -1.71361939 1.03628325
H 3.37014942 2.14779543 -0.00028112						H 2.31510229 -3.53723181 -2.68240321
H 4.60024551 0.00001228 -0.00069058						H 4.45271906 -4.73974339 -2.23823753
H 3.37006354 -2.14787459 -0.00062304						H 6.01345871 -3.88069066 -0.52964790
						H 1.78480623 -1.48796032 -1.41172190
						H 2.13951834 2.25043357 -0.82313699
						H -0.12944895 2.99302363 -1.43794013
						H -2.10361137 1.64623182 -0.71799943
						H -1.77090388 -0.40256356 0.60897382
						H 4.53612040 1.77488972 2.22774116
						H 6.12665866 3.65498913 1.83678690
						H 6.80287406 4.20905368 -0.49834003
						H 5.89773659 2.90111192 -2.38206304
						H 4.47406277 1.36930278 -3.29105518
						H 4.66738261 -0.15850213 -2.41803503
						H 3.12888598 0.69236048 -2.36341218
						H 0.92067620 -2.35485993 0.89208359
						H 1.17476184 -1.35440911 2.31711267
						H -0.47823871 -1.83587919 1.84567510
						H 6.59879553 -2.44409692 1.17172551
						H 6.25269011 -0.76532300 0.72728119
						H 5.30748392 -1.52924147 1.99749009
						C -5.22331077 2.53447238 0.18657672
						C -4.61303407 2.20524019 1.35493281
						C -4.36756242 0.83691187 1.70760499
						C -4.77612643 -0.18420504 0.80346826
						C -5.41620159 0.16065233 -0.41978024
						C -5.64794863 1.52756524 -0.74243353
						C -4.54047366 -1.55127018 1.12387985
						C -4.96411654 -2.55801700 0.19484731
						C -5.57729209 -2.22853820 -0.97134418
						C -5.82526941 -0.86067109 -1.32271112
						C -6.45372095 -0.49746792 -2.52004141
						C -6.67736485 0.83979983 -2.82803917
						C -6.27988157 1.84312402 -1.95147266
						C -3.73497389 0.47443394 2.90307566
						C -3.50653794 -0.86275945 3.20878562
						C -3.90353872 -1.86648796 2.33123594
						H -5.40337904 3.57704940 -0.06511439
						H -4.29600052 2.98058457 2.04818523
						H -4.78242274 -3.60033185 0.44605470
						H -5.89295864 -3.00413306 -1.66515656
						H -6.76732001 -1.27647141 -3.21090376
						H -7.16691123 1.10299299 -3.76171390
						H -6.45845380 2.88688893 -2.19889840
						H -3.41693756 1.25317513 3.59176676
						H -3.01243110 -1.12535593 4.14008221
						H -3.72384997 -2.91017289 2.57840827
						*

## Sheet: DiBrPhBd
DiBrBDP						DiBrBD&TTPO
0 1						0 1
C 3.08485532 2.01943549 0.00077397						C -5.23602803 1.02412023 1.66308788
C 2.56660785 0.62228938 0.00007445						C -4.45411137 1.13795431 0.39922226
C 3.34457329 -0.52653364 0.00003407						C -4.49711086 2.21428417 -0.47674728
C 2.51128540 -1.66403860 -0.00025885						C -3.61061067 1.99049207 -1.54850504
N 1.24126219 -1.24306773 -0.00043827						N -3.02508895 0.80227946 -1.35455260
B -0.00001029 -2.18212545 -0.00032638						B -1.93805865 0.19319614 -2.28644981
N -1.24115257 -1.24309955 0.00003443						N -1.46911138 -1.11911135 -1.59112366
C -2.51123504 -1.66413327 0.00009050						C -0.52888939 -1.93950949 -2.07274251
C -3.34449459 -0.52669439 0.00008081						C -0.51871378 -3.09914616 -1.26827673
C -2.56652835 0.62219780 -0.00011724						C -1.46137237 -2.98032210 -0.25931467
C -1.21942785 0.14698767 0.00000945						C -2.05639154 -1.69916981 -0.47131954
C 0.00003697 0.83521849 -0.00015340						C -3.04630535 -1.01562627 0.24312149
C -0.00004375 2.32262484 -0.00016692						C -3.57790628 -1.60589552 1.49848491
C 0.00176328 3.02690378 -1.20675077						C -4.81564997 -2.25320160 1.52093649
C 0.00154176 4.41910143 -1.20517126						C -5.29562786 -2.80266724 2.70642926
C -0.00034369 5.11720949 -0.00017887						C -4.54974224 -2.69958345 3.87823876
C -0.00205867 4.41910873 1.20481832						C -3.31641489 -2.05234757 3.86047831
C -0.00197742 3.02691612 1.20641011						C -2.82805585 -1.51234866 2.67428857
C 1.21944967 0.14704804 -0.00028547						C -3.51266099 0.23645599 -0.18253299
C -3.08483267 2.01932255 -0.00028758						C -1.74522456 -4.00979353 0.77919623
C -2.89435448 -3.09699878 0.00017638						Br 0.58988458 -4.57510002 -1.55864682
F -0.00023699 -2.96578210 -1.14201744						C 0.34090308 -1.60243472 -3.22473423
F 0.00035093 -2.96598473 1.14124214						F -2.48583689 -0.10098827 -3.52403058
C 2.89455445 -3.09685254 -0.00022200						F -0.87856038 1.07452141 -2.41170462
Br -5.21122553 -0.59894993 0.00006366						C -3.31745466 2.86407048 -2.71102766
Br 5.21129688 -0.59877334 0.00041458						Br -5.54929824 3.74764763 -0.29192397
H 2.74785781 2.57899806 0.87909397						H -4.60937821 0.72428067 2.50785743
H 4.17802791 2.00130699 0.00231817						H -5.69522818 1.98984753 1.89256181
H 2.75042000 2.57902295 -0.87851744						H -6.03822695 0.28235366 1.58116927
H 0.00326186 2.47908416 -2.14556009						H -5.39635104 -2.32959143 0.60529916
H 0.00287504 4.95874127 -2.14826769						H -6.25619099 -3.31053727 2.71443356
H -0.00047658 6.20361808 -0.00017826						H -4.92884165 -3.12395395 4.80377434
H -0.00349898 4.95876870 2.14790319						H -2.73122270 -1.96888898 4.77237841
H -0.00333341 2.47909170 2.14521686						H -1.86087043 -1.01636938 2.64524676
H -4.17800040 2.00113163 -0.00342745						H -1.28567911 -4.95723432 0.48319052
H -2.75176678 2.57794949 0.88016308						H -1.32913470 -3.72310944 1.75171788
H -2.74649648 2.57989143 -0.87742585						H -2.81724413 -4.16795849 0.92295531
H -2.47991753 -3.59964019 0.87989337						H 1.07167997 -0.83744450 -2.93159800
H -3.98148417 -3.19673924 -0.00010189						H 0.87649621 -2.49306498 -3.56065249
H -2.47946931 -3.59996777 -0.87913154						H -0.25225119 -1.19607258 -4.04874505
H 3.98169048 -3.19650607 -0.00110009						H -3.98118994 3.73092070 -2.70689114
H 2.48069657 -3.59947399 0.87978177						H -2.27644727 3.20212090 -2.68130936
H 2.47914636 -3.59993849 -0.87921595						H -3.44382270 2.30713102 -3.64462136
						C 7.21043552 -0.46313685 1.30256129
						C 8.11271517 0.15393296 0.44477856
						C 7.64945833 1.00713287 -0.55248284
						C 6.28831406 1.26696991 -0.72640589
						C 5.37517252 0.63024509 0.14379472
						C 5.84866767 -0.22284160 1.14608674
						P 3.57583739 0.88520326 -0.06521103
						C 2.77304756 -0.35824600 1.01328220
						O 3.12847462 0.78693650 -1.50056377
						C 3.22423555 2.50764463 0.70064979
						C 4.20778352 3.13610096 1.47340015
						C 3.98112952 4.38058668 2.05163194
						C 2.75627286 5.00784315 1.85577956
						C 1.77349909 4.38784845 1.09073653
						C 1.97523655 3.13732248 0.49991072
						C 2.16452907 0.03820885 2.20958463
						C 1.48329587 -0.87736276 3.00611963
						C 1.39427925 -2.20348476 2.59651930
						C 1.99851389 -2.60649578 1.40970540
						C 2.70707578 -1.70936582 0.60531627
						C 5.84543181 2.21512310 -1.80622583
						C 3.39894862 -2.22123860 -0.62848612
						C 0.87215591 2.51129955 -0.30437431
						H 7.55864236 -1.13084360 2.08570726
						H 9.17963440 -0.02622269 0.54842802
						H 8.36126131 1.48879145 -1.21911195
						H 5.14102268 -0.70788051 1.81312361
						H 5.16592867 2.64562969 1.62134300
						H 4.75731319 4.85425431 2.64622719
						H 2.56253505 5.98199584 2.29758668
						H 0.81760301 4.88446635 0.94035349
						H 2.22142778 1.07713910 2.52284606
						H 1.02641596 -0.55235288 3.93732932
						H 0.85837099 -2.92987357 3.20310617
						H 1.90605930 -3.63840209 1.07912850
						H 6.69791302 2.53762075 -2.41119503
						H 5.09214727 1.75450546 -2.45120761
						H 5.38008524 3.11049772 -1.37534455
						H 2.92309882 -3.14115684 -0.97690737
						H 3.37794994 -1.48636426 -1.43721104
						H 4.45198564 -2.44476326 -0.41246203
						H 0.01509596 3.18641707 -0.37983129
						H 1.20462441 2.24126644 -1.30884375
						H 0.52119650 1.57967740 0.15542568
