# Supplementary material for: Full-color processible afterglow organic small molecular glass
Source: Nat Commun. 2025 May 15;16:4526. doi: 10.1038/s41467-025-59787-y (PMC12081614; doi:10.1038/s41467-025-59787-y)
Supplement: Supplementary file 5 — Source Data [file 41467_2025_59787_MOESM5_ESM.xlsx]

## Sheet: Figure 2c
Kissinger analysis
Data point			Fitting curve
1000/Tp	ln(β/ Tp2)		1000/Tp	ln(β/ Tp2)
2.92415	-9.36691		2.65055	-7.77922
2.81413	-8.75047		2.65082	-7.78078
2.77454	-8.37334		2.6511	-7.78235
2.71319	-8.13038		2.65137	-7.78391
2.6678	-7.94098		2.65165	-7.78547
2.65055	-7.77164		2.65192	-7.78704
			2.65219	-7.7886
			2.65247	-7.79016
			2.65274	-7.79173
			2.65301	-7.79329
			2.65329	-7.79485
			2.65356	-7.79641
			2.65384	-7.79798
			2.65411	-7.79954
			2.65438	-7.8011
			2.65466	-7.80267
			2.65493	-7.80423
			2.65521	-7.80579
			2.65548	-7.80735
			2.65575	-7.80892
			2.65603	-7.81048
			2.6563	-7.81204
			2.65658	-7.81361
			2.65685	-7.81517
			2.65712	-7.81673
			2.6574	-7.8183
			2.65767	-7.81986
			2.65794	-7.82142
			2.65822	-7.82298
			2.65849	-7.82455
			2.65877	-7.82611
			2.65904	-7.82767
			2.65931	-7.82924
			2.65959	-7.8308
			2.65986	-7.83236
			2.66014	-7.83392
			2.66041	-7.83549
			2.66068	-7.83705
			2.66096	-7.83861
			2.66123	-7.84018
			2.6615	-7.84174
			2.66178	-7.8433
			2.66205	-7.84487
			2.66233	-7.84643
			2.6626	-7.84799
			2.66287	-7.84955
			2.66315	-7.85112
			2.66342	-7.85268
			2.6637	-7.85424
			2.66397	-7.85581
			2.66424	-7.85737
			2.66452	-7.85893
			2.66479	-7.86049
			2.66507	-7.86206
			2.66534	-7.86362
			2.66561	-7.86518
			2.66589	-7.86675
			2.66616	-7.86831
			2.66643	-7.86987
			2.66671	-7.87144
			2.66698	-7.873
			2.66726	-7.87456
			2.66753	-7.87612
			2.6678	-7.87769
			2.66808	-7.87925
			2.66835	-7.88081
			2.66863	-7.88238
			2.6689	-7.88394
			2.66917	-7.8855
			2.66945	-7.88706
			2.66972	-7.88863
			2.67	-7.89019
			2.67027	-7.89175
			2.67054	-7.89332
			2.67082	-7.89488
			2.67109	-7.89644
			2.67136	-7.89801
			2.67164	-7.89957
			2.67191	-7.90113
			2.67219	-7.90269
			2.67246	-7.90426
			2.67273	-7.90582
			2.67301	-7.90738
			2.67328	-7.90895
			2.67356	-7.91051
			2.67383	-7.91207
			2.6741	-7.91363
			2.67438	-7.9152
			2.67465	-7.91676
			2.67492	-7.91832
			2.6752	-7.91989
			2.67547	-7.92145
			2.67575	-7.92301
			2.67602	-7.92458
			2.67629	-7.92614
			2.67657	-7.9277
			2.67684	-7.92926
			2.67712	-7.93083
			2.67739	-7.93239
			2.67766	-7.93395
			2.67794	-7.93552
			2.67821	-7.93708
			2.67849	-7.93864
			2.67876	-7.9402
			2.67903	-7.94177
			2.67931	-7.94333
			2.67958	-7.94489
			2.67985	-7.94646
			2.68013	-7.94802
			2.6804	-7.94958
			2.68068	-7.95115
			2.68095	-7.95271
			2.68122	-7.95427
			2.6815	-7.95583
			2.68177	-7.9574
			2.68205	-7.95896
			2.68232	-7.96052
			2.68259	-7.96209
			2.68287	-7.96365
			2.68314	-7.96521
			2.68341	-7.96677
			2.68369	-7.96834
			2.68396	-7.9699
			2.68424	-7.97146
			2.68451	-7.97303
			2.68478	-7.97459
			2.68506	-7.97615
			2.68533	-7.97772
			2.68561	-7.97928
			2.68588	-7.98084
			2.68615	-7.9824
			2.68643	-7.98397
			2.6867	-7.98553
			2.68698	-7.98709
			2.68725	-7.98866
			2.68752	-7.99022
			2.6878	-7.99178
			2.68807	-7.99334
			2.68834	-7.99491
			2.68862	-7.99647
			2.68889	-7.99803
			2.68917	-7.9996
			2.68944	-8.00116
			2.68971	-8.00272
			2.68999	-8.00429
			2.69026	-8.00585
			2.69054	-8.00741
			2.69081	-8.00897
			2.69108	-8.01054
			2.69136	-8.0121
			2.69163	-8.01366
			2.6919	-8.01523
			2.69218	-8.01679
			2.69245	-8.01835
			2.69273	-8.01991
			2.693	-8.02148
			2.69327	-8.02304
			2.69355	-8.0246
			2.69382	-8.02617
			2.6941	-8.02773
			2.69437	-8.02929
			2.69464	-8.03086
			2.69492	-8.03242
			2.69519	-8.03398
			2.69547	-8.03554
			2.69574	-8.03711
			2.69601	-8.03867
			2.69629	-8.04023
			2.69656	-8.0418
			2.69683	-8.04336
			2.69711	-8.04492
			2.69738	-8.04648
			2.69766	-8.04805
			2.69793	-8.04961
			2.6982	-8.05117
			2.69848	-8.05274
			2.69875	-8.0543
			2.69903	-8.05586
			2.6993	-8.05743
			2.69957	-8.05899
			2.69985	-8.06055
			2.70012	-8.06211
			2.7004	-8.06368
			2.70067	-8.06524
			2.70094	-8.0668
			2.70122	-8.06837
			2.70149	-8.06993
			2.70176	-8.07149
			2.70204	-8.07305
			2.70231	-8.07462
			2.70259	-8.07618
			2.70286	-8.07774
			2.70313	-8.07931
			2.70341	-8.08087
			2.70368	-8.08243
			2.70396	-8.084
			2.70423	-8.08556
			2.7045	-8.08712
			2.70478	-8.08868
			2.70505	-8.09025
			2.70532	-8.09181
			2.7056	-8.09337
			2.70587	-8.09494
			2.70615	-8.0965
			2.70642	-8.09806
			2.70669	-8.09962
			2.70697	-8.10119
			2.70724	-8.10275
			2.70752	-8.10431
			2.70779	-8.10588
			2.70806	-8.10744
			2.70834	-8.109
			2.70861	-8.11057
			2.70889	-8.11213
			2.70916	-8.11369
			2.70943	-8.11525
			2.70971	-8.11682
			2.70998	-8.11838
			2.71025	-8.11994
			2.71053	-8.12151
			2.7108	-8.12307
			2.71108	-8.12463
			2.71135	-8.12619
			2.71162	-8.12776
			2.7119	-8.12932
			2.71217	-8.13088
			2.71245	-8.13245
			2.71272	-8.13401
			2.71299	-8.13557
			2.71327	-8.13714
			2.71354	-8.1387
			2.71381	-8.14026
			2.71409	-8.14182
			2.71436	-8.14339
			2.71464	-8.14495
			2.71491	-8.14651
			2.71518	-8.14808
			2.71546	-8.14964
			2.71573	-8.1512
			2.71601	-8.15276
			2.71628	-8.15433
			2.71655	-8.15589
			2.71683	-8.15745
			2.7171	-8.15902
			2.71738	-8.16058
			2.71765	-8.16214
			2.71792	-8.16371
			2.7182	-8.16527
			2.71847	-8.16683
			2.71874	-8.16839
			2.71902	-8.16996
			2.71929	-8.17152
			2.71957	-8.17308
			2.71984	-8.17465
			2.72011	-8.17621
			2.72039	-8.17777
			2.72066	-8.17933
			2.72094	-8.1809
			2.72121	-8.18246
			2.72148	-8.18402
			2.72176	-8.18559
			2.72203	-8.18715
			2.7223	-8.18871
			2.72258	-8.19028
			2.72285	-8.19184
			2.72313	-8.1934
			2.7234	-8.19496
			2.72367	-8.19653
			2.72395	-8.19809
			2.72422	-8.19965
			2.7245	-8.20122
			2.72477	-8.20278
			2.72504	-8.20434
			2.72532	-8.2059
			2.72559	-8.20747
			2.72587	-8.20903
			2.72614	-8.21059
			2.72641	-8.21216
			2.72669	-8.21372
			2.72696	-8.21528
			2.72723	-8.21685
			2.72751	-8.21841
			2.72778	-8.21997
			2.72806	-8.22153
			2.72833	-8.2231
			2.7286	-8.22466
			2.72888	-8.22622
			2.72915	-8.22779
			2.72943	-8.22935
			2.7297	-8.23091
			2.72997	-8.23247
			2.73025	-8.23404
			2.73052	-8.2356
			2.7308	-8.23716
			2.73107	-8.23873
			2.73134	-8.24029
			2.73162	-8.24185
			2.73189	-8.24342
			2.73216	-8.24498
			2.73244	-8.24654
			2.73271	-8.2481
			2.73299	-8.24967
			2.73326	-8.25123
			2.73353	-8.25279
			2.73381	-8.25436
			2.73408	-8.25592
			2.73436	-8.25748
			2.73463	-8.25904
			2.7349	-8.26061
			2.73518	-8.26217
			2.73545	-8.26373
			2.73572	-8.2653
			2.736	-8.26686
			2.73627	-8.26842
			2.73655	-8.26999
			2.73682	-8.27155
			2.73709	-8.27311
			2.73737	-8.27467
			2.73764	-8.27624
			2.73792	-8.2778
			2.73819	-8.27936
			2.73846	-8.28093
			2.73874	-8.28249
			2.73901	-8.28405
			2.73929	-8.28561
			2.73956	-8.28718
			2.73983	-8.28874
			2.74011	-8.2903
			2.74038	-8.29187
			2.74065	-8.29343
			2.74093	-8.29499
			2.7412	-8.29656
			2.74148	-8.29812
			2.74175	-8.29968
			2.74202	-8.30124
			2.7423	-8.30281
			2.74257	-8.30437
			2.74285	-8.30593
			2.74312	-8.3075
			2.74339	-8.30906
			2.74367	-8.31062
			2.74394	-8.31218
			2.74421	-8.31375
			2.74449	-8.31531
			2.74476	-8.31687
			2.74504	-8.31844
			2.74531	-8.32
			2.74558	-8.32156
			2.74586	-8.32313
			2.74613	-8.32469
			2.74641	-8.32625
			2.74668	-8.32781
			2.74695	-8.32938
			2.74723	-8.33094
			2.7475	-8.3325
			2.74778	-8.33407
			2.74805	-8.33563
			2.74832	-8.33719
			2.7486	-8.33875
			2.74887	-8.34032
			2.74914	-8.34188
			2.74942	-8.34344
			2.74969	-8.34501
			2.74997	-8.34657
			2.75024	-8.34813
			2.75051	-8.3497
			2.75079	-8.35126
			2.75106	-8.35282
			2.75134	-8.35438
			2.75161	-8.35595
			2.75188	-8.35751
			2.75216	-8.35907
			2.75243	-8.36064
			2.7527	-8.3622
			2.75298	-8.36376
			2.75325	-8.36532
			2.75353	-8.36689
			2.7538	-8.36845
			2.75407	-8.37001
			2.75435	-8.37158
			2.75462	-8.37314
			2.7549	-8.3747
			2.75517	-8.37627
			2.75544	-8.37783
			2.75572	-8.37939
			2.75599	-8.38095
			2.75627	-8.38252
			2.75654	-8.38408
			2.75681	-8.38564
			2.75709	-8.38721
			2.75736	-8.38877
			2.75763	-8.39033
			2.75791	-8.39189
			2.75818	-8.39346
			2.75846	-8.39502
			2.75873	-8.39658
			2.759	-8.39815
			2.75928	-8.39971
			2.75955	-8.40127
			2.75983	-8.40284
			2.7601	-8.4044
			2.76037	-8.40596
			2.76065	-8.40752
			2.76092	-8.40909
			2.7612	-8.41065
			2.76147	-8.41221
			2.76174	-8.41378
			2.76202	-8.41534
			2.76229	-8.4169
			2.76256	-8.41846
			2.76284	-8.42003
			2.76311	-8.42159
			2.76339	-8.42315
			2.76366	-8.42472
			2.76393	-8.42628
			2.76421	-8.42784
			2.76448	-8.42941
			2.76476	-8.43097
			2.76503	-8.43253
			2.7653	-8.43409
			2.76558	-8.43566
			2.76585	-8.43722
			2.76612	-8.43878
			2.7664	-8.44035
			2.76667	-8.44191
			2.76695	-8.44347
			2.76722	-8.44503
			2.76749	-8.4466
			2.76777	-8.44816
			2.76804	-8.44972
			2.76832	-8.45129
			2.76859	-8.45285
			2.76886	-8.45441
			2.76914	-8.45598
			2.76941	-8.45754
			2.76969	-8.4591
			2.76996	-8.46066
			2.77023	-8.46223
			2.77051	-8.46379
			2.77078	-8.46535
			2.77105	-8.46692
			2.77133	-8.46848
			2.7716	-8.47004
			2.77188	-8.4716
			2.77215	-8.47317
			2.77242	-8.47473
			2.7727	-8.47629
			2.77297	-8.47786
			2.77325	-8.47942
			2.77352	-8.48098
			2.77379	-8.48255
			2.77407	-8.48411
			2.77434	-8.48567
			2.77461	-8.48723
			2.77489	-8.4888
			2.77516	-8.49036
			2.77544	-8.49192
			2.77571	-8.49349
			2.77598	-8.49505
			2.77626	-8.49661
			2.77653	-8.49817
			2.77681	-8.49974
			2.77708	-8.5013
			2.77735	-8.50286
			2.77763	-8.50443
			2.7779	-8.50599
			2.77818	-8.50755
			2.77845	-8.50912
			2.77872	-8.51068
			2.779	-8.51224
			2.77927	-8.5138
			2.77954	-8.51537
			2.77982	-8.51693
			2.78009	-8.51849
			2.78037	-8.52006
			2.78064	-8.52162
			2.78091	-8.52318
			2.78119	-8.52474
			2.78146	-8.52631
			2.78174	-8.52787
			2.78201	-8.52943
			2.78228	-8.531
			2.78256	-8.53256
			2.78283	-8.53412
			2.7831	-8.53569
			2.78338	-8.53725
			2.78365	-8.53881
			2.78393	-8.54037
			2.7842	-8.54194
			2.78447	-8.5435
			2.78475	-8.54506
			2.78502	-8.54663
			2.7853	-8.54819
			2.78557	-8.54975
			2.78584	-8.55131
			2.78612	-8.55288
			2.78639	-8.55444
			2.78667	-8.556
			2.78694	-8.55757
			2.78721	-8.55913
			2.78749	-8.56069
			2.78776	-8.56226
			2.78803	-8.56382
			2.78831	-8.56538
			2.78858	-8.56694
			2.78886	-8.56851
			2.78913	-8.57007
			2.7894	-8.57163
			2.78968	-8.5732
			2.78995	-8.57476
			2.79023	-8.57632
			2.7905	-8.57788
			2.79077	-8.57945
			2.79105	-8.58101
			2.79132	-8.58257
			2.7916	-8.58414
			2.79187	-8.5857
			2.79214	-8.58726
			2.79242	-8.58883
			2.79269	-8.59039
			2.79296	-8.59195
			2.79324	-8.59351
			2.79351	-8.59508
			2.79379	-8.59664
			2.79406	-8.5982
			2.79433	-8.59977
			2.79461	-8.60133
			2.79488	-8.60289
			2.79516	-8.60445
			2.79543	-8.60602
			2.7957	-8.60758
			2.79598	-8.60914
			2.79625	-8.61071
			2.79652	-8.61227
			2.7968	-8.61383
			2.79707	-8.6154
			2.79735	-8.61696
			2.79762	-8.61852
			2.79789	-8.62008
			2.79817	-8.62165
			2.79844	-8.62321
			2.79872	-8.62477
			2.79899	-8.62634
			2.79926	-8.6279
			2.79954	-8.62946
			2.79981	-8.63102
			2.80009	-8.63259
			2.80036	-8.63415
			2.80063	-8.63571
			2.80091	-8.63728
			2.80118	-8.63884
			2.80145	-8.6404
			2.80173	-8.64197
			2.802	-8.64353
			2.80228	-8.64509
			2.80255	-8.64665
			2.80282	-8.64822
			2.8031	-8.64978
			2.80337	-8.65134
			2.80365	-8.65291
			2.80392	-8.65447
			2.80419	-8.65603
			2.80447	-8.65759
			2.80474	-8.65916
			2.80501	-8.66072
			2.80529	-8.66228
			2.80556	-8.66385
			2.80584	-8.66541
			2.80611	-8.66697
			2.80638	-8.66854
			2.80666	-8.6701
			2.80693	-8.67166
			2.80721	-8.67322
			2.80748	-8.67479
			2.80775	-8.67635
			2.80803	-8.67791
			2.8083	-8.67948
			2.80858	-8.68104
			2.80885	-8.6826
			2.80912	-8.68416
			2.8094	-8.68573
			2.80967	-8.68729
			2.80994	-8.68885
			2.81022	-8.69042
			2.81049	-8.69198
			2.81077	-8.69354
			2.81104	-8.69511
			2.81131	-8.69667
			2.81159	-8.69823
			2.81186	-8.69979
			2.81214	-8.70136
			2.81241	-8.70292
			2.81268	-8.70448
			2.81296	-8.70605
			2.81323	-8.70761
			2.8135	-8.70917
			2.81378	-8.71073
			2.81405	-8.7123
			2.81433	-8.71386
			2.8146	-8.71542
			2.81487	-8.71699
			2.81515	-8.71855
			2.81542	-8.72011
			2.8157	-8.72168
			2.81597	-8.72324
			2.81624	-8.7248
			2.81652	-8.72636
			2.81679	-8.72793
			2.81707	-8.72949
			2.81734	-8.73105
			2.81761	-8.73262
			2.81789	-8.73418
			2.81816	-8.73574
			2.81843	-8.7373
			2.81871	-8.73887
			2.81898	-8.74043
			2.81926	-8.74199
			2.81953	-8.74356
			2.8198	-8.74512
			2.82008	-8.74668
			2.82035	-8.74825
			2.82063	-8.74981
			2.8209	-8.75137
			2.82117	-8.75293
			2.82145	-8.7545
			2.82172	-8.75606
			2.822	-8.75762
			2.82227	-8.75919
			2.82254	-8.76075
			2.82282	-8.76231
			2.82309	-8.76387
			2.82336	-8.76544
			2.82364	-8.767
			2.82391	-8.76856
			2.82419	-8.77013
			2.82446	-8.77169
			2.82473	-8.77325
			2.82501	-8.77482
			2.82528	-8.77638
			2.82556	-8.77794
			2.82583	-8.7795
			2.8261	-8.78107
			2.82638	-8.78263
			2.82665	-8.78419
			2.82692	-8.78576
			2.8272	-8.78732
			2.82747	-8.78888
			2.82775	-8.79044
			2.82802	-8.79201
			2.82829	-8.79357
			2.82857	-8.79513
			2.82884	-8.7967
			2.82912	-8.79826
			2.82939	-8.79982
			2.82966	-8.80139
			2.82994	-8.80295
			2.83021	-8.80451
			2.83049	-8.80607
			2.83076	-8.80764
			2.83103	-8.8092
			2.83131	-8.81076
			2.83158	-8.81233
			2.83185	-8.81389
			2.83213	-8.81545
			2.8324	-8.81701
			2.83268	-8.81858
			2.83295	-8.82014
			2.83322	-8.8217
			2.8335	-8.82327
			2.83377	-8.82483
			2.83405	-8.82639
			2.83432	-8.82796
			2.83459	-8.82952
			2.83487	-8.83108
			2.83514	-8.83264
			2.83541	-8.83421
			2.83569	-8.83577
			2.83596	-8.83733
			2.83624	-8.8389
			2.83651	-8.84046
			2.83678	-8.84202
			2.83706	-8.84358
			2.83733	-8.84515
			2.83761	-8.84671
			2.83788	-8.84827
			2.83815	-8.84984
			2.83843	-8.8514
			2.8387	-8.85296
			2.83898	-8.85453
			2.83925	-8.85609
			2.83952	-8.85765
			2.8398	-8.85921
			2.84007	-8.86078
			2.84034	-8.86234
			2.84062	-8.8639
			2.84089	-8.86547
			2.84117	-8.86703
			2.84144	-8.86859
			2.84171	-8.87015
			2.84199	-8.87172
			2.84226	-8.87328
			2.84254	-8.87484
			2.84281	-8.87641
			2.84308	-8.87797
			2.84336	-8.87953
			2.84363	-8.8811
			2.8439	-8.88266
			2.84418	-8.88422
			2.84445	-8.88578
			2.84473	-8.88735
			2.845	-8.88891
			2.84527	-8.89047
			2.84555	-8.89204
			2.84582	-8.8936
			2.8461	-8.89516
			2.84637	-8.89672
			2.84664	-8.89829
			2.84692	-8.89985
			2.84719	-8.90141
			2.84747	-8.90298
			2.84774	-8.90454
			2.84801	-8.9061
			2.84829	-8.90767
			2.84856	-8.90923
			2.84883	-8.91079
			2.84911	-8.91235
			2.84938	-8.91392
			2.84966	-8.91548
			2.84993	-8.91704
			2.8502	-8.91861
			2.85048	-8.92017
			2.85075	-8.92173
			2.85103	-8.92329
			2.8513	-8.92486
			2.85157	-8.92642
			2.85185	-8.92798
			2.85212	-8.92955
			2.8524	-8.93111
			2.85267	-8.93267
			2.85294	-8.93424
			2.85322	-8.9358
			2.85349	-8.93736
			2.85376	-8.93892
			2.85404	-8.94049
			2.85431	-8.94205
			2.85459	-8.94361
			2.85486	-8.94518
			2.85513	-8.94674
			2.85541	-8.9483
			2.85568	-8.94986
			2.85596	-8.95143
			2.85623	-8.95299
			2.8565	-8.95455
			2.85678	-8.95612
			2.85705	-8.95768
			2.85732	-8.95924
			2.8576	-8.96081
			2.85787	-8.96237
			2.85815	-8.96393
			2.85842	-8.96549
			2.85869	-8.96706
			2.85897	-8.96862
			2.85924	-8.97018
			2.85952	-8.97175
			2.85979	-8.97331
			2.86006	-8.97487
			2.86034	-8.97643
			2.86061	-8.978
			2.86089	-8.97956
			2.86116	-8.98112
			2.86143	-8.98269
			2.86171	-8.98425
			2.86198	-8.98581
			2.86225	-8.98738
			2.86253	-8.98894
			2.8628	-8.9905
			2.86308	-8.99206
			2.86335	-8.99363
			2.86362	-8.99519
			2.8639	-8.99675
			2.86417	-8.99832
			2.86445	-8.99988
			2.86472	-9.00144
			2.86499	-9.003
			2.86527	-9.00457
			2.86554	-9.00613
			2.86581	-9.00769
			2.86609	-9.00926
			2.86636	-9.01082
			2.86664	-9.01238
			2.86691	-9.01395
			2.86718	-9.01551
			2.86746	-9.01707
			2.86773	-9.01863
			2.86801	-9.0202
			2.86828	-9.02176
			2.86855	-9.02332
			2.86883	-9.02489
			2.8691	-9.02645
			2.86938	-9.02801
			2.86965	-9.02957
			2.86992	-9.03114
			2.8702	-9.0327
			2.87047	-9.03426
			2.87074	-9.03583
			2.87102	-9.03739
			2.87129	-9.03895
			2.87157	-9.04052
			2.87184	-9.04208
			2.87211	-9.04364
			2.87239	-9.0452
			2.87266	-9.04677
			2.87294	-9.04833
			2.87321	-9.04989
			2.87348	-9.05146
			2.87376	-9.05302
			2.87403	-9.05458
			2.8743	-9.05614
			2.87458	-9.05771
			2.87485	-9.05927
			2.87513	-9.06083
			2.8754	-9.0624
			2.87567	-9.06396
			2.87595	-9.06552
			2.87622	-9.06709
			2.8765	-9.06865
			2.87677	-9.07021
			2.87704	-9.07177
			2.87732	-9.07334
			2.87759	-9.0749
			2.87787	-9.07646
			2.87814	-9.07803
			2.87841	-9.07959
			2.87869	-9.08115
			2.87896	-9.08271
			2.87923	-9.08428
			2.87951	-9.08584
			2.87978	-9.0874
			2.88006	-9.08897
			2.88033	-9.09053
			2.8806	-9.09209
			2.88088	-9.09366
			2.88115	-9.09522
			2.88143	-9.09678
			2.8817	-9.09834
			2.88197	-9.09991
			2.88225	-9.10147
			2.88252	-9.10303
			2.8828	-9.1046
			2.88307	-9.10616
			2.88334	-9.10772
			2.88362	-9.10928
			2.88389	-9.11085
			2.88416	-9.11241
			2.88444	-9.11397
			2.88471	-9.11554
			2.88499	-9.1171
			2.88526	-9.11866
			2.88553	-9.12023
			2.88581	-9.12179
			2.88608	-9.12335
			2.88636	-9.12491
			2.88663	-9.12648
			2.8869	-9.12804
			2.88718	-9.1296
			2.88745	-9.13117
			2.88772	-9.13273
			2.888	-9.13429
			2.88827	-9.13585
			2.88855	-9.13742
			2.88882	-9.13898
			2.88909	-9.14054
			2.88937	-9.14211
			2.88964	-9.14367
			2.88992	-9.14523
			2.89019	-9.1468
			2.89046	-9.14836
			2.89074	-9.14992
			2.89101	-9.15148
			2.89129	-9.15305
			2.89156	-9.15461
			2.89183	-9.15617
			2.89211	-9.15774
			2.89238	-9.1593
			2.89265	-9.16086
			2.89293	-9.16242
			2.8932	-9.16399
			2.89348	-9.16555
			2.89375	-9.16711
			2.89402	-9.16868
			2.8943	-9.17024
			2.89457	-9.1718
			2.89485	-9.17337
			2.89512	-9.17493
			2.89539	-9.17649
			2.89567	-9.17805
			2.89594	-9.17962
			2.89621	-9.18118
			2.89649	-9.18274
			2.89676	-9.18431
			2.89704	-9.18587
			2.89731	-9.18743
			2.89758	-9.18899
			2.89786	-9.19056
			2.89813	-9.19212
			2.89841	-9.19368
			2.89868	-9.19525
			2.89895	-9.19681
			2.89923	-9.19837
			2.8995	-9.19994
			2.89978	-9.2015
			2.90005	-9.20306
			2.90032	-9.20462
			2.9006	-9.20619
			2.90087	-9.20775
			2.90114	-9.20931
			2.90142	-9.21088
			2.90169	-9.21244
			2.90197	-9.214
			2.90224	-9.21556
			2.90251	-9.21713
			2.90279	-9.21869
			2.90306	-9.22025
			2.90334	-9.22182
			2.90361	-9.22338
			2.90388	-9.22494
			2.90416	-9.22651
			2.90443	-9.22807
			2.9047	-9.22963
			2.90498	-9.23119
			2.90525	-9.23276
			2.90553	-9.23432
			2.9058	-9.23588
			2.90607	-9.23745
			2.90635	-9.23901
			2.90662	-9.24057
			2.9069	-9.24213
			2.90717	-9.2437
			2.90744	-9.24526
			2.90772	-9.24682
			2.90799	-9.24839
			2.90827	-9.24995
			2.90854	-9.25151
			2.90881	-9.25308
			2.90909	-9.25464
			2.90936	-9.2562
			2.90963	-9.25776
			2.90991	-9.25933
			2.91018	-9.26089
			2.91046	-9.26245
			2.91073	-9.26402
			2.911	-9.26558
			2.91128	-9.26714
			2.91155	-9.2687
			2.91183	-9.27027
			2.9121	-9.27183
			2.91237	-9.27339
			2.91265	-9.27496
			2.91292	-9.27652
			2.9132	-9.27808
			2.91347	-9.27965
			2.91374	-9.28121
			2.91402	-9.28277
			2.91429	-9.28433
			2.91456	-9.2859
			2.91484	-9.28746
			2.91511	-9.28902
			2.91539	-9.29059
			2.91566	-9.29215
			2.91593	-9.29371
			2.91621	-9.29527
			2.91648	-9.29684
			2.91676	-9.2984
			2.91703	-9.29996
			2.9173	-9.30153
			2.91758	-9.30309
			2.91785	-9.30465
			2.91812	-9.30622
			2.9184	-9.30778
			2.91867	-9.30934
			2.91895	-9.3109
			2.91922	-9.31247
			2.91949	-9.31403
			2.91977	-9.31559
			2.92004	-9.31716
			2.92032	-9.31872
			2.92059	-9.32028
			2.92086	-9.32184
			2.92114	-9.32341
			2.92141	-9.32497
			2.92169	-9.32653
			2.92196	-9.3281
			2.92223	-9.32966
			2.92251	-9.33122
			2.92278	-9.33279
			2.92305	-9.33435
			2.92333	-9.33591
			2.9236	-9.33747
			2.92388	-9.33904
			2.92415	-9.3406

## Sheet: Figure 2d
Viscosity of melting liquid (443 K) and supercool liquid (358 K)
443 K			358 K
Time (s)	Viscosity (Pa·s)		Time (s)	Viscosity (Pa·s)
0	0.04388		0	428.67
1	0.03622		1	391.21
2	0.02986		2	525.95
3	0.04006		3	662.63
4	0.0421		4	711.21
5	0.03084		5	1076.2
6	0.06403		6	2303.5
7	0.04365		7	54623
8	0.03638		8	254980000
9	0.03018		9	486740000
10	0.03985		10	7608500000
11	0.04195		11	478590000
12	0.03082		12	1770000000
13	0.0338		13	241730000
14	0.04303		14	732570000
15	0.03672		15	510030000
16	0.03132		16	2105000000
17	0.04149		17	658150000
18	0.04353		18	341960000
19	0.03285		19	3278900000
20	0.0363		20	515730000
21	0.04601		21	606880000
22	0.03779		22	276860000
23	0.03203		23	378160000
24	0.04159		24	1209500000

## Sheet: Figure 3b
Transmission
	Quartz	7HBCz@TTPO	1,8-NA @ TTPO	BrPhBd @ TTPO	TTPO Blank
Wavelength (nm)	Transmittance (%)
800	93.2107	85.8241	87.3592	86.7706	86.775
799.5	93.2268	85.8519	87.362	86.7695	86.7964
799	93.2013	85.8509	87.3588	86.7386	86.7694
798.5	93.2023	85.8261	87.3601	86.7566	86.7786
798	93.2008	85.8251	87.3467	86.7515	86.7744
797.5	93.2147	85.8313	87.3927	86.7653	86.815
797	93.214	85.8328	87.3859	86.7784	86.8206
796.5	93.2106	85.8217	87.3521	86.7394	86.7872
796	93.2118	85.8275	87.3534	86.7428	86.8128
795.5	93.2015	85.8366	87.3868	86.7502	86.8131
795	93.2252	85.8479	87.368	86.7632	86.8174
794.5	93.2082	85.8274	87.3622	86.7609	86.8206
794	93.2349	85.8312	87.3986	86.776	86.8568
793.5	93.2185	85.8262	87.3893	86.7715	86.8328
793	93.2151	85.8191	87.374	86.7649	86.8448
792.5	93.2026	85.8363	87.3616	86.7345	86.8453
792	93.1863	85.8071	87.3502	86.7378	86.8411
791.5	93.2069	85.8197	87.386	86.7384	86.8382
791	93.2141	85.8118	87.3979	86.7756	86.8712
790.5	93.2091	85.8311	87.3932	86.7756	86.8788
790	93.2051	85.8037	87.3902	86.7624	86.8685
789.5	93.2094	85.8302	87.3833	86.7482	86.8719
789	93.203	85.831	87.4018	86.7723	86.8728
788.5	93.2166	85.8188	87.3965	86.7655	86.9022
788	93.1981	85.807	87.3893	86.7468	86.8795
787.5	93.2178	85.8163	87.3936	86.7769	86.9056
787	93.2	85.8139	87.381	86.7476	86.8841
786.5	93.2046	85.7954	87.4048	86.7493	86.9003
786	93.1979	85.8304	87.3866	86.7482	86.8964
785.5	93.1959	85.795	87.377	86.7233	86.8786
785	93.1971	85.7993	87.3973	86.74	86.8845
784.5	93.2068	85.8077	87.4089	86.7496	86.9191
784	93.2163	85.7876	87.3991	86.7697	86.9218
783.5	93.2181	85.7702	87.3996	86.7509	86.9206
783	93.1895	85.8104	87.3853	86.7338	86.9139
782.5	93.2122	85.7855	87.4148	86.7478	86.9154
782	93.2046	85.7995	87.4014	86.7456	86.9477
781.5	93.2125	85.7976	87.4233	86.7644	86.9449
781	93.1955	85.8144	87.4033	86.7477	86.9527
780.5	93.1988	85.7893	87.3879	86.7353	86.9451
780	93.2108	85.7749	87.41	86.7455	86.9486
779.5	93.1897	85.7737	87.4115	86.7421	86.9333
779	93.2033	85.8004	87.4252	86.7363	86.9621
778.5	93.1988	85.789	87.4336	86.7512	86.9727
778	93.2053	85.7926	87.4086	86.75	86.9659
777.5	93.1923	85.7813	87.4147	86.7304	86.9336
777	93.2063	85.7521	87.4271	86.7451	86.952
776.5	93.2135	85.767	87.4251	86.7451	86.9789
776	93.2155	85.7618	87.4377	86.764	86.9894
775.5	93.2232	85.7957	87.4351	86.7419	86.9753
775	93.1991	85.7749	87.4271	86.7418	86.9567
774.5	93.196	85.7747	87.4084	86.7271	86.9464
774	93.2208	85.7701	87.4266	86.7401	86.9771
773.5	93.1995	85.7831	87.4182	86.7437	86.9786
773	93.1981	85.7701	87.437	86.7399	86.9777
772.5	93.2102	85.7621	87.4255	86.7148	86.9812
772	93.2051	85.7686	87.4214	86.7512	86.9951
771.5	93.1967	85.7534	87.4068	86.7164	86.9681
771	93.2036	85.7613	87.4281	86.7285	86.9755
770.5	93.1939	85.7457	87.4304	86.7278	87.0021
770	93.1879	85.7557	87.4151	86.7113	86.96
769.5	93.1948	85.7419	87.4363	86.7339	86.9817
769	93.2103	85.761	87.4448	86.7437	87.0131
768.5	93.1949	85.7577	87.4544	86.7179	86.994
768	93.2055	85.7635	87.4397	86.7385	86.9887
767.5	93.1996	85.7457	87.4387	86.7147	86.9883
767	93.1962	85.7491	87.4334	86.7033	86.9831
766.5	93.201	85.742	87.4326	86.7213	86.9962
766	93.1954	85.7603	87.4367	86.7258	87.0044
765.5	93.1883	85.7467	87.4245	86.6963	86.9887
765	93.1944	85.7518	87.4549	86.732	87.0064
764.5	93.19	85.7339	87.4239	86.7052	87.0004
764	93.1688	85.7506	87.4057	86.6766	86.9833
763.5	93.1869	85.7466	87.4395	86.6953	86.9864
763	93.2005	85.7457	87.4484	86.7001	87.0026
762.5	93.2097	85.7506	87.4674	86.7312	87.0224
762	93.1932	85.7357	87.4513	86.72	87.007
761.5	93.1973	85.7269	87.4652	86.7272	87.0281
761	93.1922	85.7291	87.4455	86.6997	87.0094
760.5	93.1968	85.7419	87.449	86.6976	87.0136
760	93.1977	85.7234	87.4619	86.7086	87.0293
759.5	93.1931	85.7318	87.4545	86.7013	87.0321
759	93.1833	85.7307	87.452	86.6943	87.0123
758.5	93.2012	85.7365	87.4748	86.7223	87.047
758	93.2159	85.7297	87.4833	86.7225	87.0553
757.5	93.1969	85.7238	87.4627	86.6972	87.0209
757	93.1703	85.7204	87.4277	86.6808	86.9931
756.5	93.1856	85.7298	87.4513	86.685	87.0195
756	93.1981	85.733	87.4658	86.7053	87.0302
755.5	93.1792	85.726	87.4671	86.7034	87.0344
755	93.1934	85.7255	87.4593	86.6935	87.0192
754.5	93.18	85.7241	87.4577	86.6607	87.0189
754	93.1859	85.7092	87.4802	86.7011	87.0433
753.5	93.1807	85.7137	87.4732	86.6804	87.0316
753	93.1853	85.7287	87.4735	86.6968	87.0428
752.5	93.1873	85.711	87.4631	86.6793	87.032
752	93.175	85.7117	87.4359	86.6533	87.0206
751.5	93.1848	85.7144	87.4746	86.6797	87.0572
751	93.1821	85.7221	87.4565	86.6752	87.0332
750.5	93.1934	85.7178	87.4755	86.6992	87.0592
750	93.1699	85.7243	87.4542	86.6652	87.0319
749.5	93.1889	85.7265	87.4834	86.6998	87.0681
749	93.1827	85.7156	87.4629	86.6613	87.0286
748.5	93.1806	85.7138	87.4656	86.667	87.0512
748	93.191	85.7249	87.4779	86.6654	87.0438
747.5	93.1909	85.721	87.4694	86.6646	87.0482
747	93.1917	85.7142	87.5036	86.681	87.0663
746.5	93.1912	85.7164	87.4835	86.6746	87.0675
746	93.1937	85.7027	87.4951	86.6842	87.073
745.5	93.2009	85.697	87.4908	86.6705	87.0826
745	93.1752	85.7123	87.4844	86.6689	87.0612
744.5	93.1818	85.7117	87.4839	86.6568	87.0596
744	93.1966	85.7183	87.491	86.6667	87.0691
743.5	93.1687	85.7167	87.4813	86.6418	87.0493
743	93.1821	85.7182	87.4989	86.6759	87.0684
742.5	93.1779	85.7113	87.4888	86.6488	87.0637
742	93.1816	85.7256	87.4919	86.6562	87.0661
741.5	93.1774	85.7067	87.4909	86.6577	87.0619
741	93.1754	85.7007	87.4962	86.6557	87.0714
740.5	93.1909	85.7171	87.4911	86.6551	87.0654
740	93.1748	85.6993	87.4976	86.6444	87.0949
739.5	93.1947	85.7076	87.497	86.6628	87.0897
739	93.1972	85.7086	87.5135	86.6613	87.0948
738.5	93.196	85.7191	87.5252	86.6646	87.1134
738	93.1805	85.7256	87.5015	86.6492	87.0952
737.5	93.1665	85.7298	87.4923	86.6265	87.0659
737	93.1684	85.7321	87.5042	86.636	87.0882
736.5	93.1694	85.7257	87.492	86.6355	87.0872
736	93.1863	85.7193	87.5155	86.6513	87.0923
735.5	93.175	85.7252	87.5062	86.6336	87.0865
735	93.1771	85.7148	87.5137	86.6421	87.0969
734.5	93.1719	85.7261	87.5005	86.6305	87.0797
734	93.1738	85.7248	87.5153	86.647	87.0908
733.5	93.1803	85.728	87.5409	86.6499	87.1122
733	93.1684	85.7187	87.5268	86.6367	87.0954
732.5	93.1813	85.7345	87.5192	86.6383	87.0998
732	93.1921	85.7355	87.534	86.6404	87.111
731.5	93.1853	85.7264	87.5258	86.6474	87.1121
731	93.1868	85.7328	87.5201	86.6411	87.1147
730.5	93.1761	85.738	87.5152	86.6249	87.1072
730	93.1933	85.746	87.5591	86.6562	87.1343
729.5	93.1753	85.7415	87.5346	86.6349	87.126
729	93.1857	85.7351	87.5265	86.6245	87.124
728.5	93.1724	85.7315	87.5201	86.6125	87.1219
728	93.1588	85.7332	87.5221	86.6204	87.1093
727.5	93.1588	85.7454	87.5128	86.5952	87.1055
727	93.1588	85.7564	87.5204	86.6061	87.0985
726.5	93.1617	85.7418	87.5125	86.6024	87.1006
726	93.1694	85.7414	87.5387	86.6101	87.1184
725.5	93.1808	85.7531	87.5308	86.6112	87.128
725	93.1655	85.7533	87.5334	86.6087	87.1183
724.5	93.1755	85.7558	87.5408	86.6121	87.1285
724	93.1807	85.7419	87.5449	86.6145	87.1347
723.5	93.1722	85.7582	87.5362	86.604	87.1308
723	93.1737	85.7754	87.5235	86.5912	87.1225
722.5	93.1727	85.7575	87.5341	86.5941	87.1294
722	93.1737	85.7657	87.5417	86.6017	87.1194
721.5	93.1757	85.7501	87.5527	86.6026	87.1408
721	93.1681	85.7644	87.5296	86.5889	87.1305
720.5	93.1607	85.7654	87.5338	86.5963	87.1321
720	93.1674	85.772	87.5381	86.5817	87.1375
719.5	93.17	85.773	87.5357	86.5852	87.1342
719	93.1692	85.7635	87.5389	86.576	87.1388
718.5	93.1843	85.7628	87.5553	86.5968	87.1563
718	93.1708	85.7708	87.5428	86.582	87.137
717.5	93.1664	85.7799	87.5354	86.5697	87.1301
717	93.1685	85.7842	87.5279	86.5631	87.1247
716.5	93.1616	85.7781	87.5193	86.5637	87.1235
716	93.1642	85.778	87.5386	86.5551	87.1323
715.5	93.166	85.7787	87.5404	86.5543	87.1405
715	93.1524	85.7823	87.5322	86.5525	87.1251
714.5	93.1625	85.7898	87.5295	86.5503	87.1268
714	93.1727	85.78	87.5286	86.5478	87.1278
713.5	93.1493	85.7827	87.5229	86.537	87.111
713	93.1522	85.7876	87.5307	86.5354	87.1294
712.5	93.1573	85.797	87.5347	86.5364	87.1252
712	93.1635	85.7976	87.5409	86.5494	87.1461
711.5	93.1521	85.787	87.5264	86.5369	87.1309
711	93.1688	85.8075	87.556	86.5573	87.1548
710.5	93.168	85.8093	87.5441	86.539	87.1528
710	93.1691	85.8125	87.539	86.5397	87.1518
709.5	93.1645	85.8183	87.5414	86.5316	87.1522
709	93.1519	85.8248	87.5392	86.5346	87.1441
708.5	93.1455	85.8282	87.5344	86.5315	87.1375
708	93.1647	85.828	87.5527	86.541	87.1496
707.5	93.1546	85.8279	87.5416	86.5218	87.1532
707	93.1626	85.8271	87.5459	86.5241	87.1486
706.5	93.1574	85.8437	87.5536	86.5343	87.153
706	93.1568	85.8523	87.5531	86.5348	87.1611
705.5	93.1498	85.8414	87.5514	86.5207	87.1586
705	93.1509	85.8465	87.5482	86.5228	87.1485
704.5	93.1423	85.8624	87.5449	86.5218	87.1447
704	93.1386	85.8597	87.5347	86.5061	87.1361
703.5	93.1482	85.8761	87.5512	86.518	87.1481
703	93.1394	85.8669	87.5585	86.5106	87.1475
702.5	93.1407	85.8663	87.5495	86.4982	87.1364
702	93.1387	85.8798	87.5301	86.4896	87.1354
701.5	93.1406	85.8777	87.5467	86.5065	87.1581
701	93.1449	85.8775	87.5649	86.5125	87.1637
700.5	93.1378	85.8943	87.5445	86.4954	87.1435
700	93.1582	85.8952	87.578	86.5223	87.1707
699.5	93.1421	85.8926	87.5614	86.4963	87.1538
699	93.1329	85.9049	87.5523	86.4902	87.1516
698.5	93.145	85.9013	87.5399	86.4903	87.1535
698	93.1495	85.914	87.5637	86.5002	87.1682
697.5	93.1434	85.9011	87.551	86.5051	87.148
697	93.1515	85.9219	87.5655	86.4955	87.1663
696.5	93.1382	85.9253	87.5546	86.486	87.1579
696	93.1344	85.9253	87.5466	86.4882	87.1526
695.5	93.1372	85.9247	87.5656	86.4877	87.1633
695	93.138	85.9369	87.5603	86.4897	87.1692
694.5	93.1432	85.9301	87.5578	86.4935	87.1605
694	93.1343	85.9433	87.5475	86.4879	87.1605
693.5	93.1342	85.9504	87.5623	86.4863	87.1553
693	93.1187	85.9449	87.548	86.4718	87.1534
692.5	93.1346	85.9608	87.5583	86.4897	87.1652
692	93.1409	85.9554	87.5536	86.4789	87.1546
691.5	93.1292	85.97	87.5477	86.4705	87.1544
691	93.1341	85.9545	87.5593	86.4674	87.1586
690.5	93.1289	85.9762	87.5419	86.4663	87.1476
690	93.1359	85.972	87.572	86.4761	87.1716
689.5	93.1316	85.9759	87.5557	86.4618	87.1533
689	93.13	85.9746	87.5521	86.4615	87.1607
688.5	93.1362	85.9908	87.5602	86.4711	87.1651
688	93.1177	85.9864	87.5435	86.4446	87.1461
687.5	93.1285	85.9913	87.5478	86.4544	87.1629
687	93.1227	85.9986	87.548	86.4596	87.1541
686.5	93.1192	85.9935	87.5507	86.4586	87.1615
686	93.1275	85.9909	87.5552	86.4555	87.1608
685.5	93.1282	86.003	87.5606	86.4551	87.1646
685	93.1342	86.0119	87.5639	86.4548	87.1669
684.5	93.1329	86.0214	87.5576	86.4553	87.165
684	93.1348	86.0154	87.5691	86.4564	87.1688
683.5	93.1213	86.0341	87.5472	86.4419	87.1618
683	93.111	86.0355	87.538	86.4321	87.1551
682.5	93.1219	86.0316	87.552	86.4395	87.161
682	93.1244	86.0272	87.5482	86.4389	87.159
681.5	93.1223	86.0354	87.5447	86.4353	87.1532
681	93.1265	86.0434	87.5503	86.4425	87.164
680.5	93.1118	86.0525	87.5342	86.4306	87.15
680	93.1207	86.0488	87.5437	86.4272	87.1614
679.5	93.1129	86.0444	87.53	86.4162	87.1326
679	93.1176	86.0639	87.5396	86.4245	87.1497
678.5	93.1174	86.0599	87.5508	86.427	87.1627
678	93.115	86.0728	87.5348	86.416	87.1483
677.5	93.1111	86.0652	87.5297	86.4143	87.1477
677	93.1134	86.072	87.5464	86.4258	87.1562
676.5	93.1044	86.0714	87.5269	86.3973	87.1391
676	93.1079	86.0741	87.5281	86.4094	87.1346
675.5	93.1123	86.072	87.5397	86.4066	87.1357
675	93.1086	86.0825	87.5348	86.4004	87.1352
674.5	93.1042	86.0859	87.5404	86.3958	87.1289
674	93.1011	86.0878	87.5288	86.403	87.1368
673.5	93.1062	86.0815	87.5314	86.4046	87.1353
673	93.1063	86.1007	87.5246	86.3929	87.1184
672.5	93.1023	86.098	87.5185	86.3987	87.128
672	93.0928	86.0965	87.5123	86.3832	87.1144
671.5	93.1008	86.1057	87.5226	86.3947	87.1288
671	93.1012	86.1106	87.5192	86.3865	87.119
670.5	93.0991	86.1107	87.5083	86.3799	87.1161
670	93.0891	86.1076	87.5049	86.3746	87.1137
669.5	93.0947	86.1143	87.5178	86.3901	87.1242
669	93.1099	86.1186	87.5112	86.3895	87.1205
668.5	93.0917	86.1201	87.5057	86.377	87.1112
668	93.0898	86.1173	87.505	86.3788	87.1134
667.5	93.101	86.1222	87.5163	86.3885	87.1256
667	93.0916	86.1267	87.5003	86.3739	87.1067
666.5	93.0916	86.1438	87.5172	86.377	87.1097
666	93.0945	86.1381	87.5075	86.3769	87.1151
665.5	93.0911	86.1294	87.4997	86.3707	87.1062
665	93.0789	86.1287	87.4876	86.3703	87.1064
664.5	93.0805	86.1329	87.4898	86.378	87.1034
664	93.0808	86.138	87.4848	86.3632	87.1028
663.5	93.0855	86.1292	87.4966	86.3694	87.1033
663	93.0782	86.1354	87.4934	86.3671	87.0975
662.5	93.0813	86.1418	87.4945	86.3815	87.1073
662	93.0767	86.1409	87.4859	86.374	87.1022
661.5	93.0749	86.1328	87.4906	86.3689	87.096
661	93.0765	86.1433	87.4862	86.3676	87.1033
660.5	93.0931	86.1447	87.5084	86.3766	87.1118
660	93.0748	86.1452	87.4702	86.3522	87.0855
659.5	93.0838	86.1473	87.4864	86.3696	87.1077
659	93.084	86.1437	87.489	86.3689	87.1024
658.5	93.0776	86.1462	87.4896	86.3711	87.1036
658	93.0651	86.1388	87.4657	86.3427	87.0763
657.5	93.0701	86.1443	87.4696	86.3456	87.0775
657	93.0649	86.1347	87.4668	86.3485	87.084
656.5	93.0801	86.1395	87.4863	86.3677	87.0943
656	93.0851	86.1386	87.4893	86.3701	87.1008
655.5	93.0711	86.1384	87.4751	86.3564	87.0844
655	93.0554	86.145	87.4579	86.338	87.0693
654.5	93.0658	86.1409	87.463	86.3459	87.0751
654	93.0687	86.1395	87.4643	86.3372	87.0708
653.5	93.0667	86.1347	87.4596	86.3443	87.0726
653	93.0608	86.1295	87.4523	86.3323	87.0622
652.5	93.0557	86.1398	87.4468	86.3349	87.0615
652	93.0505	86.128	87.4578	86.3388	87.0728
651.5	93.0635	86.1295	87.4516	86.3333	87.0639
651	93.0666	86.1232	87.4554	86.3406	87.0626
650.5	93.0549	86.1209	87.4326	86.3163	87.0453
650	93.0593	86.1207	87.4381	86.3261	87.0524
649.5	93.0559	86.1221	87.4454	86.316	87.0456
649	93.0618	86.1205	87.4376	86.3313	87.0587
648.5	93.0517	86.1192	87.4372	86.3198	87.0506
648	93.0534	86.1203	87.4366	86.3217	87.0482
647.5	93.047	86.1114	87.4339	86.3313	87.0442
647	93.0617	86.1156	87.4359	86.3294	87.0503
646.5	93.057	86.1162	87.435	86.3256	87.0473
646	93.051	86.1063	87.431	86.3162	87.0427
645.5	93.0532	86.0965	87.4296	86.3196	87.0448
645	93.0542	86.1017	87.4343	86.3282	87.0469
644.5	93.0571	86.0896	87.4353	86.3214	87.0381
644	93.0538	86.0938	87.429	86.3186	87.0424
643.5	93.0549	86.0906	87.4173	86.3144	87.0318
643	93.0559	86.0842	87.421	86.3209	87.0284
642.5	93.0535	86.0823	87.4241	86.3182	87.0296
642	93.0504	86.0771	87.4226	86.3155	87.0387
641.5	93.0535	86.0743	87.4128	86.3112	87.0254
641	93.0491	86.0673	87.4156	86.318	87.0299
640.5	93.0471	86.0653	87.4057	86.3086	87.0156
640	93.0601	86.0721	87.4206	86.3201	87.0326
639.5	93.0508	86.059	87.4184	86.3149	87.0245
639	93.0471	86.0601	87.4078	86.308	87.0178
638.5	93.0444	86.0555	87.3952	86.3028	87.0101
638	93.0381	86.0536	87.3929	86.2908	86.9962
637.5	93.0465	86.0476	87.4126	86.3053	87.0198
637	93.0513	86.044	87.4086	86.3093	87.0164
636.5	93.0455	86.0382	87.3998	86.307	87.0105
636	93.0468	86.05	87.3957	86.3037	87.0079
635.5	93.0451	86.0355	87.3949	86.2978	87.0083
635	93.0518	86.0307	87.4019	86.3038	87.0117
634.5	93.0464	86.0314	87.3999	86.3052	87.0078
634	93.0478	86.0189	87.3991	86.3022	87.0077
633.5	93.0439	86.0263	87.3926	86.2945	87.0044
633	93.041	86.0156	87.3793	86.2883	86.9933
632.5	93.0482	86.0165	87.3977	86.2998	87.0061
632	93.0522	86.0147	87.3978	86.3039	87.0113
631.5	93.0556	86.013	87.395	86.3054	87.0055
631	93.0362	86.0018	87.3786	86.2845	87.001
630.5	93.0542	86.0001	87.3924	86.2955	87.0051
630	93.0449	86.0128	87.3908	86.2851	87.0033
629.5	93.0516	85.9899	87.3944	86.295	87.0078
629	93.0555	85.9899	87.3963	86.2942	87.0129
628.5	93.056	85.9878	87.4074	86.3014	87.0137
628	93.036	85.9895	87.378	86.2775	86.9879
627.5	93.0339	85.9843	87.3768	86.2711	86.9832
627	93.0342	85.9812	87.3581	86.2628	86.9798
626.5	93.0515	85.9737	87.3855	86.2844	86.9914
626	93.0557	85.9773	87.3917	86.2869	87.0077
625.5	93.0445	85.9671	87.3845	86.2738	86.9937
625	93.045	85.9651	87.3811	86.2761	86.9887
624.5	93.0351	85.9665	87.3636	86.2721	86.9715
624	93.0456	85.9577	87.3753	86.2726	86.9889
623.5	93.0422	85.9548	87.3828	86.2759	86.9917
623	93.0603	85.954	87.3906	86.2939	87.0119
622.5	93.056	85.9602	87.3847	86.2848	87.0161
622	93.0606	85.9485	87.3934	86.2841	87.0083
621.5	93.0385	85.9556	87.3742	86.2644	86.9948
621	93.028	85.9535	87.3653	86.2593	86.9813
620.5	93.0407	85.9416	87.3831	86.2843	87.0019
620	93.046	85.9377	87.3711	86.2596	86.9875
619.5	93.058	85.94	87.3899	86.2773	87.0113
619	93.0627	85.9287	87.3939	86.2791	87.0111
618.5	93.054	85.9353	87.384	86.2757	87.0062
618	93.0573	85.9266	87.3907	86.2768	87.0079
617.5	93.0488	85.9278	87.3865	86.2733	87.0126
617	93.0517	85.9141	87.3816	86.2656	87.0116
616.5	93.0565	85.9217	87.3891	86.2772	87.0135
616	93.0603	85.9143	87.3946	86.2775	87.0237
615.5	93.0563	85.9078	87.3861	86.2652	87.0061
615	93.0524	85.9099	87.3897	86.266	87.0086
614.5	93.0557	85.9021	87.3828	86.2691	87.0107
614	93.0509	85.8974	87.3844	86.2623	86.9982
613.5	93.0616	85.8939	87.3911	86.27	87.0169
613	93.0569	85.8819	87.3917	86.2678	87.018
612.5	93.0576	85.8803	87.3812	86.261	87.0059
612	93.0545	85.8708	87.3815	86.2504	87.0019
611.5	93.0539	85.8765	87.3904	86.2634	87.0113
611	93.0538	85.871	87.3803	86.2619	87.0144
610.5	93.0577	85.8622	87.3855	86.261	87.0123
610	93.0574	85.8518	87.3875	86.2578	87.0168
609.5	93.0458	85.848	87.3755	86.2501	87.0021
609	93.0501	85.8368	87.3754	86.248	87.0001
608.5	93.0463	85.8337	87.3811	86.2474	86.9972
608	93.0422	85.8316	87.3757	86.2506	87.0049
607.5	93.0418	85.8261	87.3731	86.2325	86.9934
607	93.0439	85.8098	87.3856	86.2502	87.0062
606.5	93.0435	85.8104	87.3674	86.2272	86.9854
606	93.0526	85.7977	87.3756	86.241	87.0064
605.5	93.0365	85.7967	87.3628	86.2377	86.9922
605	93.0434	85.7817	87.369	86.2337	86.9908
604.5	93.0366	85.7845	87.3691	86.2357	86.9962
604	93.043	85.7779	87.3641	86.2302	86.9888
603.5	93.0273	85.7661	87.3491	86.2162	86.9691
603	93.0456	85.77	87.3736	86.2394	86.9919
602.5	93.0414	85.7472	87.355	86.2244	86.9741
602	93.038	85.7411	87.3551	86.2355	86.9822
601.5	93.0241	85.7311	87.3513	86.2322	86.9733
601	93.0227	85.7141	87.3433	86.2153	86.9691
600.5	93.0294	85.7108	87.352	86.2264	86.9783
600	93.0223	85.7004	87.3333	86.2091	86.9558
599.5	93.0207	85.6888	87.3362	86.2077	86.9494
599	93.0096	85.6869	87.323	86.1997	86.9426
598.5	92.9977	85.6662	87.3186	86.2032	86.9398
598	93.0138	85.6483	87.3351	86.2297	86.9557
597.5	93.0133	85.6457	87.3271	86.2167	86.942
597	93.0199	85.6274	87.3324	86.222	86.9464
596.5	93.0147	85.6191	87.325	86.2185	86.9434
596	93.0158	85.6072	87.3146	86.2135	86.9295
595.5	93.0131	85.5962	87.3268	86.2279	86.9383
595	93.0195	85.5983	87.3281	86.23	86.9393
594.5	93.0178	85.5656	87.3173	86.227	86.9307
594	93.0131	85.5666	87.3031	86.2199	86.9179
593.5	93.0095	85.5514	87.2988	86.2075	86.9071
593	93.0159	85.5457	87.3052	86.2215	86.9114
592.5	93.0138	85.5287	87.3012	86.2184	86.9131
592	93.013	85.5187	87.2934	86.2176	86.9073
591.5	93.0158	85.5069	87.3098	86.2298	86.9054
591	93.012	85.4943	87.2861	86.2267	86.9042
590.5	93.0241	85.4903	87.2992	86.2323	86.9046
590	93.0052	85.4737	87.2741	86.212	86.8789
589.5	93.0066	85.4757	87.2724	86.2097	86.8814
589	93.0154	85.472	87.2804	86.2268	86.8924
588.5	93.0138	85.4535	87.2675	86.2045	86.8678
588	93.0229	85.4423	87.2805	86.2195	86.8851
587.5	93.0237	85.447	87.2882	86.2325	86.8919
587	93.0203	85.4415	87.2798	86.2302	86.8953
586.5	93.0266	85.4455	87.2726	86.2249	86.8795
586	93.0193	85.4399	87.2848	86.2293	86.8912
585.5	93.0311	85.4313	87.2809	86.2381	86.8885
585	93.0325	85.4206	87.2966	86.2429	86.9104
584.5	93.0302	85.4237	87.2863	86.2305	86.889
584	93.0344	85.4153	87.2891	86.2382	86.9036
583.5	93.0362	85.42	87.293	86.2298	86.8952
583	93.0236	85.4184	87.2768	86.2233	86.8879
582.5	93.0403	85.4184	87.2968	86.2355	86.9113
582	93.033	85.4127	87.2949	86.2379	86.9103
581.5	93.049	85.4175	87.3109	86.2442	86.9239
581	93.0563	85.4128	87.315	86.2456	86.925
580.5	93.0483	85.4129	87.3054	86.2376	86.927
580	93.037	85.4178	87.2929	86.2306	86.9152
579.5	93.0348	85.4199	87.2868	86.2074	86.8943
579	93.0385	85.4167	87.2918	86.2273	86.9058
578.5	93.0452	85.418	87.3138	86.2407	86.9289
578	93.0423	85.4192	87.3039	86.2225	86.9199
577.5	93.0554	85.415	87.3056	86.2332	86.9247
577	93.0521	85.4247	87.3199	86.2433	86.9377
576.5	93.043	85.4191	87.2975	86.2112	86.9231
576	93.054	85.4126	87.3144	86.2294	86.9372
575.5	93.0653	85.4244	87.3344	86.2463	86.9564
575	93.0661	85.4219	87.3279	86.2428	86.9583
574.5	93.0741	85.4214	87.3432	86.2435	86.9523
574	93.071	85.428	87.3391	86.2462	86.9655
573.5	93.0657	85.4197	87.3375	86.2504	86.9643
573	93.059	85.4249	87.3349	86.2373	86.9574
572.5	93.0409	85.4151	87.2988	86.2109	86.9291
572	93.0651	85.4211	87.3362	86.2417	86.966
571.5	93.0672	85.423	87.3399	86.2489	86.9679
571	93.0847	85.4204	87.35	86.2566	86.9699
570.5	93.0706	85.4239	87.3367	86.2283	86.9582
570	93.0531	85.4396	87.3237	86.2298	86.9556
569.5	93.0821	85.402	87.3225	86.2247	86.9586
569	93.0648	85.4073	87.3049	86.21	86.95
568.5	93.0698	85.4122	87.3163	86.2212	86.9566
568	93.0682	85.4125	87.303	86.1961	86.9449
567.5	93.0746	85.4166	87.3063	86.2052	86.9601
567	93.059	85.4012	87.2985	86.1922	86.9368
566.5	93.068	85.4148	87.2923	86.1927	86.9432
566	93.0774	85.4092	87.3165	86.2013	86.9531
565.5	93.0754	85.4122	87.2959	86.1889	86.9444
565	93.0717	85.4245	87.2966	86.2052	86.9451
564.5	93.0619	85.4136	87.2927	86.1866	86.9338
564	93.0628	85.4265	87.3	86.1968	86.9416
563.5	93.0631	85.429	87.2917	86.1976	86.9411
563	93.0669	85.4298	87.2942	86.1873	86.9401
562.5	93.0673	85.4175	87.2978	86.1925	86.9363
562	93.0747	85.4264	87.3038	86.192	86.949
561.5	93.0707	85.4344	87.3067	86.196	86.949
561	93.068	85.4311	87.2923	86.1883	86.9364
560.5	93.0607	85.4314	87.2911	86.1847	86.9451
560	93.0606	85.4226	87.2792	86.1828	86.9316
559.5	93.0573	85.434	87.2814	86.1759	86.9257
559	93.0668	85.428	87.289	86.1804	86.9307
558.5	93.0695	85.4322	87.2849	86.1829	86.9276
558	93.0679	85.4397	87.2847	86.1726	86.9247
557.5	93.0656	85.4329	87.2942	86.1825	86.9365
557	93.0647	85.4386	87.2747	86.1677	86.9298
556.5	93.0608	85.4561	87.2831	86.1642	86.9235
556	93.0611	85.4447	87.2733	86.1604	86.9258
555.5	93.0649	85.4455	87.2768	86.1725	86.9208
555	93.0606	85.4452	87.282	86.1737	86.9315
554.5	93.0604	85.4499	87.2839	86.1726	86.9273
554	93.0626	85.4494	87.2631	86.1515	86.9168
553.5	93.0635	85.4469	87.2666	86.1509	86.9116
553	93.0618	85.4556	87.2731	86.1459	86.9097
552.5	93.0579	85.4575	87.258	86.1415	86.9014
552	93.0705	85.46	87.2777	86.1566	86.9134
551.5	93.0521	85.4747	87.2586	86.1523	86.9051
551	93.0559	85.4645	87.2604	86.1352	86.9159
550.5	93.057	85.474	87.2675	86.151	86.9106
550	93.0588	85.477	87.2588	86.1316	86.8911
549.5	93.0657	85.4816	87.2722	86.1489	86.9092
549	93.0629	85.4935	87.2538	86.1381	86.9056
548.5	93.0547	85.4891	87.2555	86.1364	86.8938
548	93.0677	85.4917	87.2651	86.1475	86.9167
547.5	93.0523	85.4882	87.2416	86.1251	86.8928
547	93.0581	85.4991	87.2508	86.1279	86.9
546.5	93.062	85.495	87.2483	86.1232	86.8924
546	93.0629	85.5119	87.2494	86.1233	86.9052
545.5	93.0543	85.5119	87.24	86.1031	86.8847
545	93.0463	85.5143	87.2348	86.1041	86.8865
544.5	93.0534	85.5296	87.2306	86.0995	86.8838
544	93.0643	85.5185	87.2383	86.1081	86.8891
543.5	93.0573	85.5381	87.2443	86.0967	86.8772
543	93.0673	85.5326	87.2412	86.1087	86.8855
542.5	93.0555	85.5167	87.2452	86.1043	86.8843
542	93.0607	85.5361	87.2397	86.1039	86.8846
541.5	93.0658	85.527	87.2446	86.1	86.8843
541	93.0729	85.5526	87.2387	86.0971	86.8852
540.5	93.0689	85.5446	87.2323	86.09	86.8673
540	93.0698	85.5481	87.2302	86.0735	86.866
539.5	93.0721	85.5454	87.2292	86.0896	86.8772
539	93.0779	85.5448	87.2277	86.0858	86.8756
538.5	93.0673	85.5662	87.222	86.0779	86.8688
538	93.065	85.557	87.216	86.0744	86.8621
537.5	93.0707	85.5544	87.2369	86.0926	86.8754
537	93.0704	85.5587	87.2233	86.0634	86.867
536.5	93.0639	85.5603	87.2143	86.0581	86.8564
536	93.0421	85.5704	87.1848	86.0308	86.8359
535.5	93.0465	85.5617	87.1909	86.0353	86.825
535	93.0416	85.5646	87.178	86.0285	86.829
534.5	93.0564	85.5695	87.1995	86.033	86.8449
534	93.0611	85.5724	87.2073	86.0476	86.8532
533.5	93.0672	85.571	87.2016	86.0332	86.843
533	93.056	85.5829	87.1912	86.0147	86.8311
532.5	93.0602	85.5866	87.1965	86.0283	86.846
532	93.0504	85.5682	87.1892	86.0125	86.8213
531.5	93.0531	85.5658	87.1828	85.9975	86.8261
531	93.0536	85.5859	87.1787	85.9974	86.8277
530.5	93.0626	85.5777	87.1787	85.9915	86.8156
530	93.0573	85.5837	87.1886	85.9967	86.8302
529.5	93.0596	85.5802	87.1677	85.9743	86.8105
529	93.0534	85.5884	87.147	85.9507	86.7798
528.5	93.0556	85.5979	87.1629	85.9529	86.7942
528	93.067	85.5813	87.1702	85.9584	86.8169
527.5	93.0649	85.5909	87.1697	85.9579	86.8159
527	93.0637	85.5843	87.1631	85.9578	86.8164
526.5	93.0587	85.5881	87.1634	85.9442	86.8041
526	93.0574	85.6008	87.1533	85.9412	86.8015
525.5	93.0526	85.5831	87.148	85.9239	86.7974
525	93.0532	85.5869	87.1474	85.916	86.8011
524.5	93.0564	85.5853	87.1546	85.9187	86.8004
524	93.0533	85.5796	87.1463	85.8984	86.7917
523.5	93.0568	85.5944	87.1429	85.889	86.7841
523	93.0508	85.6009	87.1363	85.8804	86.7845
522.5	93.0472	85.5817	87.13	85.8727	86.776
522	93.0525	85.5909	87.1386	85.8737	86.7907
521.5	93.0345	85.5839	87.1095	85.8423	86.756
521	93.0323	85.5722	87.1043	85.8323	86.7504
520.5	93.0246	85.5816	87.1055	85.8124	86.7477
520	93.0255	85.5747	87.1074	85.8205	86.7482
519.5	93.0203	85.5674	87.0953	85.7933	86.7403
519	93.0356	85.5584	87.11	85.8069	86.7556
518.5	93.0273	85.5635	87.0921	85.7797	86.7377
518	93.0204	85.5698	87.0922	85.7733	86.7311
517.5	93.0174	85.562	87.0742	85.7489	86.7286
517	93.0186	85.5568	87.0761	85.7362	86.731
516.5	93.0166	85.5559	87.0765	85.737	86.7229
516	92.999	85.5445	87.0648	85.7102	86.7104
515.5	93.0272	85.5474	87.0939	85.7303	86.7414
515	93.0211	85.546	87.0787	85.7016	86.7221
514.5	93.0341	85.531	87.0793	85.7082	86.7306
514	93.0366	85.5318	87.0854	85.7045	86.7388
513.5	93.033	85.5203	87.0762	85.6806	86.7231
513	93.0365	85.517	87.0784	85.6776	86.7242
512.5	93.0294	85.5113	87.0607	85.657	86.7093
512	93.0297	85.5061	87.0746	85.659	86.7228
511.5	93.0286	85.5027	87.0637	85.6438	86.7106
511	93.0321	85.4921	87.0615	85.6266	86.7136
510.5	93.0235	85.4907	87.0511	85.6131	86.699
510	93.0216	85.4777	87.0422	85.6014	86.7001
509.5	93.0351	85.4611	87.066	85.6017	86.7121
509	93.0277	85.4605	87.0583	85.5829	86.7007
508.5	93.0352	85.4589	87.0562	85.5791	86.7005
508	93.0292	85.4618	87.0362	85.5512	86.6848
507.5	93.0299	85.4496	87.0469	85.5511	86.6922
507	93.0284	85.442	87.0407	85.5418	86.7002
506.5	93.0304	85.4321	87.0452	85.5212	86.6897
506	93.0256	85.4205	87.0329	85.5131	86.6867
505.5	93.0151	85.4123	87.0162	85.4907	86.6672
505	93.0203	85.401	87.0272	85.4922	86.6856
504.5	93.0238	85.3942	87.0336	85.4801	86.6755
504	93.0179	85.3899	87.0251	85.4662	86.674
503.5	93.0231	85.3814	87.0217	85.4487	86.665
503	93.0222	85.3639	87.0238	85.4432	86.6731
502.5	93.013	85.3575	87.0047	85.4122	86.6581
502	93.0154	85.3443	87.0154	85.4164	86.6664
501.5	93.0156	85.3394	87.0115	85.3984	86.6517
501	93.0086	85.3278	86.9946	85.3859	86.6437
500.5	93.0092	85.3077	86.9947	85.3679	86.6405
500	93.0143	85.3001	87.0016	85.3724	86.6549
499.5	93.0079	85.281	86.9841	85.3438	86.6326
499	93.0162	85.2815	86.9794	85.3329	86.6316
498.5	93.0123	85.2765	86.9941	85.3395	86.6408
498	93.0083	85.254	86.9784	85.3079	86.6293
497.5	93.0091	85.239	86.9788	85.3049	86.6336
497	93.0002	85.2323	86.966	85.2933	86.6123
496.5	93.0082	85.2217	86.9709	85.278	86.6102
496	93.0104	85.2093	86.9729	85.2774	86.6262
495.5	93.0051	85.2014	86.9562	85.2544	86.6062
495	93.0071	85.1866	86.9615	85.2515	86.613
494.5	92.9998	85.1716	86.9562	85.2403	86.6076
494	92.9987	85.1745	86.9566	85.2244	86.6026
493.5	92.9993	85.1518	86.9446	85.2095	86.5945
493	93.0062	85.1447	86.9476	85.1987	86.597
492.5	93.0044	85.1362	86.9352	85.1857	86.5943
492	93.0068	85.1201	86.9457	85.188	86.5968
491.5	93.0109	85.1072	86.9368	85.1784	86.5952
491	93.0055	85.0951	86.9445	85.1698	86.5935
490.5	93.0095	85.086	86.9383	85.1545	86.5911
490	92.9947	85.066	86.9279	85.1401	86.5776
489.5	92.9932	85.072	86.9207	85.125	86.5667
489	92.9998	85.0404	86.9084	85.1154	86.5648
488.5	92.997	85.0334	86.9083	85.1052	86.5602
488	92.9965	85.0202	86.9099	85.1012	86.5556
487.5	92.9951	85.0033	86.9139	85.0943	86.5616
487	92.9929	85.0001	86.8933	85.0742	86.5416
486.5	92.9908	84.9801	86.8918	85.0614	86.5496
486	92.9837	84.9796	86.8884	85.0517	86.5374
485.5	92.9896	84.9669	86.8818	85.0403	86.5342
485	92.9783	84.949	86.8765	85.026	86.5172
484.5	92.9904	84.9368	86.8886	85.0316	86.537
484	92.9958	84.9341	86.8886	85.0276	86.5328
483.5	92.9885	84.9201	86.8771	85.0096	86.5214
483	92.9811	84.9025	86.8611	84.9957	86.5063
482.5	92.9879	84.9002	86.8731	84.9951	86.5283
482	92.9928	84.8816	86.873	85.0009	86.5311
481.5	92.998	84.8628	86.8695	84.9912	86.5133
481	92.9915	84.8669	86.8689	84.9734	86.5134
480.5	92.9765	84.8452	86.8411	84.9472	86.4984
480	92.9802	84.84	86.8471	84.9544	86.4982
479.5	92.9822	84.8349	86.8484	84.949	86.4983
479	92.9785	84.82	86.8428	84.9416	86.492
478.5	92.9878	84.8072	86.8398	84.932	86.4847
478	92.9842	84.8006	86.838	84.9258	86.4843
477.5	92.9808	84.7867	86.8265	84.9163	86.4836
477	92.9719	84.7764	86.8164	84.8923	86.4695
476.5	92.9759	84.7722	86.8076	84.8997	86.4615
476	92.9837	84.7724	86.8193	84.8979	86.4652
475.5	92.9728	84.7562	86.8012	84.888	86.4509
475	92.9631	84.7461	86.7926	84.8628	86.4437
474.5	92.9754	84.7324	86.8111	84.8738	86.4565
474	92.971	84.7382	86.7909	84.8587	86.4339
473.5	92.9638	84.7139	86.7854	84.8573	86.437
473	92.9799	84.7165	86.7935	84.8602	86.4472
472.5	92.9621	84.7117	86.7807	84.8365	86.4294
472	92.9661	84.6903	86.7737	84.8349	86.4254
471.5	92.9619	84.6894	86.7638	84.826	86.4212
471	92.9574	84.6898	86.7618	84.8209	86.41
470.5	92.9613	84.6863	86.7632	84.8194	86.4034
470	92.9647	84.6818	86.7587	84.8074	86.4121
469.5	92.9485	84.6829	86.7366	84.7925	86.3888
469	92.9431	84.6621	86.7163	84.7728	86.3825
468.5	92.9549	84.6546	86.732	84.7845	86.3846
468	92.9568	84.6617	86.735	84.784	86.3836
467.5	92.9555	84.6518	86.7327	84.78	86.3761
467	92.9564	84.655	86.7226	84.7739	86.3792
466.5	92.9542	84.6362	86.7205	84.7659	86.3802
466	92.9454	84.6428	86.7044	84.752	86.3518
465.5	92.9591	84.6384	86.7209	84.7697	86.3787
465	92.9656	84.6331	86.7142	84.7649	86.372
464.5	92.9572	84.6387	86.7076	84.7572	86.3531
464	92.9551	84.6302	86.7081	84.7535	86.3542
463.5	92.9523	84.6353	86.691	84.7407	86.3507
463	92.9513	84.6283	86.6934	84.7373	86.3473
462.5	92.9454	84.623	86.679	84.7218	86.327
462	92.9541	84.61	86.6906	84.7344	86.3401
461.5	92.939	84.6152	86.6616	84.7111	86.3108
461	92.9441	84.6109	86.6545	84.7158	86.3064
460.5	92.938	84.6185	86.6395	84.7	86.2993
460	92.9429	84.6162	86.6496	84.7164	86.3112
459.5	92.9443	84.6083	86.647	84.7072	86.3059
459	92.9412	84.6086	86.6361	84.6997	86.2951
458.5	92.9409	84.6058	86.6188	84.6829	86.284
458	92.9394	84.6017	86.6295	84.6816	86.2802
457.5	92.9434	84.612	86.6207	84.676	86.2809
457	92.9353	84.6155	86.6178	84.678	86.2793
456.5	92.9349	84.6085	86.6074	84.6769	86.2676
456	92.9412	84.5982	86.6065	84.681	86.2716
455.5	92.9379	84.6118	86.5993	84.6657	86.2577
455	92.9288	84.6056	86.5822	84.6486	86.2428
454.5	92.935	84.6066	86.5902	84.6603	86.2472
454	92.9254	84.6026	86.5711	84.6446	86.2335
453.5	92.9211	84.6083	86.5724	84.6429	86.2281
453	92.9258	84.606	86.5622	84.6455	86.2244
452.5	92.9322	84.6112	86.5585	84.6374	86.2219
452	92.926	84.6135	86.5567	84.6345	86.217
451.5	92.9357	84.6109	86.5621	84.6376	86.2122
451	92.9289	84.6092	86.5543	84.6407	86.2136
450.5	92.9198	84.6052	86.5371	84.6353	86.1943
450	92.9164	84.5944	86.5172	84.614	86.1846
449.5	92.9205	84.6007	86.5221	84.6133	86.1806
449	92.9237	84.6085	86.5157	84.614	86.1813
448.5	92.9221	84.6062	86.5185	84.6131	86.1729
448	92.9025	84.6028	86.4969	84.5937	86.1585
447.5	92.8835	84.5982	86.466	84.5737	86.1308
447	92.8716	84.6023	86.4427	84.5593	86.1029
446.5	92.8785	84.6046	86.457	84.5556	86.115
446	92.8804	84.591	86.44	84.5599	86.1138
445.5	92.8944	84.5954	86.4441	84.5606	86.1063
445	92.8968	84.6014	86.4425	84.5609	86.1067
444.5	92.8958	84.5898	86.4478	84.5723	86.1133
444	92.9064	84.5944	86.4503	84.5815	86.1084
443.5	92.9118	84.5833	86.445	84.5683	86.1149
443	92.9111	84.5754	86.438	84.5707	86.1004
442.5	92.9195	84.5844	86.4387	84.566	86.0978
442	92.9105	84.5768	86.4054	84.5411	86.0616
441.5	92.9141	84.5762	86.4014	84.5288	86.0736
441	92.908	84.5789	86.414	84.5446	86.0732
440.5	92.9046	84.5615	86.4081	84.5424	86.0722
440	92.8984	84.5561	86.4024	84.5407	86.0688
439.5	92.893	84.5549	86.3795	84.5272	86.0414
439	92.8976	84.5451	86.389	84.5275	86.0464
438.5	92.8819	84.5541	86.3555	84.5086	86.0306
438	92.8572	84.5427	86.3456	84.4871	86.012
437.5	92.8733	84.5364	86.3383	84.492	86.0111
437	92.8887	84.535	86.354	84.4916	86.0224
436.5	92.8876	84.5297	86.3415	84.48	86.0093
436	92.9002	84.5218	86.3349	84.4969	86.0089
435.5	92.9016	84.5167	86.3365	84.4913	86.0031
435	92.8961	84.5059	86.3361	84.4742	85.9879
434.5	92.8939	84.4819	86.3018	84.4498	85.9672
434	92.896	84.4829	86.3067	84.4596	85.9852
433.5	92.8952	84.4761	86.3248	84.4672	85.9871
433	92.8945	84.4729	86.303	84.4558	85.9758
432.5	92.8677	84.4632	86.2695	84.4373	85.9462
432	92.8593	84.4476	86.2636	84.4177	85.9284
431.5	92.8691	84.4343	86.2631	84.4146	85.9413
431	92.8797	84.4368	86.2706	84.425	85.9416
430.5	92.8925	84.4183	86.2765	84.4194	85.9422
430	92.8919	84.4149	86.25	84.4127	85.9285
429.5	92.8976	84.3967	86.2644	84.3983	85.9153
429	92.9019	84.3908	86.246	84.3892	85.9204
428.5	92.8861	84.3758	86.2427	84.3934	85.9207
428	92.8831	84.3606	86.2399	84.3815	85.9022
427.5	92.8758	84.3475	86.2151	84.3531	85.8928
427	92.8762	84.3472	86.2073	84.3462	85.8831
426.5	92.8728	84.3187	86.1826	84.3304	85.8612
426	92.8753	84.316	86.1953	84.34	85.8755
425.5	92.8823	84.2989	86.1901	84.3299	85.8632
425	92.9	84.2785	86.182	84.3154	85.864
424.5	92.8947	84.2526	86.1895	84.313	85.8651
424	92.8936	84.2471	86.1983	84.3099	85.8776
423.5	92.8708	84.2244	86.1627	84.2833	85.8395
423	92.8541	84.217	86.1363	84.2551	85.815
422.5	92.8635	84.205	86.1408	84.2608	85.8276
422	92.8693	84.1746	86.1359	84.2512	85.8195
421.5	92.8786	84.1802	86.145	84.2543	85.8282
421	92.8874	84.1573	86.1331	84.2356	85.812
420.5	92.885	84.12	86.1241	84.2094	85.7942
420	92.8769	84.1127	86.125	84.219	85.804
419.5	92.8623	84.0883	86.0909	84.1922	85.7724
419	92.8385	84.0793	86.0706	84.1593	85.7386
418.5	92.8574	84.0566	86.0562	84.1596	85.7526
418	92.8722	84.031	86.0752	84.1627	85.7651
417.5	92.8747	84.0207	86.0599	84.1475	85.7517
417	92.9006	84.0032	86.0957	84.1631	85.775
416.5	92.8851	83.9814	86.0648	84.141	85.7549
416	92.8534	83.9631	86.0284	84.0897	85.7171
415.5	92.8581	83.9384	86.0233	84.0932	85.7155
415	92.8595	83.9182	86.0215	84.0795	85.7061
414.5	92.8624	83.8997	86.0111	84.0703	85.7007
414	92.8809	83.8851	85.9984	84.0498	85.6869
413.5	92.8754	83.867	86.0047	84.0343	85.6931
413	92.8831	83.848	86.0102	84.0371	85.6948
412.5	92.8566	83.8291	85.9719	83.9999	85.666
412	92.8481	83.8182	85.9554	83.9751	85.6496
411.5	92.8583	83.7926	85.9472	83.9405	85.6325
411	92.8691	83.7803	85.9512	83.9462	85.6314
410.5	92.8576	83.7638	85.9422	83.9182	85.6396
410	92.8598	83.7446	85.9229	83.8871	85.6088
409.5	92.8639	83.7178	85.9198	83.8782	85.6122
409	92.8647	83.7013	85.913	83.8575	85.6042
408.5	92.8699	83.6832	85.9161	83.8357	85.6208
408	92.8574	83.6714	85.8839	83.7992	85.5965
407.5	92.8516	83.6485	85.8587	83.746	85.5605
407	92.8569	83.6345	85.8669	83.7356	85.5704
406.5	92.8574	83.6198	85.8463	83.6976	85.5474
406	92.8631	83.5955	85.8437	83.6594	85.5477
405.5	92.8606	83.5906	85.8323	83.6152	85.5377
405	92.8327	83.5675	85.8036	83.5515	85.509
404.5	92.8404	83.5571	85.7815	83.5068	85.5005
404	92.8512	83.5275	85.7769	83.4527	85.4877
403.5	92.8538	83.5175	85.7576	83.3931	85.4788
403	92.867	83.4791	85.7745	83.3619	85.4819
402.5	92.8549	83.4812	85.7384	83.2658	85.4594
402	92.8485	83.4613	85.7285	83.1969	85.4636
401.5	92.8528	83.4482	85.7203	83.1207	85.4486
401	92.8698	83.4323	85.724	83.0443	85.4553
400.5	92.8608	83.4055	85.7	82.942	85.4361
400	92.8309	83.4018	85.6518	82.8034	85.3835
399.5	92.8334	83.3661	85.6245	82.6861	85.3672
399	92.8585	83.353	85.6379	82.5788	85.379
398.5	92.8451	83.3118	85.6176	82.4285	85.3475
398	92.8497	83.271	85.5959	82.2774	85.3399
397.5	92.8574	83.2628	85.5934	82.1068	85.3379
397	92.8209	83.2279	85.5442	81.8946	85.2897
396.5	92.8372	83.1837	85.5206	81.6737	85.2872
396	92.8469	83.1328	85.5331	81.4898	85.2894
395.5	92.8419	83.0938	85.4956	81.2158	85.2695
395	92.8544	83.0261	85.4524	80.9185	85.2266
394.5	92.85	82.9834	85.4476	80.6284	85.2284
394	92.8203	82.9016	85.4138	80.2711	85.1843
393.5	92.821	82.8333	85.378	79.891	85.1705
393	92.8275	82.7613	85.367	79.4776	85.156
392.5	92.8446	82.669	85.3619	79.0352	85.1699
392	92.8385	82.578	85.316	78.5072	85.1171
391.5	92.8308	82.4555	85.2625	77.9063	85.084
391	92.8334	82.3363	85.2427	77.2727	85.068
390.5	92.8212	82.2144	85.2332	76.5644	85.0586
390	92.8284	82.0646	85.194	75.7393	85.0472
389.5	92.8339	81.9011	85.1537	74.8037	85.0232
389	92.8255	81.7156	85.1079	73.7524	84.9853
388.5	92.8282	81.5001	85.0858	72.5674	84.9621
388	92.8226	81.2891	85.0523	71.2267	84.9513
387.5	92.8213	81.0001	85.0152	69.7044	84.9459
387	92.8037	80.6886	84.9373	67.9374	84.8897
386.5	92.7911	80.3088	84.8997	65.9431	84.8529
386	92.8217	79.8965	84.8709	63.7606	84.8575
385.5	92.8241	79.3939	84.8312	61.2651	84.8284
385	92.8164	78.7809	84.7643	58.4862	84.8106
384.5	92.8004	78.0439	84.6921	55.4258	84.7746
384	92.8048	77.159	84.6172	52.0008	84.7395
383.5	92.8033	76.1147	84.5868	48.2794	84.7231
383	92.8074	74.8813	84.5193	44.373	84.6965
382.5	92.7861	73.4248	84.4301	40.212	84.6637
382	92.7822	71.6894	84.3707	35.8373	84.647
381.5	92.7842	69.689	84.2933	31.4934	84.6107
381	92.8113	67.2974	84.2306	27.1351	84.6083
380.5	92.7972	64.5106	84.1252	22.7665	84.5853
380	92.7947	61.4244	84.0196	18.7398	84.5379
379.5	92.7897	57.8574	83.8993	15.03	84.5049
379	92.7886	53.8142	83.7866	11.6867	84.481
378.5	92.786	49.4955	83.6427	8.85019	84.4604
378	92.7641	44.6976	83.4759	6.47674	84.3947
377.5	92.7798	39.5184	83.3234	4.57269	84.3786
377	92.7801	34.2642	83.1256	3.11037	84.3526
376.5	92.7782	29.0016	82.9474	2.05126	84.3421
376	92.7659	23.7784	82.6756	1.30644	84.2898
375.5	92.7512	18.9445	82.3999	0.7998	84.2562
375	92.755	14.5753	82.0883	0.47734	84.2236
374.5	92.7568	10.752	81.7469	0.2758	84.1981
374	92.7607	7.64384	81.3376	0.15715	84.1732
373.5	92.7559	5.24888	80.8722	0.09324	84.1441
373	92.7507	3.46836	80.3537	0.05727	84.1204
372.5	92.761	2.22343	79.7083	0.03732	84.0574
372	92.7603	1.3912	79.0374	0.02837	84.07
371.5	92.7549	0.85476	78.236	0.02235	84.0448
371	92.7276	0.53043	77.2361	0.01899	83.9995
370.5	92.7339	0.34676	76.1364	0.01931	83.9636
370	92.7361	0.24007	74.8909	0.01862	83.9488
369.5	92.7501	0.18016	73.4192	0.01781	83.9435
369	92.7388	0.14832	71.7296	0.01779	83.8942
368.5	92.7408	0.13018	69.8202	0.01618	83.8596
368	92.7433	0.12226	67.5985	0.01656	83.8509
367.5	92.737	0.12176	65.0716	0.01666	83.8226
367	92.6999	0.12353	62.2425	0.01708	83.7732
366.5	92.7066	0.12879	59.0896	0.01798	83.7469
366	92.7221	0.13915	55.6114	0.01731	83.7414
365.5	92.7237	0.15215	51.8506	0.01685	83.7408
365	92.727	0.17159	47.685	0.01691	83.7155
364.5	92.7226	0.19536	43.2876	0.01698	83.7033
364	92.7188	0.22115	38.7495	0.01852	83.6257
363.5	92.7195	0.24829	34.0803	0.01911	83.6331
363	92.6994	0.27423	29.3843	0.01904	83.6214
362.5	92.7027	0.29842	24.9103	0.02012	83.6026
362	92.695	0.31876	20.5802	0.01985	83.5797
361.5	92.7039	0.3376	16.5171	0.01952	83.5575
361	92.7086	0.3511	12.9688	0.02164	83.544
360.5	92.6895	0.36109	9.90313	0.02211	83.4955
360	92.6903	0.36583	7.29565	0.02208	83.4777
359.5	92.7095	0.36653	5.24575	0.02261	83.426
359	92.6944	0.3629	3.65272	0.02251	83.419
358.5	92.6964	0.3534	2.44838	0.02161	83.4004
358	92.6654	0.34079	1.59685	0.02214	83.3204
357.5	92.6586	0.32062	1.01749	0.02143	83.3062
357	92.6675	0.29505	0.63851	0.02147	83.2649
356.5	92.6724	0.26879	0.39756	0.02071	83.2489
356	92.6906	0.23765	0.25007	0.01962	83.2312
355.5	92.678	0.20902	0.16073	0.01863	83.1557
355	92.6795	0.18275	0.10986	0.01848	83.1526
354.5	92.6604	0.15988	0.0817	0.01882	83.0965
354	92.6615	0.14067	0.0656	0.01875	83.0459
353.5	92.6561	0.12559	0.05559	0.01782	83.0082
353	92.6586	0.11325	0.0503	0.01788	82.9669
352.5	92.6718	0.10442	0.04585	0.01703	82.9612
352	92.6277	0.09925	0.0437	0.01627	82.879
351.5	92.6345	0.09525	0.04368	0.01787	82.8483
351	92.6242	0.09306	0.04241	0.01746	82.7799
350.5	92.6402	0.0908	0.04159	0.01652	82.7471
350	92.6624	0.08894	0.04087	0.01747	82.7229
349	92.4385	0.0819	0.03718	0.01561	82.355
348.5	92.4347	0.08371	0.03742	0.01609	82.3266
348	92.4643	0.08593	0.03717	0.0162	82.3023
347.5	92.4742	0.08464	0.03767	0.0177	82.2898
347	92.4504	0.08342	0.03721	0.01728	82.2114
346.5	92.4794	0.08425	0.0363	0.01785	82.1765
346	92.4279	0.08212	0.03611	0.01872	82.0909
345.5	92.442	0.08269	0.03619	0.01942	82.0636
345	92.4547	0.08288	0.03703	0.02158	82.0032
344.5	92.445	0.08233	0.03712	0.02335	81.9313
344	92.4444	0.08179	0.03659	0.02384	81.8583
343.5	92.4244	0.08067	0.03588	0.02521	81.8214
343	92.4408	0.07994	0.0355	0.02623	81.6735
342.5	92.4304	0.07858	0.03636	0.0273	81.667
342	92.4535	0.07836	0.03653	0.0301	81.5834
341.5	92.4367	0.07854	0.03632	0.02976	81.532
341	92.4279	0.07827	0.03634	0.03085	81.446
340.5	92.4226	0.07834	0.0365	0.0317	81.3996
340	92.4154	0.07678	0.03556	0.03126	81.3002
339.5	92.436	0.07679	0.03614	0.03227	81.318
339	92.4541	0.0758	0.03628	0.03262	81.3111
338.5	92.4016	0.07649	0.03658	0.03319	81.1881
338	92.401	0.07701	0.03638	0.03355	81.132
337.5	92.4216	0.07541	0.03705	0.03403	81.1016
337	92.4163	0.07687	0.03599	0.03405	81.054
336.5	92.387	0.07474	0.03551	0.03484	80.9504
336	92.4017	0.07471	0.03571	0.03617	80.9022
335.5	92.3735	0.07576	0.03585	0.03733	80.8425
335	92.3921	0.07581	0.03643	0.03963	80.8022
334.5	92.3758	0.07642	0.03618	0.0415	80.7271
334	92.3814	0.07608	0.03644	0.04292	80.6618
333.5	92.3739	0.07501	0.03545	0.04521	80.5942
333	92.412	0.07517	0.03506	0.0474	80.5316
332.5	92.3747	0.07518	0.03597	0.05217	80.4494
332	92.4043	0.07551	0.03565	0.05449	80.3958
331.5	92.366	0.07534	0.03557	0.05777	80.3304
331	92.3806	0.0752	0.03584	0.06096	80.2428
330.5	92.3712	0.07467	0.03489	0.06312	80.1446
330	92.3447	0.07469	0.03445	0.06473	80.0508
329.5	92.3438	0.07454	0.03546	0.06735	79.9682
329	92.3737	0.07523	0.03513	0.06873	79.8658
328.5	92.3923	0.07558	0.03551	0.06847	79.8214
328	92.4009	0.07484	0.03539	0.06744	79.7451
327.5	92.3266	0.07476	0.03485	0.06522	79.5844
327	92.3336	0.07372	0.03532	0.06458	79.4687
326.5	92.3387	0.07304	0.03503	0.06141	79.398
326	92.3183	0.07479	0.03542	0.05985	79.2552
325.5	92.3012	0.0744	0.03586	0.05712	79.1425
325	92.2962	0.07445	0.03582	0.05441	79.0125
324.5	92.2912	0.07385	0.03565	0.05189	78.9025
324	92.2574	0.07336	0.03513	0.04941	78.7567
323.5	92.2697	0.07345	0.03478	0.04727	78.6335
323	92.2959	0.07363	0.03573	0.04707	78.5321
322.5	92.301	0.0734	0.03587	0.04587	78.3685
322	92.2861	0.07366	0.03612	0.04404	78.2373
321.5	92.2923	0.07353	0.03605	0.04346	78.0267
321	92.3235	0.07316	0.03574	0.04233	77.8869
320.5	92.2747	0.07218	0.03605	0.04115	77.6265
320	92.2965	0.07229	0.03696	0.04151	77.4485
319.5	92.2703	0.0737	0.03707	0.04057	77.1279
319	92.2755	0.07294	0.0378	0.03982	76.8377
318.5	92.2458	0.07304	0.03863	0.03902	76.4779
318	92.2537	0.07216	0.03805	0.03648	76.1068
317.5	92.2575	0.0717	0.03869	0.03458	75.679
317	92.2576	0.07153	0.03974	0.03336	75.2094
316.5	92.2585	0.0727	0.04138	0.03208	74.6957
316	92.2723	0.07213	0.04284	0.03022	74.1043
315.5	92.2202	0.0719	0.04415	0.0276	73.4183
315	92.2616	0.07287	0.04557	0.02492	72.6966
314.5	92.2384	0.07146	0.0476	0.02284	71.8192
314	92.2285	0.07153	0.05002	0.02039	70.8844
313.5	92.2349	0.07194	0.05411	0.02007	69.9154
313	92.2343	0.07246	0.05774	0.01825	68.817
312.5	92.2356	0.07274	0.06141	0.01661	67.6694
312	92.1898	0.0721	0.06605	0.01639	66.3586
311.5	92.2181	0.07164	0.07052	0.01452	65.0398
311	92.2221	0.07182	0.07686	0.01388	63.6099
310.5	92.189	0.07253	0.08398	0.01466	62.1401
310	92.2121	0.07366	0.09127	0.01425	60.6595
309.5	92.2219	0.07402	0.10015	0.01412	59.1193
309	92.1938	0.07479	0.10893	0.01397	57.5212
308.5	92.1938	0.07521	0.11811	0.01387	55.9679
308	92.1894	0.07592	0.12895	0.01326	54.4025
307.5	92.1714	0.07749	0.14009	0.01371	52.8079
307	92.1589	0.08038	0.15254	0.01407	51.269
306.5	92.1738	0.08121	0.1659	0.01418	49.7502
306	92.1594	0.08345	0.17927	0.01389	48.3024
305.5	92.1487	0.08498	0.19466	0.0135	46.8576
305	92.1508	0.08588	0.21249	0.01356	45.469
304.5	92.1471	0.08727	0.23172	0.01339	44.0992
304	92.1386	0.08882	0.25417	0.01381	42.8175
303.5	92.1488	0.08973	0.27843	0.01427	41.5746
303	92.1804	0.09029	0.30768	0.01376	40.407
302.5	92.1538	0.09007	0.33836	0.01401	39.3119
302	92.1491	0.08921	0.37328	0.01303	38.2057
301.5	92.1469	0.08797	0.41237	0.01243	37.1599
301	92.1401	0.08712	0.45474	0.01404	36.1805
300.5	92.1338	0.08641	0.50017	0.01368	35.1995
300	92.1315	0.08487	0.54807	0.01381	34.232
299.5	92.1344	0.08242	0.59646	0.01404	33.2172
299	92.1401	0.08017	0.64711	0.01328	32.1925
298.5	92.1079	0.07726	0.69492	0.01318	31.0303
298	92.0935	0.07439	0.73999	0.01348	29.7512
297.5	92.124	0.07382	0.77752	0.01398	28.33
297	92.1385	0.07116	0.8046	0.01402	26.6871
296.5	92.0871	0.06948	0.81701	0.01367	24.7592
296	92.0962	0.06854	0.80962	0.01348	22.5567
295.5	92.1005	0.06596	0.77965	0.0131	20.0381
295	92.0988	0.06474	0.72561	0.01333	17.2714
294.5	92.0965	0.06439	0.64865	0.01373	14.3539
294	92.0844	0.06427	0.55243	0.01364	11.3758
293.5	92.0494	0.06396	0.44539	0.01332	8.53138
293	92.0285	0.06326	0.33886	0.01335	6.02883
292.5	92.0618	0.06269	0.24108	0.01291	3.93568
292	92.0484	0.06251	0.15992	0.0125	2.33363
291.5	92.0683	0.06247	0.10375	0.01389	1.27073
291	92.034	0.06269	0.06549	0.01344	0.61843
290.5	92.0596	0.06257	0.04328	0.01273	0.26183
290	92.0188	0.06166	0.03236	0.01313	0.1002
289.5	92.0021	0.0613	0.02625	0.01214	0.03395
289	92.0279	0.0611	0.02404	0.01201	0.01232
288.5	92.0065	0.06025	0.02423	0.0126	0.0071
288	92.0081	0.0615	0.02464	0.0126	0.00583
287.5	91.9997	0.06027	0.02468	0.01236	0.00553
287	92.0067	0.05919	0.02426	0.01211	0.00509
286.5	91.9565	0.05928	0.02378	0.01158	0.00454
286	91.974	0.05798	0.02396	0.01175	0.00491
285.5	91.9821	0.05748	0.02392	0.01133	0.00494
285	91.984	0.05756	0.0244	0.01245	0.00568
284.5	91.9855	0.0569	0.02456	0.01209	0.00545
284	91.9832	0.0564	0.02394	0.01136	0.0052
283.5	91.9482	0.05586	0.02397	0.01163	0.00505
283	91.9178	0.05437	0.0232	0.0109	0.00448
282.5	91.9393	0.0538	0.02255	0.01028	0.0042
282	91.9446	0.05362	0.02332	0.01163	0.00514
281.5	91.9369	0.05331	0.02288	0.01126	0.00494
281	91.9117	0.05382	0.02318	0.01086	0.00459
280.5	91.9459	0.05322	0.02345	0.01156	0.00488
280	91.9273	0.05278	0.02217	0.01007	0.00368
279.5	91.8962	0.05206	0.02169	0.00961	0.00339
279	91.9236	0.0517	0.02202	0.01037	0.00424
278.5	91.9174	0.05335	0.02204	0.01076	0.00393
278	91.9051	0.0529	0.02251	0.01076	0.00452
277.5	91.8847	0.05289	0.02274	0.01076	0.00442
277	91.8873	0.05318	0.0225	0.01049	0.00393
276.5	91.8857	0.0522	0.02216	0.01032	0.00427
276	91.8707	0.05182	0.02202	0.01047	0.00392
275.5	91.8544	0.0532	0.02228	0.0109	0.00437
275	91.8555	0.05312	0.02295	0.0114	0.00478
274.5	91.8404	0.05294	0.02268	0.01072	0.00429
274	91.8096	0.0534	0.02227	0.01083	0.0044
273.5	91.8148	0.05162	0.02181	0.01044	0.00372
273	91.8207	0.05208	0.02159	0.00984	0.00365
272.5	91.815	0.052	0.02235	0.01102	0.0043
272	91.8162	0.05276	0.02239	0.01086	0.00422
271.5	91.8179	0.05292	0.02184	0.01037	0.00381
271	91.8049	0.05278	0.0225	0.01082	0.00424
270.5	91.7905	0.05279	0.0212	0.00975	0.0031
270	91.7722	0.05218	0.02129	0.00955	0.00316
269.5	91.7567	0.05287	0.02177	0.01031	0.00364
269	91.7758	0.05373	0.02159	0.01037	0.00389
268.5	91.7844	0.05305	0.02213	0.0108	0.00408
268	91.7839	0.05298	0.02192	0.01045	0.004
267.5	91.7657	0.05351	0.02181	0.01005	0.00362
267	91.7475	0.05297	0.02178	0.01097	0.00393
266.5	91.7334	0.05298	0.02168	0.01029	0.00387
266	91.7299	0.05414	0.02212	0.011	0.00416
265.5	91.741	0.05386	0.0223	0.01116	0.00446
265	91.7205	0.05386	0.02223	0.01047	0.00377
264.5	91.7148	0.05378	0.02176	0.01099	0.00414
264	91.7207	0.05348	0.02156	0.01035	0.00386
263.5	91.7198	0.05419	0.02133	0.01021	0.00361
263	91.7153	0.05454	0.02215	0.01142	0.00476
262.5	91.6919	0.05504	0.02241	0.011	0.00422
262	91.6738	0.05541	0.02232	0.01084	0.00418
261.5	91.6715	0.05515	0.02272	0.01144	0.00465
261	91.6762	0.05531	0.02171	0.01084	0.0037
260.5	91.6448	0.05492	0.02155	0.01058	0.00359
260	91.6307	0.05532	0.0225	0.01164	0.0046
259.5	91.6448	0.05664	0.02246	0.0117	0.00477
259	91.6474	0.05647	0.02281	0.0119	0.00477
258.5	91.6304	0.05603	0.02287	0.01175	0.00478
258	91.6235	0.0561	0.0217	0.01123	0.00407
257.5	91.6044	0.05556	0.02174	0.01129	0.004
257	91.5885	0.05555	0.02155	0.01122	0.0042
256.5	91.5845	0.05682	0.02158	0.01179	0.00445
256	91.5941	0.05695	0.02244	0.01207	0.00501
255.5	91.5787	0.05685	0.02224	0.01164	0.00467
255	91.5749	0.05667	0.02198	0.01172	0.00443
254.5	91.5787	0.05586	0.02132	0.01104	0.00418
254	91.5554	0.05547	0.02098	0.01077	0.00396
253.5	91.5281	0.05613	0.0217	0.01181	0.00453
253	91.551	0.05624	0.02154	0.0119	0.00467
252.5	91.5143	0.05581	0.02146	0.01131	0.0044
252	91.5108	0.05589	0.0219	0.01196	0.00461
251.5	91.5206	0.05473	0.02056	0.0108	0.00394
251	91.5039	0.0541	0.02008	0.01019	0.00349
250.5	91.5058	0.05411	0.02053	0.01123	0.00439
250	91.4945	0.05442	0.02072	0.01122	0.00419
249.5	91.4747	0.05391	0.02065	0.01087	0.00405
249	91.4795	0.05307	0.02087	0.01119	0.00416
248.5	91.4735	0.05279	0.01982	0.01015	0.00363
248	91.4489	0.05152	0.01969	0.01033	0.00373
247.5	91.4482	0.05113	0.01968	0.01039	0.00379
247	91.4271	0.05154	0.01961	0.01054	0.004
246.5	91.3945	0.05082	0.02	0.01062	0.0042
246	91.4188	0.05035	0.01947	0.00999	0.00368
245.5	91.393	0.05027	0.01899	0.00973	0.00358
245	91.388	0.04902	0.01878	0.00952	0.00313
244.5	91.3773	0.0488	0.01811	0.00912	0.00288
244	91.3762	0.04895	0.019	0.01005	0.00351
243.5	91.3455	0.04897	0.01869	0.00988	0.00343
243	91.3314	0.04909	0.01866	0.00937	0.00283
242.5	91.3324	0.04784	0.01866	0.01012	0.00344
242	91.311	0.04795	0.01786	0.00912	0.00257
241.5	91.3225	0.04785	0.01773	0.00872	0.00229
241	91.2835	0.04766	0.01825	0.01003	0.00355
240.5	91.2764	0.04875	0.0183	0.00959	0.0032
240	91.2782	0.04835	0.01834	0.00977	0.00319
239.5	91.2436	0.04849	0.01811	0.00978	0.00335
239	91.2237	0.04843	0.01725	0.00881	0.00232
238.5	91.2184	0.04775	0.01719	0.009	0.00265
238	91.1971	0.04824	0.01727	0.00924	0.00288
237.5	91.1948	0.04967	0.01764	0.00986	0.00326
237	91.1629	0.04962	0.01838	0.01007	0.00394
236.5	91.1506	0.04988	0.01836	0.00972	0.00348
236	91.1025	0.05065	0.01767	0.00973	0.00311
235.5	91.1093	0.04925	0.01698	0.00913	0.00264
235	91.0387	0.04955	0.01699	0.00913	0.00264
234.5	91.0439	0.05046	0.01788	0.00997	0.00346
234	90.9927	0.05107	0.01785	0.01	0.00341
233.5	90.9903	0.05133	0.01732	0.00961	0.00311
233	90.8981	0.05122	0.01771	0.00994	0.00303
232.5	90.8665	0.05094	0.01657	0.0093	0.0026
232	90.8661	0.05032	0.01627	0.00852	0.00226
231.5	90.8466	0.05133	0.0172	0.01018	0.00348
231	90.8027	0.05239	0.01705	0.00991	0.00315
230.5	90.7833	0.05229	0.01692	0.00924	0.0027
230	90.7524	0.05201	0.01736	0.00996	0.00341
229.5	90.7293	0.05195	0.01655	0.00908	0.00267
229	90.6873	0.05171	0.01654	0.00915	0.00299
228.5	90.627	0.05199	0.01675	0.00984	0.00324
228	90.6334	0.05328	0.01708	0.00988	0.00304
227.5	90.6076	0.05296	0.01755	0.01063	0.00362
227	90.5594	0.05287	0.01682	0.00959	0.00317
226.5	90.5367	0.05369	0.01673	0.00975	0.00302
226	90.4883	0.05238	0.01648	0.00974	0.00297
225.5	90.466	0.0526	0.01641	0.00936	0.00294
225	90.4648	0.05318	0.01677	0.01023	0.00357
224.5	90.4439	0.05336	0.01716	0.01008	0.00339
224	90.4147	0.05369	0.01638	0.00965	0.00315
223.5	90.388	0.05339	0.01674	0.01048	0.00342
223	90.3552	0.05318	0.01587	0.00934	0.00297
222.5	90.3552	0.05298	0.01507	0.00875	0.00218
222	90.3354	0.05339	0.0159	0.01027	0.00379
221.5	90.3108	0.05417	0.01602	0.00953	0.00325
221	90.287	0.05465	0.01606	0.00977	0.00315
220.5	90.2822	0.05378	0.01669	0.00971	0.00321
220	90.2689	0.05417	0.01519	0.00912	0.00254
219.5	90.2338	0.05361	0.01537	0.00892	0.00264
219	90.2211	0.0534	0.01537	0.00937	0.00303
218.5	90.2111	0.05518	0.01547	0.00982	0.00281
218	90.1577	0.05505	0.01631	0.00985	0.00339
217.5	90.1535	0.055	0.01584	0.00941	0.00284
217	90.1521	0.05519	0.015	0.00874	0.00235
216.5	90.1257	0.05427	0.01516	0.00888	0.0025
216	90.1289	0.05446	0.01471	0.00872	0.00231
215.5	90.0724	0.05567	0.01548	0.00909	0.00286
215	90.0603	0.05607	0.01585	0.00972	0.00295
214.5	90.0312	0.05583	0.01517	0.00867	0.00264
214	90.0069	0.05593	0.01538	0.00977	0.00286
213.5	89.971	0.05562	0.01452	0.00858	0.00252
213	89.9671	0.05611	0.01373	0.00776	0.00186
212.5	89.9574	0.05649	0.01513	0.00996	0.00362
212	89.922	0.05651	0.01456	0.0087	0.00262
211.5	89.9184	0.05756	0.015	0.0088	0.00252
211	89.8739	0.05677	0.01484	0.00885	0.00248
210.5	89.8316	0.0573	0.01407	0.0082	0.00208
210	89.8223	0.05641	0.01371	0.00801	0.00171
209.5	89.7498	0.05698	0.01483	0.00878	0.00267
209	89.7101	0.05847	0.01421	0.00851	0.00238
208.5	89.6953	0.05866	0.01533	0.00948	0.00321
208	89.6662	0.05818	0.01462	0.00876	0.00255
207.5	89.6112	0.05906	0.01437	0.00836	0.00186
207	89.5609	0.0578	0.01421	0.00877	0.00279
206.5	89.4812	0.05908	0.01416	0.00852	0.00242
206	89.493	0.06045	0.01453	0.00924	0.00314
205.5	89.4275	0.06011	0.01444	0.00927	0.00315
205	89.3559	0.06125	0.01487	0.00906	0.00294
204.5	89.2887	0.06091	0.01428	0.00908	0.00286
204	89.1814	0.06048	0.01365	0.0081	0.00247
203.5	89.0537	0.06038	0.01354	0.00795	0.00219
203	89.0125	0.06079	0.01426	0.00909	0.00321
202.5	88.85	0.06174	0.01388	0.00879	0.00299
202	88.7143	0.0622	0.014	0.00813	0.00239
201.5	88.6068	0.06238	0.014	0.00902	0.0031
201	88.3583	0.06179	0.01373	0.00767	0.00184
200.5	88.2036	0.06161	0.01296	0.00777	0.00204
200	88.0794	0.06195	0.01318	0.00848	0.00239

## Sheet: Figure 3c
p-XRD measurement
2θ	TTPO	PCA	MAMOBZ	CM1	7HBCz	TNpP	NpDPA	1,8-NA	BrPhBd	5HBCz	Py	DiBrBDP
5.0001	0.18513	0.78634	1.44088	2.09204	2.64864	3.23752	3.87422	4.36992	4.96431	5.59722	6.18384	6.75718
5.02052	0.21459	0.78492	1.41168	2.04956	2.67949	3.22892	3.83766	4.36156	4.94731	5.55803	6.22346	6.75312
5.04093	0.17111	0.7707	1.41168	2.0354	2.64501	3.22031	3.93272	4.38106	4.95439	5.58205	6.18859	6.77886
5.06135	0.20337	0.77923	1.41715	2.05133	2.66134	3.23064	3.87605	4.37688	4.97705	5.59216	6.21395	6.77615
5.08176	0.17952	0.79203	1.40073	2.06726	2.70853	3.27022	3.84863	4.35599	4.96289	5.56688	6.16799	6.76667
5.10218	0.21879	0.80341	1.42263	2.07611	2.6686	3.24613	3.84863	4.36295	4.94448	5.57699	6.20761	6.76802
5.12259	0.17952	0.81195	1.45	2.05487	2.6686	3.2358	3.8724	4.40613	4.95014	5.57826	6.20761	6.76938
5.14301	0.18934	0.7707	1.43175	2.06018	2.63412	3.19966	3.86874	4.33788	4.97705	5.58078	6.16957	6.74634
5.16342	0.19355	0.7522	1.40803	2.07788	2.65408	3.20998	3.86325	4.34067	4.96289	5.57573	6.23296	6.77886
5.18384	0.21879	0.79061	1.43175	2.0531	2.63049	3.18761	3.89616	4.3727	4.93315	5.57573	6.20285	6.77344
5.20425	0.20617	0.79346	1.36788	2.07788	2.66134	3.22547	3.86508	4.35738	4.94589	5.58963	6.18067	6.76667
5.22467	0.21599	0.79915	1.41715	2.08673	2.67405	3.25129	3.87422	4.36852	4.94589	5.58078	6.19334	6.77886
5.24508	0.21459	0.80341	1.39708	2.06903	2.65408	3.20826	3.86874	4.35599	4.95014	5.56814	6.18225	6.76667
5.2655	0.18373	0.7835	1.40985	2.08673	2.64682	3.2358	3.86508	4.37688	4.98697	5.60607	6.19176	6.75854
5.28592	0.17812	0.81195	1.42993	2.07788	2.68494	3.19966	3.8596	4.37688	4.96714	5.55297	6.21395	6.76802
5.30633	0.2202	0.80199	1.39708	2.04425	2.69946	3.2358	3.89068	4.36017	4.96714	5.57699	6.18542	6.77073
5.32675	0.23562	0.83613	1.4573	2.07257	2.70127	3.26162	3.88702	4.33649	4.93031	5.58078	6.18384	6.77615
5.34716	0.18934	0.7963	1.44635	2.08319	2.66134	3.24957	3.89068	4.38524	4.97564	5.58711	6.20444	6.76667
5.36758	0.18794	0.79772	1.45365	2.06726	2.67405	3.21515	3.89433	4.39081	4.95298	5.57193	6.17274	6.75989
5.38799	0.18794	0.7835	1.39708	2.07788	2.66679	3.25645	3.89433	4.36156	4.96856	5.5909	6.23772	6.7206
5.40841	0.20757	0.78065	1.42263	2.08673	2.65771	3.26334	3.86508	4.33231	4.94589	5.58078	6.19493	6.75041
5.42882	0.17952	0.83186	1.45365	2.06549	2.65408	3.24269	3.87422	4.38524	4.96289	5.56941	6.22346	6.8019
5.44924	0.17812	0.82333	1.40256	2.0708	2.65045	3.24785	3.87788	4.3727	4.96006	5.59848	6.20919	6.78428
5.46965	0.22581	0.81479	1.41533	2.0708	2.63957	3.26506	3.89068	4.36713	4.95722	5.56435	6.21236	6.78428
5.49007	0.19776	0.77639	1.45183	2.07257	2.64319	3.26506	3.90165	4.39499	4.96431	5.61998	6.18859	6.77886
5.51048	0.21178	0.79346	1.42628	2.07965	2.67768	3.24441	3.86325	4.38802	4.95864	5.58837	6.18859	6.76396
5.5309	0.19495	0.80057	1.41533	2.0531	2.67042	3.23236	3.86325	4.37827	4.96006	5.60986	6.17591	6.77344
5.55131	0.21318	0.78634	1.4135	2.08673	2.64864	3.25473	3.86691	4.38802	4.95439	5.61998	6.19176	6.75718
5.57173	0.20757	0.78919	1.43175	2.03363	2.66679	3.23408	3.86143	4.37967	4.96714	5.57952	6.22504	6.75583
5.59215	0.19916	0.77923	1.4208	2.07965	2.6559	3.26162	3.8468	4.37827	4.97281	5.59975	6.18225	6.77615
5.61256	0.19355	0.78208	1.40985	2.0885	2.67223	3.23236	3.87788	4.37549	4.94306	5.61113	6.19334	6.75312
5.63298	0.21459	0.82191	1.44088	2.0708	2.67586	3.24269	3.84132	4.36574	4.97989	5.58331	6.18542	6.76667
5.65339	0.21038	0.76785	1.43175	2.06549	2.67768	3.24957	3.88154	4.36295	4.98697	5.59722	6.1775	6.76125
5.67381	0.17532	0.78634	1.44818	2.0531	2.70309	3.23752	3.9309	4.34763	4.95864	5.60101	6.19334	6.7477
5.69422	0.20196	0.79061	1.41533	2.04779	2.63594	3.24096	3.88885	4.38802	4.98697	5.61365	6.19176	6.77073
5.71464	0.19355	0.83613	1.42263	2.06726	2.67042	3.2358	3.86874	4.36713	4.95581	5.58458	6.19176	6.77073
5.73505	0.19635	0.76643	1.45912	2.06903	2.63775	3.24957	3.84315	4.3922	4.94164	5.62124	6.19334	6.7748
5.75547	0.18233	0.7963	1.4281	2.10797	2.65953	3.25129	3.87605	4.38106	4.9813	5.6086	6.22346	6.75041
5.77588	0.22581	0.77781	1.43723	2.10266	2.64682	3.2685	3.85594	4.3727	4.97705	5.61239	6.22504	6.75854
5.7963	0.21739	0.78208	1.43905	2.07257	2.66497	3.26506	3.85777	4.37549	4.99547	5.58584	6.2187	6.80325
5.81671	0.18373	0.79061	1.4208	2.06903	2.68675	3.26678	3.86691	4.38384	4.95722	5.59343	6.13629	6.76531
5.83713	0.18373	0.83044	1.41533	2.08319	2.65045	3.24096	3.89799	4.37827	4.96856	5.61618	6.18701	6.78428
5.85754	0.20337	0.77923	1.44088	2.07965	2.64864	3.23236	3.87971	4.36713	4.96714	5.60986	6.16957	6.77344
5.87796	0.23983	0.80057	1.45	2.09204	2.64319	3.24785	3.89433	4.36713	4.96714	5.57446	6.18859	6.78699
5.89838	0.20757	0.81053	1.4354	2.07788	2.69764	3.23752	3.86508	4.3532	4.97281	5.58584	6.16957	6.77073
5.91879	0.20056	0.81337	1.45183	2.08142	2.70309	3.24613	3.85594	4.38663	4.94873	5.6263	6.17116	6.75312
5.93921	0.1669	0.81764	1.41533	2.07965	2.71579	3.27195	3.88885	4.35878	4.96856	5.58711	6.18067	6.79106
5.95962	0.23422	0.81195	1.44635	2.11681	2.68675	3.19966	3.90165	4.37827	5.0068	5.59216	6.19334	6.76938
5.98004	0.17952	0.78208	1.46277	2.07434	2.66679	3.27367	3.84497	4.41031	4.95156	5.61365	6.20444	6.77751
6.00045	0.19916	0.80057	1.42445	2.07434	2.67586	3.26162	3.88154	4.40195	4.9813	5.63515	6.19176	6.80054
6.02087	0.223	0.8091	1.44453	2.09027	2.68131	3.24269	3.90713	4.3546	4.95156	5.58205	6.1775	6.77209
6.04128	0.2202	0.78492	1.4792	2.09735	2.6686	3.31497	3.87605	4.38524	4.95439	5.59975	6.18384	6.76531
6.0617	0.23142	0.82191	1.45365	2.09558	2.65771	3.24096	3.90347	4.3922	4.96714	5.58711	6.18225	6.76667
6.08211	0.18513	0.77639	1.41533	2.07965	2.6686	3.27883	3.86874	4.39081	4.97281	5.59216	6.17433	6.78157
6.10253	0.20898	0.81622	1.4646	2.11681	2.67768	3.24441	3.8596	4.38942	4.95722	5.61871	6.21553	6.76802
6.12294	0.18513	0.79915	1.45912	2.06549	2.66679	3.23408	3.84497	4.38802	4.96431	5.59216	6.17591	6.76125
6.14336	0.20477	0.79061	1.43358	2.11327	2.70127	3.23924	3.91993	4.37688	4.97989	5.59975	6.16165	6.76938
6.16377	0.21599	0.81337	1.42263	2.08496	2.67223	3.23924	3.86325	4.38942	5.01247	5.59848	6.20285	6.77751
6.18419	0.21038	0.81764	1.41715	2.08673	2.69038	3.22547	3.8468	4.38524	4.96289	5.57952	6.21236	6.78699
6.20461	0.21599	0.78919	1.42445	2.09912	2.66134	3.26678	3.8724	4.38663	4.98272	5.62882	6.18859	6.76667
6.22502	0.21459	0.76785	1.42993	2.1062	2.67405	3.24613	3.83583	4.36295	5.00397	5.62882	6.18225	6.77073
6.24544	0.21318	0.76643	1.42993	2.08319	2.6686	3.27883	3.90347	4.42702	4.99122	5.61492	6.15056	6.79783
6.26585	0.223	0.80057	1.42263	2.07257	2.65953	3.24613	3.89433	4.38942	4.99264	5.5732	6.20285	6.81274
6.28627	0.21459	0.80484	1.44453	2.07257	2.71216	3.2685	3.91444	4.36435	4.99547	5.60607	6.19968	6.78022
6.30668	0.23562	0.77212	1.46095	2.08142	2.66497	3.27022	3.88336	4.38384	4.97139	5.61113	6.1664	6.78157
6.3271	0.19916	0.81764	1.4135	2.05664	2.63775	3.24785	3.86691	4.37688	5.00538	5.62124	6.14739	6.79919
6.34751	0.19776	0.81906	1.41168	2.10089	2.68675	3.28227	3.88519	4.38942	4.98555	5.63262	6.1664	6.77886
6.36793	0.20757	0.82475	1.46825	2.09204	2.66497	3.24785	3.834	4.36992	4.97989	5.59975	6.16957	6.78699
6.38834	0.17391	0.81337	1.46095	2.06726	2.65045	3.24613	3.89433	4.40613	4.98272	5.5909	6.1981	6.75854
6.40876	0.21178	0.80057	1.4062	2.12743	2.64864	3.27539	3.88336	4.39917	4.95864	5.62124	6.17433	6.79377
6.42917	0.23001	0.7835	1.44088	2.0885	2.68857	3.25129	3.9053	4.40195	4.96856	5.57826	6.17591	6.77344
6.44959	0.2244	0.82617	1.43723	2.11151	2.68131	3.28916	3.86508	4.36295	4.97989	5.58584	6.19334	6.76531
6.47001	0.19215	0.8276	1.4427	2.09381	2.64501	3.24441	3.87422	4.39777	4.96856	5.61618	6.14422	6.76531
6.49042	0.223	0.80199	1.42993	2.07257	2.67586	3.27883	3.87057	4.39777	4.96572	5.61745	6.15214	6.7897
6.51084	0.26508	0.82333	1.46825	2.0708	2.70309	3.2358	3.90165	4.39081	4.99547	5.61239	6.16957	6.78699
6.53125	0.18934	0.79488	1.49562	2.07965	2.69583	3.24269	3.87971	4.40334	4.96572	5.60228	6.18067	6.80054
6.55167	0.20898	0.81195	1.45912	2.06018	2.67405	3.25301	3.84863	4.3922	4.97847	5.61871	6.1664	6.77209
6.57208	0.19074	0.7963	1.47372	2.04779	2.70853	3.26334	3.87057	4.39359	4.94589	5.5909	6.17274	6.79241
6.5925	0.18794	0.7963	1.41533	2.09735	2.67949	3.29948	3.8724	4.39777	4.98839	5.59595	6.18542	6.79241
6.61291	0.24544	0.81053	1.45365	2.09027	2.65953	3.23924	3.84497	4.38802	4.97564	5.58458	6.18542	6.79106
6.63333	0.21599	0.80768	1.45183	2.06903	2.7176	3.25301	3.85229	4.36574	4.96856	5.60228	6.17908	6.75989
6.65374	0.22581	0.83613	1.47555	2.11327	2.71216	3.23408	3.92541	4.38106	4.97139	5.61871	6.21236	6.79377
6.67416	0.22861	0.80199	1.4208	2.08142	2.66497	3.26162	3.88702	4.37827	5.0068	5.59975	6.18859	6.78022
6.69457	0.23843	0.81622	1.47555	2.09381	2.66134	3.25818	3.88702	4.35878	5.00538	5.62503	6.20602	6.78428
6.71499	0.23142	0.78492	1.4573	2.10266	2.71035	3.27883	3.93638	4.39359	4.95581	5.60101	6.19334	6.79241
6.7354	0.21879	0.81053	1.48102	2.10443	2.67223	3.27539	3.8596	4.39777	4.97847	5.63388	6.14263	6.77886
6.75582	0.21739	0.8091	1.46277	2.06195	2.63231	3.26162	3.87422	4.36574	4.97847	5.61365	6.17116	6.78293
6.77624	0.21038	0.80341	1.41168	2.09558	2.67768	3.29432	3.8724	4.38384	4.96856	5.6048	6.17433	6.77886
6.79665	0.21459	0.81764	1.47007	2.14336	2.66134	3.28744	3.87788	4.39359	4.97281	5.60986	6.18859	6.7626
6.81707	0.22721	0.81906	1.4573	2.07611	2.68131	3.27367	3.89982	4.38942	4.97705	5.62503	6.18542	6.79783
6.83748	0.2202	0.83186	1.43723	2.05487	2.65408	3.26506	3.8468	4.37131	4.96856	5.59469	6.1775	6.82358
6.8579	0.18233	0.80626	1.43723	2.06903	2.65408	3.29776	3.87605	4.40613	4.96997	5.60354	6.15848	6.79512
6.87831	0.23142	0.83613	1.47737	2.09558	2.67042	3.20826	3.87422	4.42423	4.94873	5.60354	6.18701	6.78564
6.89873	0.21038	0.81337	1.44088	2.10089	2.65227	3.23752	3.88336	4.38106	4.98555	5.62503	6.1981	6.78564
6.91914	0.21879	0.82048	1.4865	2.07788	2.6686	3.22375	3.88336	4.40056	4.96572	5.60986	6.19017	6.79241
6.93956	0.20056	0.82191	1.4354	2.05841	2.65953	3.27022	3.86691	4.35042	4.98697	5.58078	6.18067	6.78835
6.95997	0.19916	0.82475	1.42445	2.05841	2.70309	3.28055	3.90165	4.39777	4.97564	5.644	6.18542	6.78293
6.98039	0.20757	0.80768	1.43723	2.08673	2.68131	3.27539	3.88519	4.38106	4.99547	5.6086	6.20602	6.79106
7.0008	0.21879	0.8091	1.45547	2.06549	2.70309	3.24785	3.87971	4.3922	4.99547	5.63135	6.17908	6.79106
7.02122	0.223	0.8091	1.42628	2.07434	2.67768	3.25473	3.92358	4.36017	4.97564	5.61618	6.19176	6.80054
7.04164	0.21318	0.81622	1.43905	2.08142	2.67586	3.2358	3.86874	4.40334	5.01671	5.5909	6.17908	6.79106
7.06205	0.20337	0.80768	1.48467	2.09204	2.67405	3.2926	3.86691	4.37827	4.98272	5.60607	6.1775	6.78022
7.08247	0.20617	0.82902	1.42993	2.07965	2.66679	3.25473	3.86143	4.37549	4.97139	5.6263	6.16799	6.77615
7.10288	0.19776	0.81337	1.43358	2.09027	2.67949	3.25129	3.83949	4.3922	5.02946	5.6086	6.16799	6.81816
7.1233	0.21599	0.81195	1.44088	2.1062	2.64138	3.25473	3.89251	4.35042	4.95298	5.61998	6.18701	6.77751
7.14371	0.20477	0.8276	1.45365	2.06549	2.68312	3.27195	3.85229	4.38942	4.98414	5.60986	6.17433	6.77886
7.16413	0.19495	0.82048	1.44635	2.1292	2.63775	3.27195	3.87971	4.43816	4.99122	5.64273	6.15372	6.76938
7.18454	0.20056	0.78065	1.44635	2.08673	2.66679	3.27539	3.89799	4.4312	4.98555	5.60986	6.18542	6.76938
7.20496	0.18513	0.82333	1.44088	2.10797	2.67405	3.26162	3.88885	4.42006	4.99972	5.6263	6.18542	6.79241
7.22537	0.21599	0.84324	1.4281	2.15929	2.69764	3.23064	3.89982	4.36713	4.97847	5.63135	6.14897	6.79106
7.24579	0.20898	0.82617	1.43723	2.07788	2.67768	3.28399	3.88336	4.40474	4.97281	5.60228	6.15848	6.78835
7.2662	0.2216	0.81337	1.49745	2.08673	2.66134	3.27195	3.88519	4.36435	5.02805	5.67054	6.19968	6.78699
7.28662	0.24404	0.84609	1.46277	2.11504	2.68857	3.2599	3.88519	4.38663	5.00538	5.60354	6.19334	6.80732
7.30703	0.21459	0.82333	1.4865	2.13451	2.69401	3.31325	3.90165	4.39917	4.99547	5.63515	6.17433	6.79377
7.32745	0.22861	0.83186	1.4354	2.13097	2.67042	3.28055	3.92724	4.40056	5.00113	5.5732	6.17274	6.79648
7.34787	0.22721	0.83898	1.44453	2.10443	2.67042	3.28055	3.88336	4.40891	5.00822	5.63009	6.17433	6.78022
7.36828	0.23142	0.8276	1.4938	2.13982	2.67042	3.23236	3.86325	4.39638	4.98272	5.5909	6.18225	6.80325
7.3887	0.20337	0.8276	1.47372	2.10797	2.64501	3.26334	3.8468	4.40613	4.99264	5.63135	6.20444	6.79106
7.40911	0.2202	0.80768	1.44635	2.09027	2.70853	3.28227	3.93272	4.40474	4.97139	5.60228	6.18542	6.79648
7.42953	0.23142	0.86031	1.4573	2.1292	2.67949	3.27022	3.86508	4.38802	4.98555	5.61871	6.17591	6.78022
7.44994	0.20196	0.83329	1.47372	2.10974	2.70853	3.30121	3.87971	4.37827	5.00113	5.59595	6.14897	6.78293
7.47036	0.19776	0.81479	1.48285	2.12566	2.69401	3.24441	3.94187	4.40752	5.03513	5.6048	6.17433	6.77751
7.49077	0.22721	0.86316	1.49927	2.16106	2.70672	3.30465	3.85594	4.38942	5.01955	5.62882	6.18384	6.79241
7.51119	0.19916	0.82333	1.48832	2.15221	2.68131	3.25473	3.85229	4.41031	4.99264	5.66422	6.1775	6.82222
7.5316	0.21318	0.8404	1.45912	2.08319	2.67586	3.27195	3.88519	4.41449	4.9983	5.61998	6.17274	6.8019
7.55202	0.18513	0.8404	1.4427	2.10797	2.6686	3.27195	3.88885	4.38524	4.9898	5.57573	6.19334	6.74092
7.57243	0.22581	0.79203	1.42993	2.09558	2.69946	3.25473	3.92541	4.39499	5.00397	5.63388	6.17274	6.79512
7.59285	0.21739	0.83755	1.4281	2.07965	2.70672	3.28571	3.88885	4.3922	4.99122	5.63135	6.17433	6.79783
7.61326	0.20477	0.85605	1.5011	2.10089	2.72486	3.29948	3.87057	4.37131	4.97847	5.6225	6.16799	6.80325
7.63368	0.21318	0.82902	1.4865	2.06549	2.73757	3.2685	3.87605	4.4117	5.01105	5.61618	6.15372	6.78293
7.6541	0.19916	0.81053	1.49927	2.09735	2.6559	3.32702	3.88885	4.39359	5.00113	5.64526	6.19493	6.80054
7.67451	0.21739	0.8404	1.43723	2.05841	2.66497	3.27022	3.89251	4.41588	4.97281	5.59343	6.19176	6.79106
7.69493	0.23843	0.8845	1.4865	2.0531	2.70672	3.27022	3.87057	4.40891	4.9983	5.62377	6.19176	6.79512
7.71534	0.20477	0.84751	1.4573	2.09027	2.64682	3.29088	3.83949	4.37688	4.98414	5.62377	6.18542	6.76667
7.73576	0.2202	0.83329	1.46095	2.01593	2.66497	3.29776	3.86508	4.3922	4.99122	5.65032	6.1981	6.79106
7.75617	0.19916	0.86458	1.4719	2.09027	2.66679	3.25301	3.86325	4.41031	4.96997	5.63515	6.19334	6.77886
7.77659	0.18513	0.83329	1.48285	2.07257	2.7049	3.30981	3.87971	4.40195	4.99688	5.60354	6.21236	6.80867
7.797	0.21879	0.84609	1.45912	2.09027	2.67405	3.30121	3.87422	4.40752	4.9813	5.60228	6.17274	6.80867
7.81742	0.24123	0.80341	1.44453	2.09381	2.69946	3.29088	3.89068	4.41031	4.99122	5.66296	6.16323	6.79648
7.83783	0.23142	0.83613	1.43358	2.11858	2.67949	3.2685	3.87605	4.35599	5.01671	5.63009	6.17274	6.76125
7.85825	0.25105	0.83755	1.47555	2.09381	2.70853	3.2926	3.88519	4.39777	5.00538	5.61365	6.17116	6.78293
7.87866	0.21879	0.82902	1.51022	2.11858	2.67949	3.27022	3.86508	4.39359	5.0153	5.63135	6.18859	6.80325
7.89908	0.21879	0.83186	1.45547	2.12212	2.68857	3.26162	3.87971	4.41031	5.0153	5.64905	6.20602	6.78022
7.9195	0.23422	0.81764	1.47007	2.10974	2.69038	3.33563	3.89068	4.40752	5.00255	5.60101	6.16482	6.75854
7.93991	0.23562	0.8404	1.4573	2.12389	2.67042	3.2599	3.86874	4.38384	5.01671	5.6756	6.16482	6.79106
7.96033	0.20337	0.84751	1.50657	2.10797	2.66134	3.33735	3.9053	4.38663	4.98555	5.6263	6.17433	6.77615
7.98074	0.19355	0.86885	1.49745	2.06903	2.69946	3.28055	3.88336	4.37967	4.98272	5.64147	6.19017	6.77615
8.00116	0.17952	0.83044	1.51569	2.06903	2.65771	3.28227	3.86143	4.4312	5.00255	5.66675	6.18384	6.77615
8.02157	0.19074	0.81053	1.48285	2.07434	2.61597	3.33219	3.8724	4.40056	4.98839	5.59722	6.17274	6.80461
8.04199	0.18373	0.87312	1.47007	2.07788	2.66316	3.27539	3.87422	4.38663	4.97422	5.61113	6.20127	6.78564
8.0624	0.20757	0.82191	1.46277	2.04248	2.64864	3.33907	3.86691	4.41866	4.98839	5.59975	6.15531	6.77886
8.08282	0.24825	0.84467	1.48102	2.0885	2.68131	3.29776	3.86874	4.40474	4.99972	5.61239	6.15689	6.81003
8.10323	0.23001	0.84182	1.46825	2.06549	2.68675	3.25645	3.88154	4.39917	5.00113	5.63767	6.17274	6.7748
8.12365	0.19916	0.81764	1.51569	2.09204	2.71942	3.33735	3.88336	4.38942	5.00255	5.66043	6.17908	6.78699
8.14406	0.25386	0.86174	1.43358	2.10443	2.66316	3.2926	3.82304	4.39917	5.00113	5.62124	6.19017	6.7626
8.16448	0.21178	0.85747	1.47737	2.07788	2.71216	3.30293	3.88154	4.43259	5.0068	5.61998	6.17116	6.77344
8.18489	0.21739	0.83613	1.48467	2.0708	2.67949	3.2685	3.9053	4.38524	4.98839	5.66043	6.17433	6.80461
8.20531	0.23282	0.86174	1.4719	2.12743	2.6559	3.23064	3.87605	4.3741	4.97705	5.62377	6.15531	6.82629
8.22572	0.23703	0.81622	1.51569	2.07788	2.70853	3.29604	3.89433	4.4117	4.98839	5.62882	6.21712	6.78293
8.24614	0.2216	0.84609	1.48102	2.0885	2.68675	3.28055	3.85046	4.40056	5.01388	5.59343	6.21236	6.75312
8.26656	0.21879	0.84324	1.51569	2.09558	2.72123	3.28744	3.8596	4.40613	4.99405	5.63009	6.19176	6.78835
8.28697	0.24123	0.84182	1.4938	2.08496	2.67586	3.29948	3.89433	4.38802	5.01955	5.63515	6.19651	6.79648
8.30739	0.2244	0.84182	1.48467	2.09204	2.68312	3.29604	3.87057	4.38245	4.96714	5.61745	6.18542	6.8019
8.3278	0.20196	0.87454	1.4427	2.10089	2.68857	3.30981	3.86325	4.40195	4.98697	5.59848	6.16323	6.8019
8.34822	0.223	0.84893	1.46277	2.07611	2.68857	3.31842	3.89251	4.40195	4.99688	5.61239	6.1775	6.7897
8.36863	0.22721	0.85462	1.45	2.06726	2.69038	3.30809	3.87788	4.37967	5.00963	5.63641	6.21553	6.78428
8.38905	0.23282	0.8532	1.4354	2.0531	2.68857	3.29776	3.85594	4.36156	5.00822	5.66296	6.18225	6.8019
8.40946	0.21879	0.85889	1.49015	2.10974	2.68131	3.29948	3.8596	4.39777	5.01955	5.63641	6.20919	6.80596
8.42988	0.21318	0.84893	1.5011	2.07434	2.71942	3.30121	3.94187	4.40613	5.01105	5.61745	6.18384	6.75718
8.45029	0.23703	0.83755	1.4938	2.09558	2.69583	3.27883	3.89982	4.38663	4.99405	5.61871	6.19176	6.7897
8.47071	0.19215	0.82617	1.51204	2.08142	2.68131	3.2926	3.89799	4.39777	4.98839	5.63262	6.18701	6.76938
8.49112	0.20477	0.83755	1.48102	2.06903	2.68131	3.2926	3.88519	4.41449	4.99547	5.62503	6.15214	6.79241
8.51154	0.223	0.86031	1.47555	2.08142	2.67042	3.36317	3.89799	4.39081	5.01388	5.62377	6.22662	6.79512
8.53196	0.17251	0.85889	1.52117	2.06195	2.66316	3.31842	3.87057	4.39081	5.00538	5.6402	6.17433	6.81274
8.55237	0.21318	0.83471	1.47372	2.06903	2.68494	3.29088	3.89433	4.40474	4.99264	5.63262	6.18067	6.78564
8.57279	0.24123	0.85605	1.48285	2.07965	2.69401	3.27711	3.83949	4.40056	5.00397	5.65917	6.19968	6.81545
8.5932	0.19776	0.86174	1.45365	2.07434	2.68312	3.30293	3.92358	4.41031	5.04079	5.64147	6.17908	6.80596
8.61362	0.2244	0.86458	1.44088	2.07434	2.70672	3.28055	3.89251	4.40752	5.0323	5.61871	6.20602	6.78428
8.63403	0.20617	0.81906	1.46825	2.10974	2.70127	3.27711	3.85229	4.42563	4.99972	5.6225	6.17908	6.79648
8.65445	0.19916	0.87169	1.47007	2.09027	2.6686	3.30981	3.90347	4.37967	4.99972	5.61113	6.20444	6.78022
8.67486	0.22861	0.85462	1.45547	2.07611	2.70309	3.30293	3.92907	4.42006	5.02238	5.6225	6.19176	6.80325
8.69528	0.24404	0.84182	1.5011	2.06018	2.67586	3.31153	3.89982	4.40195	5.03938	5.62882	6.17116	6.79783
8.71569	0.21178	0.87169	1.4792	2.04779	2.69038	3.30465	3.84863	4.42006	5.02946	5.60733	6.18542	6.77344
8.73611	0.21739	0.89303	1.49745	2.05487	2.65045	3.31497	3.88336	4.41031	5.03088	5.61745	6.21078	6.8019
8.75652	0.2202	0.85178	1.49015	2.0885	2.66316	3.28227	3.85777	4.42563	5.03654	5.64273	6.1981	6.80054
8.77694	0.26087	0.87027	1.49015	2.09381	2.67949	3.33391	3.86143	4.41588	5.00255	5.63515	6.17433	6.80867
8.79736	0.23562	0.89872	1.50292	2.08142	2.6686	3.28916	3.86325	4.41031	5.01671	5.64779	6.18701	6.79377
8.81777	0.2202	0.84893	1.4865	2.07788	2.69946	3.29948	3.89799	4.42006	5.00538	5.63262	6.19334	6.77751
8.83819	0.25245	0.87881	1.46825	2.07434	2.67405	3.32186	3.89799	4.40613	5.01671	5.65664	6.19968	6.79919
8.8586	0.22721	0.86458	1.48102	2.05133	2.71216	3.27711	3.86508	4.40613	5.01105	5.6579	6.18859	6.79783
8.87902	0.20337	0.866	1.47007	2.04956	2.67042	3.29948	3.85594	4.44373	5.0068	5.67434	6.1981	6.8019
8.89943	0.19916	0.8845	1.48285	2.10443	2.66679	3.30809	3.8724	4.40891	5.02663	5.63135	6.16482	6.80461
8.91985	0.19495	0.87454	1.4719	2.06726	2.72668	3.30809	3.87057	4.43538	5.01247	5.64905	6.23772	6.79512
8.94026	0.18233	0.90868	1.49745	2.08319	2.69401	3.3253	3.89068	4.41866	5.01388	5.65917	6.22504	6.78428
8.96068	0.21739	0.88307	1.4792	2.06372	2.71216	3.34251	3.87605	4.38663	5.04788	5.63262	6.20444	6.81274
8.98109	0.20056	0.85036	1.55949	2.06903	2.71216	3.29432	3.84497	4.40474	5.00113	5.6402	6.19968	6.78564
9.00151	0.21459	0.84609	1.50475	2.06726	2.69038	3.27539	3.86691	4.40334	5.00397	5.62503	6.18384	6.79377
9.02192	0.22581	0.90299	1.45183	2.08142	2.70853	3.33391	3.89068	4.4117	5.00963	5.64779	6.18859	6.77615
9.04234	0.19776	0.83613	1.49562	2.06726	2.65227	3.32186	3.93638	4.40334	5.02096	5.65032	6.20285	6.78157
9.06275	0.18513	0.866	1.48285	2.06903	2.6922	3.32702	3.88885	4.39499	4.99405	5.62756	6.18225	6.78157
9.08317	0.20196	0.88023	1.51752	2.12035	2.7049	3.29432	3.87971	4.45209	5.02946	5.62756	6.20602	6.77344
9.10358	0.19635	0.88592	1.46825	2.13274	2.69583	3.28916	3.87788	4.4312	5.0323	5.63767	6.21078	6.79377
9.124	0.22581	0.84324	1.5011	2.05664	2.7176	3.30981	3.92358	4.40334	5.0068	5.63009	6.18225	6.81409
9.14442	0.20898	0.85462	1.53759	2.11327	2.68312	3.3167	3.91627	4.41727	5.01955	5.64905	6.21078	6.80461
9.16483	0.23001	0.87881	1.46642	2.10089	2.72305	3.31842	3.88154	4.37131	5.03088	5.62882	6.20127	6.80461
9.18525	0.23843	0.89303	1.49927	2.11504	2.65953	3.28916	3.88885	4.42702	5.03513	5.64652	6.20919	6.78835
9.20566	0.23703	0.93144	1.5011	2.06195	2.68131	3.28227	3.87422	4.43677	5.00255	5.64147	6.21395	6.79106
9.22608	0.2244	0.87881	1.51022	2.1062	2.68857	3.36661	3.9053	4.43956	4.98697	5.66169	6.18067	6.80596
9.24649	0.21178	0.90725	1.4865	2.0531	2.69764	3.3253	3.89433	4.42423	5.05071	5.66043	6.21553	6.78564
9.26691	0.23142	0.93855	1.54854	2.07257	2.66316	3.32358	3.89616	4.44234	4.98697	5.62756	6.21078	6.80054
9.28732	0.20196	0.88734	1.5011	2.1062	2.70309	3.31153	3.83583	4.40613	5.03938	5.63009	6.20444	6.78157
9.30774	0.20617	0.89872	1.50839	2.11151	2.70127	3.3167	3.9181	4.41588	5.04221	5.68698	6.20602	6.80461
9.32815	0.22861	0.85889	1.47372	2.06549	2.65408	3.32186	3.88336	4.41309	5.02946	5.61871	6.19493	6.78293
9.34857	0.23282	0.90014	1.45547	2.07611	2.6686	3.32014	3.87788	4.41449	5.05921	5.63135	6.18067	6.78699
9.36898	0.18093	0.89872	1.48285	2.09912	2.67042	3.30465	3.88519	4.45766	5.04646	5.67434	6.19968	6.8168
9.3894	0.25947	0.85462	1.47737	2.09912	2.67768	3.30293	3.88336	4.43259	5.05354	5.63262	6.17274	6.78835
9.40982	0.26928	0.88734	1.52299	2.06726	2.65771	3.33735	3.86143	4.39638	5.01813	5.61239	6.15848	6.80054
9.43023	0.21318	0.86743	1.48102	2.06018	2.69764	3.34423	3.86325	4.41449	5.05779	5.63894	6.22979	6.79783
9.45065	0.23983	0.8973	1.49562	2.07788	2.68675	3.37694	3.89251	4.42563	5.04788	5.6579	6.19651	6.81545
9.47106	0.2216	0.90299	1.51022	2.06726	2.68675	3.31153	3.86325	4.4493	5.03513	5.68066	6.16957	6.80054
9.49148	0.24965	0.92432	1.48467	2.0531	2.69764	3.34079	3.86143	4.41309	5.05071	5.67434	6.22029	6.79783
9.51189	0.24264	0.89303	1.51204	2.04248	2.67042	3.31497	3.92358	4.43816	5.04646	5.65537	6.17433	6.79648
9.53231	0.22581	0.91437	1.49562	2.09558	2.69946	3.31497	3.91261	4.41866	5.06062	5.66169	6.20127	6.80867
9.55272	0.21879	0.90299	1.45912	2.06726	2.69583	3.30809	3.91993	4.46184	5.06346	5.66549	6.1981	6.77615
9.57314	0.26788	0.81337	1.52482	2.0177	2.70309	3.35628	3.9053	4.42423	5.01105	5.66296	6.18067	6.81003
9.59355	0.23703	0.90583	1.49197	2.12212	2.67949	3.29432	3.89433	4.38524	5.02096	5.63388	6.17433	6.75989
9.61397	0.22861	0.95989	1.5011	2.12035	2.70853	3.35112	3.94004	4.44095	5.09603	5.67181	6.21236	6.78157
9.63438	0.23001	0.92859	1.51204	2.10797	2.75027	3.35112	3.89068	4.43398	5.03088	5.66169	6.21236	6.829
9.6548	0.24684	0.92575	1.53394	2.07965	2.65771	3.38726	3.88519	4.42563	5.03371	5.6579	6.24881	6.80461
9.67521	0.23142	0.92432	1.55584	2.12212	2.67586	3.36489	3.96015	4.42284	5.02663	5.62377	6.20761	6.79783
9.69563	0.22861	0.89018	1.54854	2.10443	2.69946	3.34251	3.93272	4.42981	5.06062	5.65537	6.21395	6.82764
9.71604	0.26087	0.9229	1.50839	2.05841	2.7412	3.31497	3.89616	4.44791	5.04504	5.69077	6.1981	6.77344
9.73646	0.20337	0.9229	1.57226	2.07611	2.74483	3.35628	3.89251	4.41588	5.04929	5.69456	6.1981	6.8168
9.75688	0.223	0.9229	1.51204	2.08142	2.69401	3.37177	3.89433	4.43677	5.01955	5.66802	6.19968	6.82358
9.77729	0.24123	0.91152	1.53029	2.09735	2.72849	3.37177	3.92907	4.40752	5.03513	5.66549	6.1981	6.83442
9.79771	0.23562	0.92148	1.53759	2.0708	2.74483	3.35973	3.8724	4.44234	5.06629	5.66422	6.1981	6.80867
9.81812	0.24264	0.94566	1.54124	2.03894	2.72305	3.33735	3.9181	4.42145	5.05213	5.67307	6.18542	6.79377
9.83854	0.25947	0.92717	1.52847	2.08142	2.67949	3.34768	3.90165	4.41449	5.06771	5.66928	6.22346	6.79377
9.85895	0.26508	0.95562	1.59051	2.09027	2.6922	3.3494	3.91261	4.46323	5.07337	5.70341	6.24406	6.82222
9.87937	0.24825	0.91152	1.50657	2.10266	2.67223	3.33563	3.91261	4.4117	5.05637	5.67307	6.22187	6.78022
9.89978	0.23562	0.95277	1.49927	2.09912	2.67042	3.33047	3.91627	4.47298	5.04079	5.71353	6.20919	6.83035
9.9202	0.23843	0.95135	1.52299	2.04602	2.71398	3.37694	3.89251	4.43816	5.02946	5.67687	6.20919	6.79106
9.94061	0.26087	0.90014	1.53577	2.10089	2.6922	3.35284	3.90347	4.39638	5.09462	5.68951	6.25357	6.82493
9.96103	0.23843	0.92575	1.53029	2.09558	2.73212	3.36833	3.91079	4.44095	5.06346	5.68445	6.23138	6.80054
9.98144	0.25947	0.91152	1.52847	2.11327	2.69038	3.39415	3.94369	4.45905	5.05496	5.66928	6.20761	6.78699
10.0019	0.28191	0.91152	1.55402	2.06903	2.66316	3.35284	3.94552	4.42841	5.05213	5.66675	6.20444	6.78428
10.0223	0.27489	0.89303	1.57956	2.10266	2.69583	3.36661	3.89433	4.43398	5.05496	5.66422	6.2187	6.79241
10.0427	0.23562	0.92006	1.54489	2.0708	2.69946	3.3821	3.93821	4.4493	5.07762	5.67181	6.18701	6.79648
10.0631	0.24544	0.93713	1.52482	2.0885	2.69946	3.37005	3.89616	4.42563	5.06912	5.6579	6.22504	6.83171
10.0835	0.28892	0.95846	1.52847	2.10443	2.72123	3.34251	3.91444	4.4493	5.03938	5.68319	6.22979	6.82087
10.1039	0.23703	0.89872	1.52664	2.09027	2.69946	3.35284	3.91444	4.43259	5.10878	5.68824	6.18225	6.81951
10.1243	0.26648	0.97269	1.54672	2.10797	2.72668	3.35284	3.89799	4.4688	5.05071	5.67939	6.23138	6.83306
10.1448	0.29734	0.91721	1.51204	2.11327	2.7176	3.30809	3.88702	4.42284	5.07337	5.69583	6.25198	6.83848
10.1652	0.23001	0.94566	1.52482	2.10089	2.74664	3.37694	3.91444	4.45209	5.11303	5.72364	6.21395	6.8561
10.1856	0.25947	0.93001	1.51022	2.07611	2.78294	3.38382	3.89799	4.42423	5.07196	5.69962	6.23613	6.81951
10.206	0.24123	0.93001	1.56679	2.05133	2.74483	3.36489	3.88702	4.46741	5.0762	5.69204	6.25515	6.81951
10.2264	0.21459	0.967	1.49745	2.05133	2.74301	3.358	3.89616	4.44652	5.05637	5.71479	6.21395	6.83035
10.2468	0.23703	0.94851	1.56314	2.13451	2.72123	3.38382	3.98757	4.44234	5.05071	5.65158	6.22662	6.83442
10.2673	0.23001	0.92575	1.53577	2.12035	2.73394	3.36661	3.89982	4.45488	5.06204	5.72491	6.22187	6.81545
10.2877	0.25806	0.9357	1.52117	2.12212	2.71398	3.36145	3.90347	4.42145	5.06062	5.68319	6.24564	6.83306
10.3081	0.2763	0.94282	1.54854	2.10443	2.69401	3.39759	3.9309	4.48412	5.10028	5.69836	6.23772	6.82358
10.3285	0.28331	0.95562	1.57774	2.15929	2.74846	3.36145	3.96563	4.45209	5.07479	5.70215	6.2187	6.83713
10.3489	0.25666	0.95846	1.57044	2.09735	2.72486	3.38726	3.91627	4.45766	5.07054	5.69204	6.22187	6.84119
10.3693	0.28331	0.93713	1.55037	2.12743	2.73031	3.39071	3.92724	4.4312	5.08045	5.75019	6.24723	6.829
10.3897	0.29173	0.94566	1.60329	2.18584	2.74301	3.38038	3.95101	4.47298	5.08045	5.72364	6.25515	6.81545
10.4102	0.27069	0.95846	1.60693	2.14336	2.72849	3.38038	3.9181	4.43956	5.08329	5.69962	6.20602	6.80732
10.4306	0.27349	0.9798	1.59051	2.17699	2.73757	3.35973	3.90713	4.45766	5.09037	5.6933	6.22662	6.83442
10.451	0.25526	0.92717	1.58686	2.11681	2.69401	3.37349	3.95283	4.47437	5.09462	5.72617	6.2504	6.81951
10.4714	0.2777	0.95277	1.50657	2.08142	2.78113	3.33907	3.92541	4.47298	5.11445	5.71479	6.21712	6.84119
10.4918	0.25806	0.97127	1.54489	2.08319	2.77387	3.40448	3.97843	4.49248	5.0932	5.7287	6.22662	6.85881
10.5122	0.28612	0.92148	1.54854	2.14159	2.71035	3.43374	3.95832	4.49109	5.1102	5.72364	6.23296	6.84932
10.5327	0.32118	0.94566	1.60693	2.15398	2.78839	3.38038	3.94918	4.46184	5.11586	5.75651	6.25198	6.82358
10.5531	0.26788	0.97269	1.59599	2.13097	2.73575	3.41308	3.95283	4.47577	5.11728	5.71479	6.22029	6.82222
10.5735	0.2763	1.01821	1.57774	2.12389	2.76298	3.37349	3.97112	4.47437	5.11162	5.72238	6.23296	6.8439
10.5939	0.29032	0.97696	1.53759	2.12743	2.76298	3.42513	3.98757	4.45627	5.09037	5.69709	6.20919	6.829
10.6143	0.29032	0.98407	1.53394	2.12743	2.75753	3.42857	3.95832	4.45766	5.13994	5.70468	6.2504	6.84526
10.6347	0.34222	0.94851	1.59599	2.1062	2.75935	3.36145	3.96563	4.45348	5.1017	5.71606	6.24089	6.85203
10.6552	0.31276	0.96984	1.56496	2.10974	2.76842	3.41308	3.95283	4.47298	5.07337	5.69583	6.26149	6.85474
10.6756	0.32539	1.0239	1.57956	2.15044	2.73394	3.41997	3.94735	4.44234	5.12153	5.74387	6.24406	6.82764
10.696	0.31276	0.97696	1.58686	2.15929	2.76298	3.38382	3.98208	4.51059	5.14136	5.75272	6.23772	6.81816
10.7164	0.31136	0.97838	1.55584	2.11327	2.76116	3.40792	3.94918	4.47577	5.11728	5.74134	6.23296	6.86016
10.7368	0.29453	0.98834	1.53942	2.13274	2.81379	3.39415	3.98026	4.46323	5.09745	5.73123	6.22187	6.87778
10.7572	0.30715	1.03955	1.57956	2.10797	2.75753	3.40275	3.89982	4.52173	5.13853	5.72491	6.25357	6.87371
10.7776	0.2763	0.98691	1.60511	2.1062	2.78294	3.45783	3.97477	4.4883	5.13994	5.69836	6.22346	6.85339
10.7981	0.31276	1.02817	1.60146	2.12566	2.84465	3.48709	4.02413	4.50501	5.11728	5.75525	6.26624	6.83171
10.8185	0.32258	1.03955	1.62701	2.15398	2.79383	3.43201	3.98208	4.48412	5.12011	5.72491	6.2393	6.84526
10.8389	0.30996	1.02532	1.61058	2.13628	2.79564	3.40275	3.96198	4.48412	5.15269	5.79065	6.23296	6.86152
10.8593	0.31837	0.98691	1.57591	2.15929	2.76116	3.45439	3.97112	4.45627	5.12295	5.80708	6.26466	6.85745
10.8797	0.32679	0.95989	1.60329	2.15752	2.76661	3.45095	3.98757	4.45348	5.10878	5.72111	6.27575	6.84526
10.9001	0.30154	1.01821	1.59599	2.15044	2.81379	3.40964	3.99854	4.49109	5.12153	5.76915	6.28526	6.87507
10.9206	0.35764	1.02248	1.56314	2.12743	2.76116	3.48709	4.01865	4.48969	5.11728	5.76662	6.24881	6.84661
10.941	0.36886	1.00114	1.60329	2.1646	2.86824	3.44578	4.02779	4.44791	5.13145	5.7603	6.29953	6.84526
10.9614	0.35063	1.01821	1.58139	2.2177	2.82468	3.45955	4.01134	4.48691	5.1272	5.74387	6.26307	6.89268
10.9818	0.31417	1.10498	1.61058	2.19646	2.83194	3.45439	3.98208	4.49527	5.14278	5.73628	6.30428	6.86694
11.0022	0.3338	1.06799	1.58139	2.17522	2.79383	3.44578	4.01499	4.54262	5.13569	5.77042	6.28685	6.89268
11.0226	0.32679	1.05519	1.63796	2.1646	2.83376	3.46472	3.9638	4.49527	5.12436	5.778	6.30745	6.87913
11.043	0.31837	1.0367	1.59416	2.20177	2.85372	3.463	3.97843	4.45766	5.17394	5.74893	6.28685	6.86694
11.0635	0.34222	1.05093	1.66898	2.16283	2.82287	3.51463	4.03876	4.51755	5.11586	5.7464	6.20761	6.85203
11.0839	0.31978	1.04808	1.64526	2.19469	2.81198	3.48365	4.05338	4.53008	5.13994	5.79697	6.26307	6.87778
11.1043	0.34923	1.08364	1.67263	2.11858	2.88457	3.53701	4.01316	4.52451	5.15977	5.74513	6.26624	6.88184
11.1247	0.33661	1.0239	1.64526	2.23186	2.80835	3.45955	4.02596	4.51059	5.15552	5.78053	6.26941	6.89675
11.1451	0.37588	1.04524	1.61788	2.16637	2.82105	3.46988	4.04059	4.51755	5.12861	5.84374	6.34231	6.90894
11.1655	0.40252	1.0808	1.64708	2.17699	2.8392	3.50086	3.98026	4.53287	5.10453	5.79065	6.31379	6.92656
11.186	0.34362	1.11209	1.64891	2.18407	2.85372	3.50775	4.01134	4.52312	5.14703	5.79949	6.31854	6.87778
11.2064	0.36045	1.07653	1.63066	2.15752	2.79746	3.51291	4.04973	4.49109	5.13286	5.76915	6.25198	6.8981
11.2268	0.38289	1.06088	1.68723	2.13274	2.87731	3.50947	4.08263	4.54262	5.16686	5.81593	6.29477	6.90488
11.2472	0.37307	1.07084	1.68175	2.22832	2.79746	3.55938	4.05887	4.51337	5.16686	5.81087	6.31062	6.96721
11.2676	0.41655	1.07368	1.6562	2.16283	2.86098	3.49053	4.08812	4.49944	5.12011	5.80708	6.29319	6.9103
11.288	0.40112	1.1633	1.6562	2.19469	2.84465	3.52496	4.06252	4.51616	5.17819	5.81087	6.26783	6.91707
11.3084	0.40252	1.08506	1.68905	2.20885	2.85554	3.51291	4.06984	4.51337	5.20085	5.82478	6.29953	6.93062
11.3289	0.37588	1.07653	1.69818	2.22655	2.90272	3.52496	4.00037	4.54958	5.21926	5.77421	6.33598	6.90894
11.3493	0.38569	1.12632	1.64708	2.22301	2.89002	3.56971	4.05521	4.54123	5.22776	5.82731	6.30745	6.9103
11.3697	0.47686	1.10782	1.71095	2.21239	2.91906	3.50258	4.08263	4.49387	5.24051	5.81467	6.32013	6.90623
11.3901	0.37027	1.14339	1.64708	2.18053	2.86461	3.50602	4.04973	4.51059	5.18385	5.82478	6.35182	6.92927
11.4105	0.42216	1.09787	1.68358	2.21239	2.89546	3.50775	4.04241	4.54958	5.1881	5.78812	6.28685	6.93062
11.4309	0.41094	1.12774	1.66898	2.24425	2.86098	3.54389	4.11737	4.55515	5.15269	5.8311	6.29636	6.9252
11.4513	0.37728	1.15477	1.68358	2.2354	2.89546	3.54733	4.13382	4.55237	5.20368	5.82984	6.31537	6.90081
11.4718	0.41374	1.17753	1.75839	2.25487	2.89909	3.54389	4.08995	4.57605	5.21218	5.81214	6.32013	6.91707
11.4922	0.45302	1.12489	1.71277	2.23009	2.92087	3.5852	4.09909	4.56212	5.17111	5.85765	6.32171	6.94146
11.5126	0.41655	1.1192	1.71642	2.23717	2.94809	3.53528	4.1192	4.56073	5.21501	5.83363	6.35182	6.96179
11.533	0.45582	1.13201	1.7146	2.20708	2.8628	3.55766	4.10823	4.49527	5.22068	5.85259	6.33281	6.97263
11.5534	0.42356	1.13201	1.7146	2.27434	3.02251	3.54905	4.16673	4.57047	5.19943	5.82857	6.35182	6.95095
11.5738	0.46424	1.11494	1.7365	2.29204	2.89183	3.5525	4.07349	4.57465	5.21501	5.85006	6.29953	6.97263
11.5943	0.43198	1.13485	1.70547	2.2354	2.89909	3.57143	4.08446	4.58997	5.22635	5.83236	6.34707	6.96992
11.6147	0.51473	1.19886	1.76387	2.22655	2.95535	3.62651	4.13565	4.56908	5.19943	5.83869	6.37084	6.96721
11.6351	0.46985	1.18464	1.7365	2.2885	2.9608	3.62306	4.1192	4.58579	5.22068	5.88673	6.36133	6.93604
11.6555	0.51613	1.23442	1.72372	2.25487	2.95172	3.62479	4.13199	4.6039	5.23768	5.8804	6.38986	6.98076
11.6759	0.50351	1.17468	1.70912	2.26726	3.02976	3.60757	4.10091	4.59694	5.22493	5.86523	6.35182	6.97669
11.6963	0.55259	1.14765	1.77482	2.26726	2.96806	3.62651	4.15027	4.56212	5.20368	5.88673	6.33756	6.98889
11.7167	0.46143	1.19317	1.80037	2.27611	2.9971	3.61446	4.16124	4.60251	5.27309	5.90948	6.34548	6.9916
11.7372	0.55259	1.24865	1.79307	2.3469	2.94991	3.59897	4.13017	4.57744	5.24759	5.8488	6.30269	7.01464
11.7576	0.52314	1.24154	1.78029	2.27965	3.01888	3.58692	4.14479	4.65543	5.23626	5.8804	6.30903	7.00244
11.778	0.55259	1.26003	1.78577	2.27788	3.02976	3.6179	4.17221	4.58579	5.24051	5.87535	6.41363	6.97669
11.7984	0.50351	1.19317	1.73285	2.2708	2.91906	3.61446	4.14479	4.60251	5.25043	5.92971	6.36767	6.99431
11.8188	0.48527	1.28848	1.83504	2.33451	3.04791	3.73322	4.16124	4.61644	5.27026	5.90063	6.38827	6.98889
11.8392	0.5582	1.25149	1.81314	2.29558	3.02613	3.68158	4.19781	4.61226	5.27875	5.90569	6.34548	7.01734
11.8597	0.45582	1.24296	1.81861	2.32566	3.04973	3.68158	4.20146	4.63872	5.31133	5.89558	6.39778	7.00651
11.8801	0.52034	1.24723	1.78759	2.28142	3.00799	3.69019	4.25082	4.61783	5.26317	5.90822	6.38035	6.99295
11.9005	0.59467	1.2458	1.84051	2.36814	2.99347	3.70396	4.23985	4.65683	5.22068	5.92465	6.40095	7.06613
11.9209	0.56802	1.25007	1.86606	2.34867	2.99165	3.70568	4.27093	4.64429	5.29858	5.9019	6.40254	7.00108
11.9413	0.5568	1.18322	1.86788	2.33097	3.03521	3.70052	4.23985	4.65404	5.23909	5.90948	6.40412	7.04445
11.9617	0.59187	1.25718	1.82226	2.32566	3.08603	3.67126	4.22157	4.64568	5.30283	5.9512	6.47702	7.04038
11.9822	0.54979	1.29844	1.84599	2.32743	3.04247	3.69019	4.24717	4.6805	5.25751	5.97016	6.40254	7.03767
12.0026	0.61571	1.29986	1.80949	2.40354	3.03339	3.71084	4.24168	4.7	5.28017	5.9512	6.40095	7.02277
12.023	0.59046	1.24154	1.91715	2.40177	3.09873	3.77281	4.27825	4.67075	5.34533	5.95373	6.4168	7.02006
12.0434	0.59046	1.28563	1.85876	2.34867	3.09329	3.79346	4.24168	4.67075	5.31417	5.97901	6.40254	7.04851
12.0638	0.65077	1.29844	1.83504	2.27788	3.11506	3.66954	4.28007	4.69304	5.3	5.93603	6.4168	7.05529
12.0842	0.57223	1.29417	1.94088	2.36991	3.12958	3.74527	4.37148	4.67772	5.30142	5.99798	6.42155	7.03767
12.1046	0.64376	1.31551	1.89161	2.3469	3.15681	3.79174	4.32395	4.68189	5.317	5.93097	6.44057	7.07968
12.1251	0.58766	1.33258	1.97555	2.36991	3.12232	3.7074	4.31846	4.6805	5.28159	5.96258	6.3962	7.04716
12.1455	0.62412	1.31551	1.85693	2.37168	3.15862	3.79174	4.34223	4.67632	5.32691	5.97649	6.41205	7.11762
12.1659	0.57924	1.34538	1.83869	2.43894	3.12958	3.76936	4.30567	4.70696	5.31983	5.98407	6.45642	7.06748
12.1863	0.58906	1.32546	1.95183	2.44956	3.12414	3.80379	4.33675	4.72646	5.33258	5.94994	6.40254	7.07968
12.2067	0.58485	1.38236	1.9938	2.39469	3.16951	3.80379	4.29104	4.72786	5.41332	5.98154	6.47544	7.0851
12.2271	0.62973	1.40512	1.94453	2.43363	3.14229	3.79346	4.31846	4.7571	5.34391	5.97901	6.49762	7.02819
12.2476	0.61571	1.38663	1.93358	2.46726	3.15862	3.79174	4.38976	4.75571	5.37365	5.97396	6.43265	7.13523
12.268	0.60309	1.35249	1.95	2.41593	3.03158	3.84682	4.2691	4.69164	5.34391	6.03843	6.48336	7.08374
12.2884	0.69565	1.36245	1.97555	2.34867	3.20399	3.84854	4.37331	4.76407	5.36374	6.0043	6.49445	7.11084
12.3088	0.69986	1.3596	2.02117	2.39646	3.16588	3.87608	4.34772	4.76128	5.3949	5.98534	6.47068	7.13388
12.3292	0.71529	1.33684	1.9938	2.46018	3.17314	3.84337	4.35503	4.70279	5.39065	5.99418	6.52456	7.10678
12.3496	0.71108	1.36956	2.00475	2.44602	3.21125	3.82444	4.31298	4.76267	5.41615	6.01947	6.51664	7.13388
12.37	0.68022	1.39659	1.96642	2.44248	3.25118	3.8296	4.42633	4.76964	5.31841	6.02326	6.48336	7.10813
12.3905	0.68583	1.35107	1.92445	2.5115	3.23303	3.81411	4.33309	4.74596	5.41756	6.02326	6.50079	7.11355
12.4109	0.75596	1.32262	1.95365	2.44248	3.24755	3.89329	4.366	4.75432	5.30283	6.07257	6.52932	7.13794
12.4313	0.67742	1.36245	1.94088	2.4531	3.18221	3.8864	4.38245	4.72925	5.39915	6.02579	6.4691	7.19756
12.4517	0.7223	1.40939	1.98832	2.47965	3.2657	3.92083	4.33309	4.78914	5.41473	6.02579	6.46117	7.15556
12.4721	0.67041	1.32546	2.03394	2.47434	3.24211	3.85542	4.44095	4.78635	5.43739	6.01188	6.45483	7.13794
12.4925	0.70266	1.38663	1.98832	2.45841	3.18221	3.85198	4.42267	4.73482	5.43598	6.0713	6.52298	7.15556
12.513	0.71669	1.44495	2.01569	2.47965	3.22214	3.9105	4.39159	4.79332	5.38924	6.07004	6.53249	7.17182
12.5334	0.74474	1.43215	2.03394	2.45487	3.34192	3.86747	4.41353	4.71114	5.4119	6.01568	6.46751	7.1
12.5538	0.72511	1.3724	2.06314	2.4531	3.23666	3.90534	4.42633	4.75432	5.4204	6.09027	6.46434	7.12846
12.5742	0.78682	1.39374	2.04489	2.42301	3.22759	3.83477	4.44278	4.75293	5.39915	6.08521	6.51981	7.12981
12.5946	0.79243	1.45633	1.9354	2.42124	3.23848	3.86575	4.43364	4.72786	5.41473	6.08142	6.51664	7.15285
12.615	0.7195	1.4478	2.02482	2.49027	3.24029	3.86059	4.42084	4.76546	5.42465	6.08774	6.50079	7.15691
12.6354	0.7237	1.499	1.99927	2.43717	3.18221	3.97418	4.38793	4.78774	5.47281	6.00177	6.50079	7.2084
12.6558	0.74755	1.50469	1.98467	2.49381	3.33648	3.86575	4.34406	4.7961	5.41048	6.08015	6.52932	7.20434
12.6763	0.79944	1.45206	2.07226	2.49558	3.29837	3.92599	4.42267	4.79889	5.43739	6.02453	6.52615	7.1813
12.6967	0.73212	1.49616	2.02482	2.48142	3.25481	3.82616	4.42267	4.80724	5.41756	6.04349	6.56735	7.10136
12.7171	0.72931	1.45491	1.99745	2.48142	3.23666	3.84854	4.45375	4.79192	5.47564	6.07004	6.5103	7.19485
12.7375	0.73913	1.46202	2.07774	2.47257	3.27477	3.92771	4.49031	4.79749	5.47281	6.04349	6.56418	7.1664
12.7579	0.75736	1.47482	1.98832	2.54336	3.3147	3.81239	4.51773	4.83231	5.50822	6.03211	6.58003	7.16369
12.7783	0.82188	1.48478	2.03394	2.55221	3.24937	3.86747	4.45558	4.78774	5.43315	6.13578	6.56418	7.16504
12.7988	0.73913	1.49047	2.11788	2.46372	3.27659	3.84337	4.45009	4.85738	5.40907	6.18382	6.57528	7.16775
12.8192	0.79102	1.42788	2.05037	2.4885	3.36552	3.93287	4.44095	4.84763	5.42606	6.08394	6.542	7.2206
12.8396	0.73072	1.44495	2.00475	2.50974	3.20944	3.89157	4.38793	4.77103	5.39632	6.09279	6.57211	7.22195
12.86	0.80224	1.44495	1.9208	2.41062	3.19673	3.9759	4.4245	4.80167	5.40765	6.06372	6.57211	7.1664
12.8804	0.777	1.48336	1.9792	2.48142	3.25662	3.8864	4.4245	4.75989	5.5153	6.11808	6.60222	7.18943
12.9008	0.74194	1.44068	2.03577	2.5646	3.30926	3.86575	4.45009	4.77103	5.43739	6.022	6.58003	7.1935
12.9213	0.79944	1.47767	2.03029	2.52212	3.30563	3.81928	4.45375	4.8156	5.45722	6.08394	6.55943	7.19756
12.9417	0.80365	1.51465	2.0011	2.50266	3.21488	3.86919	4.38793	4.76825	5.49122	6.12946	6.55943	7.16369
12.9621	0.82609	1.41366	2.07044	2.50443	3.2657	3.86403	4.34406	4.79053	5.45014	6.08774	6.59113	7.24228
12.9825	0.86115	1.43784	2.00292	2.41947	3.25844	3.91222	4.40073	4.86574	5.46572	6.09659	6.58796	7.16098
13.0029	0.74755	1.44495	2.02299	2.50443	3.34737	3.94664	4.42998	4.80306	5.42323	6.06498	6.58162	7.23144
13.0233	0.85273	1.4734	2.02482	2.52743	3.24211	3.90534	4.42815	4.83788	5.44448	6.09785	6.5832	7.24228
13.0437	0.82468	1.49616	2.03212	2.42478	3.30018	3.86403	4.47569	4.8546	5.45014	6.10544	6.53724	7.18401
13.0642	0.83029	1.39943	2.02299	2.5062	3.24211	3.91911	4.4702	4.8727	5.55496	6.0713	6.48811	7.20163
13.0846	0.80926	1.42646	2.02299	2.50089	3.34374	4	4.44095	4.84624	5.45581	6.09153	6.5309	7.23821
13.105	0.79383	1.48051	2.04489	2.47965	3.26207	3.96558	4.40804	4.82813	5.45864	6.1244	6.57211	7.21382
13.1254	0.82609	1.51323	2.05402	2.48142	3.23303	3.89329	4.55247	4.85878	5.44731	6.09532	6.58637	7.23686
13.1458	0.83871	1.43073	2.02299	2.51327	3.27477	3.88124	4.43364	4.81421	5.46289	6.10797	6.56101	7.23957
13.1662	0.85273	1.45775	2.04307	2.45487	3.19129	3.76248	4.49397	4.84345	5.46006	6.15474	6.5626	7.18266
13.1867	0.76017	1.39516	2.08321	2.55575	3.23666	3.87091	4.38428	4.8156	5.41615	6.10797	6.53566	7.2206
13.2071	0.83029	1.44353	2.06131	2.5115	3.23122	3.93804	4.37331	4.81281	5.46572	6.06751	6.51981	7.16504
13.2275	0.75596	1.47625	1.9719	2.49204	3.14047	3.82788	4.40256	4.83788	5.47281	6.07004	6.54992	7.24634
13.2479	0.72511	1.39232	2.03394	2.52212	3.24574	3.8778	4.45192	4.90891	5.46997	6.09027	6.6149	7.20705
13.2683	0.85975	1.47909	1.99197	2.48319	3.17314	3.90017	4.39342	4.83649	5.43881	6.0713	6.53724	7.21247
13.2887	0.7798	1.45349	2.03212	2.45133	3.1677	3.85026	4.45192	4.85042	5.45156	6.0536	6.55151	7.26125
13.3092	0.81206	1.4478	2.01022	2.49204	3.28566	3.83133	4.44644	4.83649	5.52946	6.17118	6.5626	7.20163
13.3296	0.78261	1.4606	2.02117	2.52035	3.19129	3.89673	4.44461	4.84763	5.45722	6.17876	6.54517	7.24228
13.35	0.79523	1.38663	2.03577	2.46903	3.22396	3.83993	4.3532	4.81142	5.44164	6.09406	6.58954	7.2206
13.3704	0.7798	1.44922	1.9719	2.44425	3.20944	3.83649	4.43181	4.82813	5.45864	6.12187	6.52773	7.19756
13.3908	0.85554	1.43784	1.97555	2.44779	3.22577	3.79002	4.34772	4.83231	5.40482	6.14968	6.5943	7.22737
13.4112	0.85133	1.40512	2.03759	2.51681	3.27659	3.85198	4.43547	4.77103	5.43315	6.11302	6.59271	7.18808
13.4316	0.79523	1.40512	1.95365	2.49912	3.19673	3.83993	4.38062	4.82256	5.52663	6.10544	6.56577	7.22195
13.452	0.82188	1.4037	1.92628	2.47257	3.20581	3.81928	4.44461	4.86713	5.5068	6.08142	6.5943	7.25176
13.4725	0.77139	1.37667	2.05949	2.50974	3.27477	3.79862	4.37697	4.83788	5.43315	6.07762	6.53566	7.2084
13.4929	0.78541	1.41081	1.93723	2.43363	3.2294	3.78313	4.47203	4.85599	5.45581	6.09406	6.62599	7.25718
13.5133	0.7798	1.39232	1.97372	2.4885	3.2294	3.74871	4.36783	4.84206	5.44589	6.10417	6.58479	7.21247
13.5337	0.76858	1.4037	1.99927	2.42655	3.13866	3.80551	4.37697	4.8532	5.44589	6.0751	6.47861	7.18672
13.5541	0.75736	1.3909	1.97555	2.48496	3.14955	3.79174	4.37879	4.8156	5.44164	6.14463	6.5214	7.21382
13.5745	0.777	1.37952	1.94818	2.40177	3.20218	3.83133	4.46655	4.80446	5.41615	6.07257	6.56577	7.22331
13.595	0.77279	1.36102	1.9938	2.40885	3.20944	3.73322	4.38611	4.80724	5.45014	6.0751	6.58162	7.19756
13.6154	0.75035	1.34253	1.9427	2.46903	3.15499	3.81756	4.37697	4.81978	5.50113	6.12693	6.54992	7.22737
13.6358	0.73352	1.39232	1.91715	2.46903	3.19673	3.75043	4.39525	4.81142	5.46997	6.07889	6.57052	7.23279
13.6562	0.777	1.38236	1.94453	2.39469	3.17496	3.78141	4.3989	4.76128	5.44164	6.09912	6.5214	7.13252
13.6766	0.83029	1.35107	1.94635	2.47257	3.16225	3.79346	4.34223	4.81003	5.45156	6.03464	6.56101	7.14607
13.697	0.77419	1.35818	1.89708	2.4354	3.12414	3.8451	4.33675	4.78357	5.46289	6.11049	6.5626	7.22466
13.7174	0.76297	1.38805	1.94635	2.4354	3.21125	3.79518	4.34406	4.7961	5.43315	6.06245	6.50079	7.1664
13.7379	0.73212	1.39232	1.95	2.4354	3.11869	3.77453	4.33857	4.81699	5.44873	6.11808	6.54517	7.18943
13.7583	0.70687	1.39659	1.93905	2.45133	3.16044	3.74527	4.34772	4.81421	5.43456	6.01947	6.55785	7.19621
13.7787	0.74755	1.33115	1.9427	2.38053	3.12777	3.76764	4.366	4.86713	5.46006	6.04349	6.59113	7.20976
13.7991	0.74755	1.36102	1.87701	2.44956	3.09692	3.74182	4.2947	4.83928	5.43881	6.03085	6.47068	7.21653
13.8195	0.7798	1.42219	1.89708	2.35044	3.12414	3.72117	4.35686	4.86017	5.42323	6.09027	6.49762	7.20163
13.8399	0.69705	1.31835	1.87153	2.44779	3.13684	3.71084	4.3532	4.8741	5.39349	6.05234	6.52456	7.14607
13.8604	0.777	1.35818	1.9062	2.41593	3.0824	3.71256	4.30567	4.81699	5.39065	6.06877	6.51189	7.23279
13.8808	0.77419	1.36671	1.82044	2.41239	3.16588	3.75387	4.24351	4.77939	5.46289	6.07383	6.53883	7.16911
13.9012	0.75596	1.29417	1.89526	2.42832	3.11869	3.71601	4.37697	4.79889	5.45014	6.05866	6.51506	7.19079
13.9216	0.73633	1.39801	1.85511	2.41416	3.1078	3.68158	4.31298	4.78496	5.39065	6.02958	6.51664	7.18401
13.942	0.69425	1.36387	1.89708	2.39823	3.12777	3.72978	4.31846	4.81142	5.41756	6.04981	6.56894	7.12981
13.9624	0.7195	1.36814	1.93905	2.44071	3.14047	3.64544	4.32761	4.79471	5.42181	6.00303	6.51189	7.20705
13.9828	0.72791	1.33684	1.86241	2.38407	3.0824	3.72633	4.32578	4.74875	5.46856	6.11808	6.52456	7.16098
14.0033	0.7223	1.31835	1.91533	2.4177	3.11869	3.75559	4.33309	4.77521	5.43598	6.04223	6.47068	7.18808
14.0237	0.74895	1.2771	1.88796	2.43717	3.1441	3.72461	4.30384	4.75571	5.43739	5.97901	6.49445	7.1664
14.0441	0.75456	1.29275	1.88978	2.42124	3.19129	3.71084	4.32212	4.75432	5.43031	6.01568	6.48019	7.16369
14.0645	0.69144	1.3212	1.86971	2.45133	3.1441	3.65577	4.28921	4.78078	5.45581	6.04096	6.55943	7.14878
14.0849	0.70126	1.25718	1.83869	2.38761	3.10962	3.6747	4.33126	4.77939	5.34674	6.10291	6.49128	7.14201
14.1053	0.68022	1.29275	1.85329	2.39292	3.04065	3.65577	4.35686	4.76964	5.3949	6.04096	6.5214	7.19214
14.1258	0.77139	1.31835	1.82591	2.41062	3.07695	3.6747	4.36234	4.75153	5.38499	6.06751	6.44691	7.17859
14.1462	0.72511	1.3027	1.87883	2.43186	3.07332	3.64888	4.3075	4.73621	5.44589	6.03464	6.50555	7.15285
14.1666	0.7223	1.25861	1.90073	2.39292	3.09692	3.68503	4.28373	4.77521	5.41756	6.08647	6.49762	7.17317
14.187	0.6101	1.24154	1.83504	2.39292	3.08421	3.63511	4.28739	4.74178	5.41048	6.0536	6.49128	7.20569
14.2074	0.74053	1.26287	1.84781	2.39646	3.03521	3.67814	4.32212	4.77103	5.36232	6.00051	6.5103	7.15556
14.2278	0.65498	1.30697	1.86241	2.38053	3.09692	3.6747	4.34772	4.80167	5.42465	6.00556	6.48494	7.17182
14.2483	0.62553	1.29275	1.86971	2.4354	2.99165	3.64372	4.27459	4.76407	5.41473	6.09406	6.51189	7.15556
14.2687	0.66199	1.29701	1.85511	2.42478	3.0588	3.63683	4.28739	4.78774	5.41756	6.01568	6.56735	7.1813
14.2891	0.65638	1.26003	1.92993	2.37876	3.07151	3.70568	4.24351	4.76685	5.40765	6.12566	6.46276	7.17317
14.3095	0.69846	1.25007	1.84051	2.38407	3.09147	3.65232	4.27276	4.75432	5.43881	6.01694	6.55151	7.17317
14.3299	0.70407	1.25007	1.86241	2.37699	3.09692	3.62134	4.26179	4.74735	5.37507	6.04223	6.54358	7.14336
14.3503	0.69144	1.23442	1.82774	2.40354	3.03158	3.67814	4.249	4.79749	5.4034	6.0536	6.45959	7.13388
14.3707	0.71809	1.25149	1.93358	2.39292	3.01706	3.65749	4.27642	4.74039	5.38074	6.01315	6.46434	7.16233
14.3912	0.71248	1.25292	1.82591	2.40354	2.96987	3.67986	4.28921	4.76685	5.36516	5.94614	6.53566	7.15149
14.4116	0.64236	1.2202	1.83139	2.40708	3.0824	3.57831	4.30201	4.78078	5.41332	6.03843	6.47068	7.20027
14.432	0.69986	1.22304	1.85146	2.42301	3.05154	3.65577	4.19964	4.80446	5.39773	6.02958	6.53566	7.1935
14.4524	0.70547	1.22731	1.82044	2.43363	3.0461	3.67126	4.19964	4.78914	5.41473	6.01568	6.48811	7.1393
14.4728	0.74194	1.27283	1.75657	2.35221	3.0461	3.66437	4.29836	4.79471	5.41048	5.99292	6.50238	7.19214
14.4932	0.66199	1.29275	1.79124	2.41947	3.07332	3.69191	4.26545	4.80446	5.41756	6.03085	6.49921	7.17995
14.5137	0.66199	1.27283	1.78759	2.4354	3.07332	3.64716	4.30018	4.76685	5.38924	6.06245	6.46751	7.14607
14.5341	0.63534	1.29132	1.80766	2.38053	3.04065	3.66781	4.18135	4.75293	5.4034	5.98028	6.45642	7.14065
14.5545	0.70407	1.30555	1.79307	2.40177	3.01343	3.68675	4.24534	4.77242	5.42748	5.99671	6.48653	7.14065
14.5749	0.65077	1.233	1.86971	2.3469	3.04791	3.65405	4.27093	4.72507	5.42323	6.04475	6.49128	7.14201
14.5953	0.6676	1.23869	1.83686	2.35929	2.99347	3.64888	4.30384	4.76128	5.33541	6.03085	6.50713	7.19485
14.6157	0.63114	1.25718	1.78394	2.38938	3.08603	3.63511	4.19232	4.72228	5.40057	5.94867	6.47702	7.17859
14.6361	0.65638	1.27568	1.76387	2.38053	3.06606	3.64372	4.249	4.78217	5.37507	6.02453	6.47861	7.17182
14.6566	0.65077	1.29701	1.79672	2.4	3.04428	3.64888	4.25996	4.739	5.32408	6.10291	6.50396	7.19756
14.677	0.67602	1.29986	1.77117	2.37876	3.01525	3.59897	4.33309	4.80028	5.37932	6.01568	6.56577	7.17995
14.6974	0.65778	1.25149	1.77664	2.41239	3.00617	3.63339	4.22523	4.76546	5.32691	6.04728	6.50238	7.14743
14.7178	0.6648	1.25576	1.75839	2.39115	3.03702	3.57831	4.26545	4.75432	5.33116	6.02705	6.48653	7.16233
14.7382	0.66339	1.24296	1.78029	2.38584	3.01706	3.67814	4.28007	4.79053	5.34108	6.07004	6.52456	7.15962
14.7586	0.67041	1.25292	1.84416	2.36283	3.06969	3.65577	4.23985	4.7766	5.35099	6.02958	6.45008	7.16098
14.779	0.67041	1.25576	1.80402	2.31151	3.08784	3.65749	4.20146	4.7585	5.37224	6.02453	6.51189	7.19756
14.7995	0.64376	1.26003	1.79489	2.38938	3.01706	3.66609	4.24168	4.72089	5.40623	6.07383	6.50713	7.1935
14.8199	0.69425	1.27568	1.78577	2.41947	3.00254	3.56627	4.23985	4.7571	5.37932	5.98028	6.48494	7.13523
14.8403	0.70827	1.23585	1.82409	2.3823	2.99347	3.69535	4.23254	4.77242	5.44731	6.01441	6.50238	7.17182
14.8607	0.72931	1.27852	1.82409	2.34867	3.00073	3.58348	4.20878	4.72646	5.38357	6.0043	6.52615	7.18266
14.8811	0.65217	1.24011	1.73102	2.41062	2.95354	3.61446	4.17038	4.79192	5.40482	6.01062	6.48494	7.16233
14.9015	0.70126	1.23869	1.76022	2.3646	3.07514	3.65577	4.21609	4.83788	5.37507	6.07636	6.49762	7.12439
14.922	0.62272	1.18464	1.81496	2.37876	2.97532	3.61618	4.249	4.8351	5.40057	6.07762	6.48653	7.1935
14.9424	0.65919	1.24154	1.74927	2.37168	2.99891	3.63339	4.26362	4.76964	5.4119	5.98534	6.52932	7.11762
14.9628	0.69986	1.25718	1.78029	2.31681	2.99165	3.5938	4.20329	4.81003	5.37224	6.01062	6.56418	7.13523
14.9832	0.64656	1.2202	1.87701	2.41062	2.97169	3.63167	4.19415	4.74735	5.39915	6.01315	6.49604	7.21518
15.0036	0.65217	1.29559	1.78577	2.36991	3.04973	3.60929	4.21243	4.77939	5.39065	5.98913	6.51664	7.13794
15.024	0.65358	1.22304	1.79854	2.34336	3.01343	3.58692	4.2234	4.81142	5.44023	6.03717	6.54517	7.14201
15.0444	0.6648	1.30555	1.82956	2.35221	2.99891	3.60241	4.25996	4.739	5.36374	6.02453	6.52932	7.19485
15.0649	0.67882	1.17753	1.77847	2.35752	3.00073	3.61446	4.2106	4.70418	5.33399	6.00051	6.47385	7.17724
15.0853	0.64797	1.18037	1.78212	2.41416	3.05154	3.59208	4.25082	4.74875	5.37932	6.01821	6.49128	7.15014
15.1057	0.65077	1.23158	1.81861	2.37168	2.94809	3.62995	4.249	4.80028	5.41048	5.96258	6.51506	7.19214
15.1261	0.6648	1.22873	1.76934	2.31327	3.03702	3.61618	4.18135	4.77103	5.41332	6.00683	6.5309	7.1664
15.1465	0.64376	1.24296	1.76387	2.35221	3.00617	3.65921	4.23437	4.79471	5.36091	6.00556	6.5309	7.13794
15.1669	0.63114	1.22731	1.73467	2.32212	2.99347	3.60241	4.16124	4.75293	5.40057	6.0397	6.46593	7.16233
15.1874	0.64516	1.16757	1.74197	2.40708	2.98258	3.64716	4.26728	4.74875	5.41473	6.01441	6.48019	7.17724
15.2078	0.61711	1.26003	1.77299	2.35221	2.97713	3.61274	4.19232	4.75571	5.3949	6.04223	6.458	7.16369
15.2282	0.66339	1.21309	1.76204	2.4177	3.00799	3.67642	4.21609	4.71671	5.35383	6.05108	6.49921	7.13523
15.2486	0.59327	1.25576	1.80949	2.33097	2.99891	3.62651	4.17038	4.7195	5.35949	6.01062	6.46117	7.17588
15.269	0.69565	1.25718	1.73102	2.34336	3.02613	3.53528	4.20146	4.72925	5.36941	6.02579	6.50396	7.19485
15.2894	0.61571	1.26999	1.75839	2.35398	2.95535	3.59897	4.13199	4.76825	5.43315	6.03211	6.46593	7.15014
15.3099	0.62973	1.21024	1.79489	2.42478	2.96806	3.54733	4.17587	4.81281	5.38924	6.02705	6.51981	7.10407
15.3303	0.65778	1.26714	1.7219	2.35575	2.96987	3.55078	4.18684	4.73761	5.39349	6.04349	6.50396	7.17859
15.3507	0.65498	1.20882	1.79489	2.40885	3.07332	3.62134	4.23071	4.76128	5.40623	6.04602	6.4691	7.21653
15.3711	0.63534	1.18748	1.79307	2.38761	3.00617	3.56799	4.23071	4.71393	5.42465	6.01821	6.53407	7.15556
15.3915	0.65919	1.25149	1.76934	2.36637	3.05699	3.62823	4.15393	4.76825	5.39207	6.04096	6.53249	7.10813
15.4119	0.6648	1.24296	1.80219	2.4354	2.99891	3.63855	4.21974	4.75432	5.41473	5.99166	6.47385	7.14472
15.4323	0.64376	1.233	1.77664	2.33097	3.01706	3.60069	4.24534	4.6624	5.3864	6.02453	6.4897	7.15962
15.4528	0.6129	1.24438	1.81679	2.34336	2.95535	3.60241	4.19049	4.75293	5.38357	6.03717	6.52615	7.17317
15.4732	0.62272	1.24296	1.80037	2.37876	2.95172	3.50602	4.20695	4.78496	5.39065	6.00556	6.49762	7.16233
15.4936	0.62132	1.2458	1.73467	2.34867	2.95535	3.53701	4.2234	4.76825	5.40623	5.97775	6.50872	7.17588
15.514	0.63114	1.21593	1.80037	2.37522	3.02251	3.65577	4.20878	4.78635	5.38499	6.00809	6.51506	7.17859
15.5344	0.63675	1.22873	1.7438	2.35221	2.98621	3.58176	4.20146	4.83231	5.39207	6.00303	6.48019	7.1542
15.5548	0.62412	1.19886	1.76204	2.36283	2.98621	3.60929	4.23985	4.78217	5.41332	6.04728	6.47702	7.19621
15.5753	0.67461	1.24154	1.80219	2.3292	3.0098	3.60069	4.1777	4.7195	5.35949	6.05487	6.50238	7.13523
15.5957	0.64937	1.24865	1.7	2.3646	3.00436	3.63511	4.21609	4.7585	5.36657	6.07004	6.55626	7.19079
15.6161	0.69144	1.18748	1.78394	2.35752	3.02069	3.64028	4.25082	4.76128	5.33824	6.07383	6.4691	7.20298
15.6365	0.6662	1.19886	1.77847	2.40531	3.01888	3.60929	4.23254	4.75293	5.3864	6.06245	6.49921	7.16911
15.6569	0.69144	1.21878	1.7511	2.37876	2.98984	3.60069	4.20695	4.8156	5.38782	5.99924	6.51823	7.12439
15.6773	0.68583	1.18606	1.81679	2.35752	2.96261	3.54389	4.20146	4.80585	5.39773	6.00683	6.48494	7.18672
15.6977	0.67181	1.23585	1.82774	2.35752	3.01343	3.5852	4.13017	4.68607	5.40482	6.06119	6.5832	7.14607
15.7182	0.62833	1.25149	1.75657	2.40885	2.9971	3.59725	4.17038	4.79471	5.40198	6.02832	6.54041	7.16369
15.7386	0.7195	1.22731	1.75475	2.33097	2.97169	3.60069	4.19415	4.76825	5.37365	6.04602	6.45166	7.21653
15.759	0.67181	1.23869	1.74197	2.46195	3.00617	3.642	4.17038	4.76267	5.38215	6.03211	6.5103	7.2084
15.7794	0.58906	1.24011	1.7511	2.3646	2.98621	3.57315	4.18684	4.76546	5.40198	6.02453	6.50238	7.2084
15.7998	0.62272	1.22873	1.7365	2.28142	3.01162	3.62134	4.18684	4.75571	5.39773	6.00809	6.48811	7.22195
15.8202	0.62553	1.26287	1.71825	2.36283	3.00617	3.57831	4.30018	4.78357	5.43881	6.01188	6.48019	7.14743
15.8407	0.67461	1.20313	1.7511	2.40708	2.95172	3.5611	4.18684	4.77103	5.40057	6.01568	6.46751	7.21382
15.8611	0.64656	1.2074	1.75657	2.3646	2.9735	3.66265	4.16856	4.78914	5.37932	6.00303	6.48336	7.17046
15.8815	0.64095	1.23016	1.80402	2.34513	3.02069	3.59036	4.23071	4.74735	5.39349	6.00556	6.50872	7.19079
15.9019	0.63955	1.30128	1.78394	2.4	2.98621	3.57143	4.22889	4.75293	5.4204	6.0397	6.54834	7.17724
15.9223	0.63254	1.15477	1.7219	2.41416	3.03158	3.58864	4.21426	4.75571	5.40623	6.04602	6.52298	7.17182
15.9427	0.61992	1.2074	1.75292	2.34867	2.98802	3.60929	4.20146	4.80446	5.38924	6.02073	6.52456	7.17724
15.9631	0.63254	1.25576	1.73102	2.32743	3.02613	3.5938	4.19598	4.76964	5.38924	6.03717	6.51189	7.18266
15.9836	0.59327	1.18322	1.73285	2.44071	3.01162	3.59553	4.19049	4.77103	5.4289	6.04096	6.5214	7.22466
16.004	0.6087	1.21593	1.74197	2.35929	3.02069	3.57315	4.11006	4.7585	5.40623	6.05613	6.51189	7.17182
16.0244	0.64095	1.18037	1.71825	2.3292	2.93902	3.57831	4.1777	4.79332	5.42748	6.04728	6.5943	7.23957
16.0448	0.6101	1.21878	1.75839	2.38053	3.01343	3.56799	4.19415	4.80864	5.38782	6.02073	6.55943	7.20434
16.0652	0.73492	1.26003	1.81314	2.33982	2.9608	3.55766	4.21792	4.80864	5.40765	6.0359	6.50079	7.19214
16.0856	0.63534	1.15761	1.80949	2.39823	2.94084	3.53184	4.25265	4.76546	5.4034	6.04475	6.50555	7.17859
16.106	0.70827	1.32973	1.83686	2.37345	2.95717	3.59208	4.16124	4.7585	5.3779	6.03338	6.49762	7.18943
16.1265	0.68443	1.24296	1.7365	2.3469	2.94809	3.66609	4.20695	4.74875	5.31983	6.02073	6.49604	7.1664
16.1469	0.62833	1.20313	1.75292	2.38053	2.99528	3.63511	4.22889	4.80446	5.41048	6.02832	6.5103	7.20027
16.1673	0.64516	1.23442	1.77117	2.37345	2.97169	3.62995	4.20512	4.82813	5.41332	6.04475	6.52456	7.17859
16.1877	0.65077	1.18891	1.76204	2.39646	2.98984	3.56971	4.23254	4.80446	5.39349	6.04096	6.50713	7.23144
16.2081	0.67041	1.1946	1.79672	2.37522	2.97713	3.5852	4.18867	4.79749	5.4034	6.08142	6.55309	7.25718
16.2285	0.59327	1.22304	1.72737	2.39646	2.9971	3.5938	4.19964	4.81978	5.34958	6.00809	6.54041	7.23008
16.249	0.6129	1.23158	1.78394	2.37522	3.0098	3.59725	4.23437	4.79749	5.45014	5.98786	6.50396	7.16911
16.2694	0.6087	1.23016	1.76387	2.35752	3.00254	3.62995	4.1649	4.7961	5.46006	6.04475	6.52615	7.1813
16.2898	0.67041	1.25007	1.77482	2.34336	2.9971	3.58864	4.14845	4.79471	5.39632	6.02453	6.50238	7.17724
16.3102	0.69565	1.17041	1.78212	2.31151	3.0098	3.59897	4.21426	4.75293	5.38357	6.07889	6.52773	7.19756
16.3306	0.65498	1.25576	1.76204	2.33982	2.94809	3.59036	4.24717	4.75014	5.39773	6.09785	6.59271	7.23144
16.351	0.68022	1.22304	1.78212	2.31681	2.97895	3.61618	4.18684	4.80585	5.41615	6.07383	6.56735	7.21247
16.3714	0.61571	1.23727	1.82226	2.35398	2.9608	3.65577	4.23803	4.79332	5.40623	6.07762	6.57052	7.16369
16.3919	0.7237	1.23727	1.77117	2.39823	2.94265	3.58176	4.21243	4.76964	5.38074	6.03085	6.52773	7.18808
16.4123	0.67041	1.24154	1.7219	2.39646	2.97895	3.58864	4.18501	4.80724	5.40907	6.03211	6.53407	7.16369
16.4327	0.67041	1.23869	1.77847	2.36814	3.00436	3.6179	4.23985	4.82953	5.46714	6.0397	6.53883	7.12846
16.4531	0.7209	1.25149	1.74197	2.37522	2.94084	3.56282	4.19049	4.80585	5.40765	6.07257	6.58003	7.23279
16.4735	0.63955	1.20882	1.72007	2.3823	2.94628	3.58864	4.21243	4.79332	5.42181	6.09153	6.56894	7.23279
16.4939	0.62132	1.24865	1.74745	2.35044	2.97713	3.58692	4.25448	4.78914	5.40623	6.00683	6.55943	7.25312
16.5144	0.66059	1.21309	1.78394	2.43363	2.94084	3.55078	4.21243	4.83231	5.39349	6.0536	6.58479	7.20298
16.5348	0.68443	1.2771	1.77299	2.44425	3.01343	3.56799	4.17404	4.76964	5.43598	6.04475	6.51506	7.21111
16.5552	0.64236	1.24865	1.78759	2.33628	3.0098	3.642	4.21792	4.79332	5.44306	6.03843	6.54041	7.15962
16.5756	0.69285	1.32262	1.78029	2.32389	3.00073	3.62306	4.22706	4.78635	5.45298	6.089	6.542	7.21653
16.596	0.65919	1.26287	1.74562	2.31681	2.99347	3.60413	4.19781	4.78357	5.39632	6.0713	6.52932	7.19756
16.6164	0.69986	1.23869	1.78029	2.38407	2.96443	3.53184	4.20329	4.77103	5.4034	6.07762	6.542	7.30325
16.6368	0.70547	1.27425	1.7438	2.35752	2.95898	3.59897	4.20146	4.85181	5.4034	6.09027	6.56101	7.22331
16.6573	0.68864	1.23727	1.77482	2.41593	2.93721	3.59553	4.17404	4.739	5.4204	6.04981	6.54675	7.2084
16.6777	0.64797	1.25576	1.75657	2.37168	3.02976	3.54733	4.21609	4.8532	5.42181	6.04475	6.56735	7.24228
16.6981	0.74194	1.26145	1.74562	2.4	3.05517	3.54561	4.20878	4.83231	5.45298	6.09406	6.56894	7.22466
16.7185	0.70827	1.26856	1.84051	2.35221	3.02795	3.60069	4.23803	4.7585	5.45864	6.02453	6.5214	7.25989
16.7389	0.7223	1.2643	1.68905	2.38938	3.02795	3.60413	4.19415	4.82953	5.43881	6.07889	6.55468	7.25583
16.7593	0.64095	1.2771	1.77847	2.35221	3.00254	3.62651	4.22157	4.81421	5.50113	6.09532	6.61014	7.22195
16.7797	0.67321	1.25576	1.77847	2.46549	2.95535	3.54389	4.23985	4.83788	5.4289	6.04981	6.54834	7.21653
16.8002	0.67041	1.28706	1.78394	2.38761	3.03702	3.62651	4.23071	4.80724	5.3779	6.08521	6.54041	7.2355
16.8206	0.69285	1.31977	1.76569	2.37699	2.9971	3.58176	4.26179	4.79332	5.42181	6.07383	6.54517	7.17724
16.841	0.68443	1.25292	1.84964	2.32743	2.99528	3.60929	4.22523	4.81003	5.41898	6.08774	6.58003	7.22602
16.8614	0.68163	1.30555	1.84234	2.36991	2.96443	3.61102	4.22706	4.81978	5.43881	6.08774	6.56735	7.19892
16.8818	0.70547	1.25718	1.79672	2.3646	3.03521	3.57143	4.21426	4.85181	5.45298	6.04602	6.61331	7.21518
16.9022	0.61992	1.29559	1.77299	2.31504	3.00436	3.61446	4.23437	4.79332	5.39773	6.10291	6.53883	7.22737
16.9227	0.68724	1.20455	1.81861	2.40531	3.01525	3.54561	4.25265	4.8351	5.43456	6.06751	6.6038	7.24228
16.9431	0.69144	1.24438	1.7511	2.48319	3.01162	3.64372	4.21792	4.84345	5.40198	6.12566	6.62124	7.23821
16.9635	0.63394	1.28706	1.83321	2.45841	3.00073	3.58864	4.17221	4.82396	5.48272	6.13451	6.5832	7.20705
16.9839	0.65217	1.30555	1.73467	2.46195	3.03884	3.62995	4.19049	4.8532	5.48839	6.12693	6.5214	7.24228
17.0043	0.59888	1.25007	1.79854	2.4354	3.03702	3.6747	4.27825	4.79053	5.44164	6.08015	6.58637	7.22873
17.0247	0.71669	1.26999	1.77664	2.41947	2.9971	3.6179	4.16307	4.8546	5.47564	6.0713	6.54517	7.2897
17.0451	0.7195	1.26003	1.79489	2.42301	2.97895	3.55766	4.2691	4.81003	5.45439	6.07636	6.5832	7.23279
17.0656	0.74614	1.2899	1.78212	2.45487	2.97895	3.63167	4.22157	4.81003	5.45581	6.13957	6.57845	7.21518
17.086	0.69004	1.30413	1.80949	2.49912	2.99891	3.62995	4.22889	4.83928	5.44306	6.09532	6.56735	7.2206
17.1064	0.71809	1.25292	1.74745	2.41593	3.00073	3.58864	4.23803	4.85738	5.47281	6.10544	6.54675	7.28022
17.1268	0.67602	1.26287	1.72372	2.35398	3.02251	3.64372	4.25082	4.79332	5.36941	6.15601	6.57845	7.27886
17.1472	0.68303	1.30697	1.79489	2.42478	3.03521	3.59036	4.18867	4.84624	5.52096	6.08268	6.55309	7.26531
17.1676	0.73072	1.32831	1.78759	2.38407	3.00436	3.57143	4.19415	4.87827	5.40482	6.13199	6.57211	7.23686
17.1881	0.66199	1.29132	1.79124	2.38584	3.08421	3.59553	4.19598	4.84624	5.45298	6.0713	6.58479	7.31003
17.2085	0.64095	1.30413	1.77664	2.40531	3.00617	3.57659	4.21426	4.83649	5.46006	6.09785	6.67987	7.22873
17.2289	0.67602	1.29275	1.83869	2.43186	3.05154	3.58003	4.27276	4.82953	5.44589	6.05613	6.70048	7.25989
17.2493	0.71248	1.26856	1.79307	2.40354	3.01162	3.63511	4.19964	4.88245	5.46289	6.12061	6.54834	7.27209
17.2697	0.71248	1.36102	1.77482	2.37168	3.0098	3.62479	4.24351	4.84067	5.41615	6.09406	6.59271	7.24092
17.2901	0.69846	1.27425	1.81861	2.39292	3.02795	3.63683	4.24351	4.82396	5.47847	6.10291	6.60539	7.17046
17.3105	0.7195	1.32689	1.76752	2.40885	3.02795	3.62306	4.21426	4.79332	5.46006	6.08394	6.56577	7.24499
17.331	0.70827	1.27994	1.79489	2.36991	3.04247	3.61102	4.26545	4.82396	5.45439	6.1067	6.60539	7.2355
17.3514	0.68724	1.30128	1.74927	2.39292	3.04247	3.57487	4.25265	4.83092	5.43031	6.13831	6.58954	7.20976
17.3718	0.73072	1.27568	1.76387	2.46549	3.02069	3.68331	4.24717	4.80306	5.41756	6.0713	6.58796	7.3019
17.3922	0.74334	1.30839	1.79854	2.42832	3.02069	3.6747	4.23254	4.85042	5.43031	6.08521	6.67195	7.25989
17.4126	0.67602	1.23869	1.78212	2.40354	3.03339	3.60585	4.17953	4.86852	5.42606	6.09785	6.62599	7.24905
17.4331	0.74334	1.31835	1.78942	2.43186	3.11688	3.64716	4.25631	4.89499	5.48839	6.10544	6.64025	7.33713
17.4535	0.73072	1.33258	1.83139	2.39646	3.06243	3.62823	4.17404	4.84903	5.54079	6.19899	6.59747	7.22873
17.4739	0.7223	1.28137	1.79854	2.3646	2.97169	3.61274	4.18867	4.88942	5.49405	6.18129	6.59113	7.25447
17.4943	0.73072	1.29986	1.76934	2.40531	3.00617	3.64028	4.27459	4.83231	5.50255	6.13704	6.60697	7.31816
17.5147	0.69705	1.26287	1.78942	2.41416	3.06969	3.62995	4.19049	4.89081	5.47705	6.10923	6.64025	7.26802
17.5351	0.74895	1.36956	1.74015	2.46726	2.99528	3.642	4.12651	4.8156	5.45722	6.16738	6.64818	7.31138
17.5555	0.76017	1.26714	1.80584	2.46903	2.97532	3.62306	4.25448	4.83231	5.51247	6.13199	6.60222	7.30461
17.5759	0.77419	1.29417	1.80219	2.45841	2.94265	3.69191	4.249	4.9117	5.49688	6.08647	6.60856	7.28157
17.5964	0.74755	1.28848	1.83686	2.44071	2.99347	3.6747	4.24534	4.84624	5.46006	6.18761	6.62441	7.25854
17.6168	0.7237	1.28848	1.80037	2.4708	3.02795	3.62823	4.22889	4.83231	5.51247	6.12061	6.60697	7.25312
17.6372	0.68022	1.30128	1.82956	2.39115	3.03339	3.67986	4.26545	4.87549	5.45864	6.11302	6.62758	7.31545
17.6576	0.75456	1.31835	1.79854	2.40531	2.99165	3.68158	4.21426	4.82813	5.46997	6.14968	6.59905	7.28699
17.678	0.74053	1.27283	1.81679	2.47257	2.97895	3.60929	4.22157	4.84763	5.40765	6.10164	6.64184	7.2897
17.6984	0.67321	1.32546	1.87336	2.38584	2.98258	3.63511	4.24534	4.92006	5.45014	6.21669	6.59905	7.3439
17.7189	0.67181	1.35249	1.80219	2.46726	3.06606	3.65577	4.19232	4.86992	5.50397	6.06751	6.60856	7.36152
17.7393	0.7223	1.334	1.83139	2.39115	3.02069	3.70912	4.23254	4.90056	5.45298	6.13957	6.63708	7.32629
17.7597	0.71529	1.33827	1.81131	2.44071	3.04973	3.6179	4.20695	4.88663	5.51247	6.17497	6.60539	7.31951
17.7801	0.73913	1.33827	1.80584	2.4531	3.00073	3.62306	4.21974	4.90752	5.51955	6.13831	6.63075	7.33035
17.8005	0.74053	1.3468	1.81131	2.46726	3.03158	3.66265	4.21792	4.84345	5.51671	6.1598	6.64025	7.25041
17.8209	0.64376	1.31693	1.83139	2.40177	3.00617	3.60585	4.23985	4.90334	5.49122	6.18888	6.65293	7.3561
17.8413	0.76718	1.36814	1.83686	2.45664	2.97895	3.67642	4.25996	4.87827	5.50822	6.13831	6.68304	7.27751
17.8618	0.67882	1.32689	1.80219	2.44602	3.03702	3.65577	4.26179	4.92981	5.49688	6.13199	6.58003	7.37371
17.8822	0.71248	1.31124	1.85511	2.43009	3.04247	3.6747	4.30384	4.99109	5.58895	6.10038	6.6355	7.29648
17.9026	0.73913	1.37952	1.83869	2.47788	3.05154	3.63339	4.30932	4.88663	5.54363	6.12061	6.61331	7.30867
17.923	0.70266	1.35818	1.80584	2.40708	3.05336	3.66093	4.31115	4.94791	5.55354	6.18888	6.69097	7.3168
17.9434	0.75175	1.36956	1.80402	2.41416	3.04973	3.68675	4.30018	4.99109	5.54646	6.18888	6.6355	7.37236
17.9638	0.74755	1.37667	1.84781	2.46018	3.05336	3.61962	4.24717	4.90613	5.46147	6.16233	6.65769	7.29919
17.9843	0.74194	1.32831	1.85511	2.42655	3.05336	3.71256	4.24351	4.92145	5.53088	6.22048	6.69414	7.33984
18.0047	0.79102	1.2899	1.87336	2.44779	3.05699	3.66437	4.23071	4.93956	5.53371	6.12187	6.74485	7.35339
18.0251	0.79663	1.31693	1.78577	2.49204	2.95898	3.71601	4.30567	4.93677	5.49972	6.19646	6.7084	7.31409
18.0455	0.7756	1.33969	1.81861	2.46726	3.03521	3.63339	4.25448	4.90752	5.50255	6.18508	6.65452	7.34932
18.0659	0.82328	1.30413	1.82591	2.50443	3.08421	3.61962	4.29104	4.92981	5.50822	6.15601	6.74168	7.33306
18.0863	0.68163	1.37383	1.84781	2.41947	3.05699	3.66954	4.28556	4.95348	5.49122	6.1067	6.68621	7.30732
18.1068	0.70126	1.30128	1.86606	2.48319	3.08421	3.66609	4.32029	4.87967	5.51247	6.13831	6.66878	7.29783
18.1272	0.78682	1.34253	1.90438	2.49558	3.11506	3.61618	4.27276	4.91588	5.48414	6.14716	6.6149	7.33984
18.1476	0.77279	1.28563	1.83869	2.44602	3.08966	3.65405	4.28556	4.90056	5.53654	6.17623	6.66878	7.32764
18.168	0.78822	1.32831	1.84599	2.50089	3.08784	3.63511	4.2691	4.91031	5.60878	6.16106	6.64818	7.329
18.1884	0.76578	1.37525	1.84051	2.50266	3.03702	3.67298	4.30018	4.90334	5.51247	6.24324	6.65452	7.32222
18.2088	0.72791	1.2899	1.83686	2.43363	3.00254	3.67814	4.34223	4.97298	5.4983	6.16359	6.7084	7.34797
18.2292	0.78121	1.27994	1.88796	2.43186	3.09692	3.63855	4.25265	4.96602	5.50822	6.1421	6.66403	7.28699
18.2497	0.75736	1.33969	1.82044	2.47257	3.08784	3.66609	4.33857	4.95348	5.51813	6.16106	6.73534	7.31138
18.2701	0.77279	1.39943	1.86423	2.44425	3.04791	3.66781	4.25631	4.9507	5.50255	6.14716	6.64659	7.30461
18.2905	0.76017	1.30413	1.83869	2.47257	3.08058	3.67642	4.23254	4.90891	5.55354	6.18635	6.68463	7.35474
18.3109	0.7237	1.36245	1.82591	2.53982	3.07151	3.66437	4.25265	4.94373	5.54788	6.16991	6.72583	7.30867
18.3313	0.74474	1.34538	1.86058	2.49912	3.05336	3.61618	4.30018	4.88663	5.54646	6.22175	6.67036	7.33035
18.3517	0.79663	1.31551	1.82774	2.4708	3.13866	3.74871	4.249	4.99109	5.56629	6.16612	6.64976	7.33984
18.3722	0.74614	1.34395	1.84599	2.45841	3.1314	3.67642	4.28556	4.96741	5.56629	6.1775	6.69889	7.35339
18.3926	0.81206	1.40654	1.84416	2.46195	3.03521	3.70568	4.26545	4.92006	5.54079	6.19899	6.64342	7.34526
18.413	0.85554	1.36245	1.86058	2.52389	3.04247	3.62479	4.25631	4.91866	5.52238	6.16233	6.66244	7.33713
18.4334	0.83731	1.30839	1.87336	2.49381	3.11869	3.66265	4.22889	4.90474	5.55779	6.1598	6.79081	7.40352
18.4538	0.74334	1.30839	1.88066	2.43717	3.08784	3.67642	4.27825	4.90056	5.50255	6.20405	6.69731	7.36694
18.4742	0.777	1.32404	1.79124	2.49912	3.0824	3.6179	4.27276	4.94234	5.54504	6.16486	6.66244	7.28699
18.4946	0.77279	1.35818	1.86241	2.58053	3.0824	3.63167	4.22523	4.87549	5.54504	6.21416	6.67512	7.34797
18.5151	0.76999	1.37383	1.86423	2.46903	3.07514	3.62995	4.25814	4.92145	5.49264	6.19646	6.69731	7.36558
18.5355	0.77419	1.33827	1.89161	2.53451	3.09692	3.66609	4.28373	4.9507	5.66119	6.13578	6.71791	7.32629
18.5559	0.78401	1.31408	1.80037	2.55044	3.0824	3.70568	4.21974	4.91866	5.57054	6.17876	6.67512	7.37507
18.5763	0.75456	1.33684	1.85876	2.45841	3.07151	3.71773	4.30567	4.95209	5.53796	6.1952	6.7496	7.36558
18.5967	0.78682	1.36814	1.85693	2.43717	3.12595	3.68847	4.30201	4.93538	5.54079	6.1914	6.68463	7.35339
18.6171	0.74474	1.35107	1.84599	2.48673	3.05699	3.71256	4.2819	4.9312	5.57479	6.20405	6.73217	7.37507
18.6376	0.79804	1.35107	1.86058	2.43009	3.07332	3.77281	4.30201	4.91866	5.5153	6.22175	6.67987	7.35474
18.658	0.74194	1.40085	1.9354	2.48673	3.11688	3.67298	4.28739	4.98134	5.51955	6.19393	6.72742	7.31951
18.6784	0.76297	1.34822	1.89891	2.46195	3.0951	3.72978	4.19781	4.94513	5.56771	6.1952	6.77021	7.40759
18.6988	0.82188	1.37383	1.88248	2.49735	3.11143	3.6179	4.32578	4.91309	5.59179	6.18635	6.74327	7.35339
18.7192	0.7195	1.40797	1.93723	2.51681	3.10236	3.74355	4.40987	4.95488	5.54646	6.19267	6.69731	7.38591
18.7396	0.79663	1.36245	1.83869	2.55044	3.02795	3.65577	4.31481	4.9883	5.5068	6.26726	6.73059	7.38591
18.76	0.8345	1.39374	1.92628	2.49735	3.12232	3.64372	4.21243	5.05098	5.55637	6.21795	6.76862	7.37507
18.7805	0.77419	1.35818	1.84599	2.57168	3.08421	3.71084	4.28007	5.01894	5.55496	6.27105	6.67195	7.33577
18.8009	0.80785	1.39516	1.9062	2.53274	3.02795	3.73494	4.32029	4.95209	5.57762	6.21163	6.7401	7.40488
18.8213	0.80365	1.43215	1.88613	2.56106	3.09329	3.70224	4.32943	4.96323	5.60453	6.2445	6.74643	7.43469
18.8417	0.79944	1.34538	1.87153	2.50974	3.09147	3.74182	4.34954	5.02591	5.56629	6.21037	6.7496	7.37913
18.8621	0.76999	1.40654	1.86606	2.51681	3.12051	3.74699	4.33857	4.98969	5.58045	6.23565	6.71315	7.35068
18.8825	0.85414	1.33969	1.87883	2.53982	3.0824	3.73838	4.2691	5.03705	5.60878	6.20784	6.67829	7.41436
18.903	0.77279	1.37952	1.88613	2.55575	3.09873	3.68675	4.35137	4.94791	5.58329	6.22175	6.71157	7.3168
18.9234	0.82609	1.35391	1.93358	2.49735	3.10236	3.78658	4.25265	4.99944	5.6102	6.23059	6.75911	7.37371
18.9438	0.79102	1.41366	1.83869	2.57345	3.10599	3.76076	4.32761	4.94791	5.61728	6.22175	6.71791	7.42249
18.9642	0.89481	1.36814	1.91898	2.57699	3.12414	3.67642	4.34589	4.97716	5.58187	6.18129	6.78922	7.36694
18.9846	0.79804	1.38663	1.89343	2.52035	3.0824	3.70912	4.37879	4.96602	5.65128	6.28243	6.73059	7.35203
19.005	0.79663	1.40228	1.86058	2.58053	3.07877	3.7401	4.28373	5.01337	5.6017	6.29128	6.73059	7.40894
19.0254	0.85554	1.42361	1.88431	2.55929	3.11325	3.74699	4.24351	4.98273	5.55213	6.21163	6.67512	7.33713
19.0459	0.81627	1.41366	1.9135	2.49912	3.13503	3.77969	4.28921	4.99666	5.55496	6.25588	6.71315	7.42927
19.0663	0.85414	1.40085	1.93905	2.44779	3.04247	3.74527	4.31298	4.96184	5.59603	6.20531	6.77338	7.41301
19.0867	0.81206	1.37098	1.89526	2.48142	3.07877	3.74182	4.31846	4.94791	5.55213	6.20784	6.77496	7.37642
19.1071	0.7756	1.42504	1.95183	2.5292	3.11325	3.71773	4.27642	4.97716	5.60737	6.28622	6.73059	7.46314
19.1275	0.73773	1.41935	1.9719	2.58407	3.11325	3.69019	4.23803	4.98412	5.6187	6.25335	6.82409	7.36965
19.1479	0.84011	1.38521	1.90256	2.56283	3.08784	3.71256	4.36965	5.00919	5.58754	6.19646	6.73851	7.38049
19.1684	0.82609	1.40085	1.91898	2.59292	3.07151	3.77797	4.3404	5.01894	5.58754	6.22301	6.77813	7.38726
19.1888	0.81066	1.43642	1.96825	2.56814	3.07514	3.73322	4.34223	5.01755	5.60312	6.25335	6.75436	7.36287
19.2092	0.76718	1.41935	1.92263	2.55752	3.1677	3.78658	4.36051	4.94652	5.63853	6.24197	6.80349	7.36152
19.2296	0.82048	1.40085	1.91715	2.59469	3.20218	3.76076	4.33857	4.98273	5.66544	6.20152	6.79398	7.44011
19.25	0.86255	1.46344	1.94088	2.52566	3.14955	3.74871	4.23985	4.99109	5.58754	6.26346	6.7813	7.4523
19.2704	0.74895	1.46629	1.9281	2.53097	3.1441	3.72978	4.32943	4.9883	5.6102	6.21669	6.77972	7.39539
19.2908	0.85273	1.3909	1.88978	2.51327	3.10599	3.75387	4.34954	4.96741	5.62295	6.26852	6.73376	7.36558
19.3113	0.81487	1.40228	1.96642	2.5469	3.08603	3.71773	4.31481	4.99805	5.65128	6.18888	6.73693	7.44282
19.3317	0.87377	1.42788	1.9792	2.60354	3.15499	3.74871	4.29104	4.99527	5.59179	6.23186	6.73534	7.39268
19.3521	0.85133	1.46771	1.94088	2.61239	3.16044	3.80034	4.31664	5.00223	5.5847	6.27358	6.76228	7.43062
19.3725	0.84292	1.40939	1.95912	2.58053	3.07332	3.72978	4.40073	4.99109	5.60595	6.28622	6.84945	7.35745
19.3929	0.75736	1.4293	1.91898	2.5115	3.12595	3.81239	4.33126	4.99527	5.62153	6.24829	6.79398	7.43604
19.4133	0.86255	1.36529	1.88613	2.61593	3.12414	3.76076	4.30932	5.02173	5.6102	6.22807	6.71949	7.43469
19.4337	0.84993	1.44068	1.96277	2.58053	3.09692	3.76248	4.41901	5.03008	5.61445	6.24071	6.77021	7.44146
19.4542	0.87377	1.42504	1.88796	2.5469	3.16588	3.69191	4.33492	5.0273	5.60595	6.28369	6.87639	7.39539
19.4746	0.85694	1.37098	1.9865	2.61239	3.18947	3.76248	4.34954	4.99944	5.65977	6.25714	6.73534	7.40081
19.495	0.86957	1.43499	1.9427	2.58584	3.14773	3.71429	4.33857	5.01337	5.62861	6.21669	6.81617	7.45501
19.5154	0.85975	1.39374	1.87153	2.55929	3.16588	3.71084	4.35686	4.97716	5.64844	6.25841	6.81141	7.48753
19.5358	0.86396	1.42361	1.97372	2.49381	3.21488	3.76936	4.35686	4.98412	5.66402	6.25209	6.82409	7.45908
19.5562	0.84432	1.40654	1.93358	2.55575	3.14773	3.77625	4.32212	4.99527	5.62011	6.25967	6.79239	7.43469
19.5767	0.81627	1.43784	1.9792	2.53982	3.17677	3.75043	4.40804	5.04262	5.7051	6.29507	6.80032	7.48753
19.5971	0.79663	1.45633	1.98467	2.60885	3.08966	3.77108	4.38062	5.02869	5.60737	6.27105	6.68621	7.44824
19.6175	0.84011	1.43215	1.97007	2.67788	3.15862	3.70224	4.37697	5.02312	5.63853	6.28496	6.77496	7.42114
19.6379	0.79243	1.46344	2.00839	2.55752	3.0951	3.81067	4.42084	5.06073	5.57479	6.23944	6.77972	7.42656
19.6583	0.80224	1.43073	1.95912	2.60354	3.15862	3.80551	4.34772	5.02173	5.67252	6.23692	6.75119	7.40488
19.6787	0.8906	1.42077	1.94088	2.63894	3.21307	3.76936	4.31481	5.00223	5.67111	6.27105	6.77021	7.4252
19.6991	0.85273	1.39516	1.94635	2.59115	3.16588	3.77797	4.36234	5.00223	5.6102	6.27484	6.8019	7.39946
19.7196	0.87658	1.40797	2.01752	2.53274	3.18947	3.82616	4.35503	5.04958	5.63853	6.28875	6.80666	7.48889
19.74	0.82609	1.40654	1.9208	2.57699	3.15318	3.77281	4.34772	5.07047	5.64844	6.28369	6.79715	7.47398
19.7604	0.85554	1.43215	1.95912	2.63363	3.16588	3.81411	4.37879	5.0468	5.64703	6.2445	6.78922	7.42114
19.7808	0.84993	1.4037	1.98285	2.63894	3.1314	3.75387	4.40622	5.03983	5.62436	6.33679	6.81617	7.4645
19.8012	0.81487	1.38947	2.01934	2.57522	3.16407	3.80207	4.34406	5.0663	5.63711	6.30013	6.78447	7.49295
19.8216	0.84432	1.45918	1.9719	2.62655	3.18766	3.83649	4.42267	5.0454	5.64136	6.27358	6.74327	7.50651
19.8421	0.87518	1.46344	2.01569	2.55929	3.17859	3.78485	4.50494	5.04819	5.64703	6.2622	6.78605	7.41165
19.8625	0.87377	1.4478	1.98102	2.55929	3.17859	3.76764	4.41536	5.05655	5.6187	6.32415	6.8336	7.47805
19.8829	0.87798	1.42361	2.05949	2.61062	3.15681	3.81239	4.33492	4.99387	5.69802	6.29254	6.77179	7.44282
19.9033	0.81767	1.46913	1.95183	2.65841	3.21851	3.80551	4.3989	5.01755	5.65694	6.31909	6.85103	7.47127
19.9237	0.81487	1.45918	1.97372	2.61239	3.15862	3.80034	4.37148	5.0844	5.64561	6.27105	6.813	7.47263
19.9441	0.85414	1.46202	1.94635	2.6	3.25844	3.85198	4.36417	5.03844	5.66544	6.25335	6.78288	7.47398
19.9645	0.85273	1.47198	2.02664	2.57522	3.18766	3.7401	4.32029	5.12479	5.69377	6.27484	6.80507	7.41843
19.985	0.89341	1.3909	1.97372	2.6	3.1677	3.77281	4.39159	5.06212	5.6966	6.33173	6.82884	7.5187
20.0054	0.86396	1.4478	2.03577	2.59646	3.14773	3.80551	4.41353	5.04401	5.69377	6.28243	6.84152	7.44011
20.0258	0.87658	1.43357	2.03029	2.60354	3.14592	3.74182	4.28556	5.08997	5.67535	6.30266	6.84152	7.44146
20.0462	0.92987	1.4478	2.00839	2.63363	3.14592	3.78141	4.33492	5.04819	5.7306	6.27484	6.81934	7.44553
20.0666	0.82188	1.46913	2.09234	2.7115	3.1931	3.82788	4.42084	5.04262	5.7306	6.23818	6.77338	7.42385
20.087	0.87658	1.38663	1.99927	2.5469	3.17496	3.80723	4.46655	5.11644	5.71643	6.28243	6.79398	7.5187
20.1075	0.90323	1.43926	2.01752	2.65487	3.14955	3.82616	4.37514	5.11365	5.68385	6.26726	6.8336	7.4794
20.1279	0.85835	1.45775	2.00475	2.65841	3.15136	3.7642	4.40439	5.05515	5.67252	6.29381	6.82409	7.54309
20.1483	0.92006	1.42219	1.93905	2.65133	3.17677	3.82788	4.38245	5.08301	5.66686	6.28369	6.86846	7.4374
20.1687	0.91304	1.47056	1.9354	2.61416	3.15136	3.78141	4.3989	5.09415	5.72493	6.34437	6.8336	7.4103
20.1891	0.87658	1.4606	1.99745	2.59292	3.22214	3.80723	4.33126	5.11504	5.67394	6.27231	6.86688	7.53632
20.2095	0.88079	1.46771	1.99745	2.67788	3.22214	3.82272	4.36783	5.07047	5.68102	6.3115	6.86054	7.4523
20.2299	0.87377	1.45633	2.03212	2.6177	3.14955	3.81239	4.42267	5.08579	5.70368	6.30771	6.83518	7.42385
20.2504	0.91585	1.48336	1.96095	2.75398	3.19673	3.87952	4.40622	5.08301	5.7221	6.22807	6.87797	7.44282
20.2708	0.85554	1.45633	2.00657	2.58761	3.14773	3.84337	4.39159	5.03148	5.67677	6.3153	6.83043	7.53225
20.2912	0.85975	1.44353	2.06679	2.66372	3.14229	3.79174	4.41353	5.05655	5.67677	6.29001	6.83518	7.44959
20.3116	0.87518	1.52034	2.01022	2.62655	3.17496	3.75387	4.43181	5.09415	5.71785	6.33047	6.90016	7.45095
20.332	0.90323	1.4734	1.99015	2.6	3.22033	3.87436	4.42815	5.04819	5.69802	6.33173	6.9065	7.5309
20.3524	0.92006	1.46629	1.99927	2.62832	3.24937	3.86747	4.47751	5.05794	5.64136	6.29254	6.8542	7.45637
20.3729	0.91164	1.42788	2.05402	2.62478	3.20218	3.75904	4.43364	5.07744	5.60737	6.23692	6.84945	7.46856
20.3933	0.85554	1.46913	2.01022	2.62478	3.19129	3.8296	4.43181	5.06351	5.69377	6.32415	6.84311	7.50786
20.4137	0.88219	1.46629	2.11788	2.65664	3.24392	3.81411	4.43364	5.07605	5.67535	6.30013	6.90491	7.55258
20.4341	0.95652	1.45349	2.00475	2.76106	3.14955	3.82788	4.4117	5.05376	5.70085	6.27105	6.90967	7.52141
20.4545	0.89341	1.52034	2.01022	2.65664	3.10599	3.80034	4.47203	5.13036	5.66261	6.3646	6.83518	7.51734
20.4749	0.87377	1.54737	1.98467	2.61947	3.17677	3.83305	4.40256	5.15265	5.64703	6.32415	6.91759	7.46856
20.4953	0.85835	1.49474	1.95547	2.63363	3.29837	3.77797	4.43364	5.0663	5.65552	6.26726	6.91125	7.51328
20.5158	0.93268	1.50469	2.02117	2.59646	3.253	3.80379	4.49214	5.11086	5.72776	6.30266	6.86212	7.50786
20.5362	0.92286	1.47056	2.08139	2.57876	3.18221	3.80723	4.43912	5.1415	5.60595	6.29886	6.83201	7.5729
20.5566	0.9467	1.50327	1.98102	2.69204	3.28929	3.91222	4.36417	5.15125	5.71926	6.27231	6.84945	7.5729
20.577	0.92006	1.5175	1.96277	2.64071	3.23485	3.80723	4.43547	5.05655	5.72635	6.33553	6.82409	7.47805
20.5974	0.9425	1.49047	1.96095	2.72389	3.24211	3.8296	4.51225	5.09554	5.70085	6.28622	6.90491	7.49295
20.6178	0.91445	1.54168	1.99745	2.6354	3.22396	3.821	4.51408	5.08858	5.7136	6.28243	6.85895	7.50244
20.6382	0.91164	1.50754	2.06861	2.64071	3.24755	3.87263	4.39159	5.11504	5.6796	6.3115	6.86054	7.48482
20.6587	0.91445	1.51892	1.98285	2.6708	3.30563	3.90189	4.47386	5.07187	5.74759	6.27737	6.91918	7.49295
20.6791	0.81627	1.43357	2.04489	2.62478	3.18947	3.8451	4.47203	5.15683	5.68244	6.24324	6.90174	7.46314
20.6995	0.92426	1.46913	2.07774	2.72035	3.17496	3.91394	4.40987	5.11086	5.77875	6.29633	6.93344	7.50108
20.7199	0.90884	1.53172	2.07044	2.65487	3.20036	3.8451	4.42998	5.13315	5.67677	6.30518	6.87639	7.56748
20.7403	0.90603	1.55733	2.08504	2.74159	3.253	3.87608	4.42998	5.06769	5.71926	6.32415	6.86846	7.51328
20.7608	0.93268	1.49758	2.03759	2.68142	3.32378	3.82616	4.46837	5.11086	5.71218	6.31403	6.86371	7.48889
20.7812	0.88499	1.46202	1.99015	2.71858	3.25844	3.88812	4.45558	5.14429	5.68952	6.30518	6.83518	7.50651
20.8016	0.86115	1.43642	2.12153	2.71327	3.18947	3.86747	4.50676	5.11086	5.66969	6.26094	6.89065	7.50108
20.822	0.92286	1.51181	2.08869	2.70974	3.25844	3.87091	4.43364	5.12061	5.75326	6.31277	6.85737	7.5309
20.8424	0.90603	1.47056	2.01204	2.66372	3.2294	3.92083	4.46472	5.09276	5.72493	6.29381	6.81617	7.51057
20.8628	0.89481	1.49474	1.98102	2.69735	3.20218	3.80207	4.45558	5.05376	5.72635	6.33553	6.92552	7.52954
20.8832	0.87518	1.51181	2.03577	2.63717	3.23666	3.8296	4.46837	5.09972	5.76884	6.32288	6.85895	7.53496
20.9036	0.8878	1.56302	2.01934	2.7062	3.2657	3.81411	4.41901	5.12201	5.74334	6.30771	6.94612	7.49295
20.9241	0.89481	1.48336	2.05219	2.71327	3.253	3.87952	4.5415	5.09415	5.62578	6.37219	6.91125	7.5851
20.9445	0.88499	1.54168	1.97555	2.65664	3.22577	3.86403	4.48483	5.05098	5.68385	6.37219	6.8859	7.50108
20.9649	0.8331	1.42219	2.01934	2.67611	3.22759	3.81584	4.41719	5.15961	5.65269	6.3115	6.87797	7.53361
20.9853	0.89481	1.52176	2.06314	2.73274	3.27114	3.89501	4.53967	5.1415	5.68385	6.33426	6.90491	7.46856
21.0057	0.91445	1.53172	2.03394	2.65841	3.23485	3.84854	4.44278	5.07187	5.66402	6.32668	6.87005	7.52277
21.0262	0.89201	1.53883	2.03394	2.64956	3.27114	3.85714	4.42815	5.10808	5.68244	6.32668	6.89382	7.50651
21.0466	0.93268	1.4734	2.0011	2.8	3.24574	3.94492	4.46106	5.11783	5.6881	6.24956	6.88907	7.48618
21.067	0.93408	1.52888	2.02117	2.68319	3.26933	3.90706	4.40073	5.10111	5.66402	6.30518	6.86212	7.51464
21.0874	0.91445	1.47909	2.10693	2.68142	3.20944	3.87263	4.49762	5.10808	5.65269	6.33553	6.90491	7.52412
21.1078	0.9439	1.55733	2.09051	2.67434	3.26025	3.83993	4.47386	5.09276	5.70227	6.33173	6.87639	7.4916
21.1282	0.92567	1.43215	2.01387	2.63894	3.20218	3.86747	4.41353	5.09276	5.63569	6.33679	6.90491	7.47263
21.1486	0.90323	1.44353	2.00839	2.66903	3.28566	3.88468	4.46106	5.14011	5.74759	6.31656	6.86688	7.5187
21.169	0.89201	1.47767	2.07044	2.70443	3.25662	3.92599	4.47569	5.11922	5.68385	6.3153	6.85103	7.48482
21.1895	0.92847	1.50185	2.07044	2.66726	3.23485	3.86575	4.48848	5.10947	5.79858	6.28496	6.96672	7.53767
21.2099	0.87237	1.51607	2.08869	2.66195	3.28929	3.90878	4.48483	5.09415	5.70085	6.32415	6.80349	7.46992
21.2303	0.91865	1.4862	1.99927	2.60708	3.28022	3.80895	4.46837	5.11783	5.68669	6.39242	6.93661	7.56342
21.2507	0.97616	1.45206	2.05219	2.7469	3.21307	3.86059	4.52687	5.08858	5.66969	6.31783	6.90174	7.49702
21.2711	0.91445	1.51465	2.14891	2.68673	3.24211	3.85542	4.53602	5.09833	5.77734	6.33047	6.93344	7.49702
21.2916	0.92146	1.6	2.12518	2.75929	3.23122	3.91394	4.54881	5.09554	5.74334	6.33047	6.98574	7.55664
21.312	0.87658	1.47482	2.02847	2.65133	3.25118	3.87091	4.46655	5.13036	5.73768	6.3292	6.87639	7.52819
21.3324	0.90323	1.46487	2.14708	2.70266	3.24392	3.86747	4.46655	5.1415	5.69518	6.29886	6.89224	7.48076
21.3528	0.85414	1.53741	2.06861	2.71504	3.3147	3.88985	4.43729	5.09694	5.70652	6.33047	6.93978	7.4916
21.3732	0.91865	1.48051	2.13248	2.70974	3.20399	3.80895	4.51591	5.10669	5.67394	6.35828	6.83677	7.58645
21.3936	0.91304	1.5303	2.08139	2.67965	3.33466	3.821	4.54516	5.14429	5.68385	6.3507	6.92552	7.49431
21.414	0.8892	1.46913	2.12883	2.72743	3.24392	3.86059	4.51225	5.1415	5.70227	6.32668	6.8954	7.51599
21.4344	0.97195	1.53172	2.09599	2.71858	3.2784	3.91394	4.43912	5.04958	5.73768	6.3292	6.84945	7.45637
21.4549	0.87377	1.5559	2.11606	2.72743	3.24574	3.82788	4.52139	5.14847	5.68102	6.3292	6.93819	7.49431
21.4753	0.85273	1.49331	2.09599	2.70266	3.24211	3.84165	4.46837	5.04958	5.74334	6.2622	6.90491	7.47669
21.4957	0.89481	1.49047	2.05766	2.65841	3.24392	3.78658	4.46106	5.13036	5.69377	6.30898	6.93344	7.56748
21.5161	0.92146	1.47767	2.06314	2.65841	3.29474	3.92771	4.38611	5.16797	5.76601	6.30645	6.94295	7.6
21.5365	0.91445	1.52176	2.01569	2.7115	3.29655	3.8296	4.49397	5.11922	5.70652	6.27484	6.89699	7.49837
21.557	0.90182	1.53457	2.10876	2.76991	3.31107	3.91738	4.43181	5.05237	5.71643	6.26852	6.97623	7.5309
21.5774	0.91585	1.48194	2.07044	2.68673	3.33829	3.86231	4.49031	5.2	5.69094	6.31403	6.87163	7.56206
21.5978	0.8878	1.47625	2.11423	2.74513	3.30018	3.85886	4.53967	5.13593	5.68244	6.30139	6.94612	7.48753
21.6182	0.8864	1.47909	2.04672	2.69027	3.27296	3.85886	4.55613	5.10251	5.75326	6.31783	6.813	7.58916
21.6386	0.87798	1.50043	2.14526	2.77876	3.25481	3.9105	4.45375	5.0454	5.73909	6.33553	6.90808	7.54038
21.659	0.84853	1.49474	2.11606	2.68142	3.28203	3.90878	4.47934	5.07187	5.74193	6.36587	6.8859	7.52006
21.6794	0.8864	1.56586	2.12336	2.76814	3.35463	3.8451	4.50311	5.0844	5.65694	6.36207	6.8542	7.54038
21.6999	0.87237	1.45064	2.05584	2.66549	3.16588	3.821	4.44826	5.12758	5.71926	6.34311	6.89382	7.5187
21.7203	0.90182	1.50896	2.08504	2.72743	3.4	3.88985	4.49945	5.02869	5.69518	6.26852	6.82726	7.52277
21.7407	0.98738	1.51465	2.09781	2.74513	3.28748	3.89501	4.51956	5.11086	5.71218	6.30266	6.94929	7.50921
21.7611	0.89762	1.53883	2.05402	2.68142	3.26933	3.82788	4.5543	5.08719	5.75467	6.31909	6.94612	7.52141
21.7815	0.91164	1.53172	2.2	2.73982	3.29655	3.83305	4.50494	5.10251	5.72918	6.35575	6.94136	7.51057
21.8019	0.9467	1.51181	2.08139	2.69204	3.28022	3.94492	4.51042	5.10669	5.74051	6.37092	6.92393	7.50108
21.8223	0.95091	1.47198	2.03029	2.75752	3.32015	3.92083	4.47934	5.14847	5.69235	6.33553	6.92076	7.53496
21.8428	0.90182	1.47767	2.09599	2.77168	3.31833	3.93632	4.4574	5.09833	5.65128	6.31403	6.93185	7.51464
21.8632	0.93548	1.50754	2.03212	2.73097	3.28203	3.94148	4.46106	5.11365	5.70793	6.29633	6.91442	7.53225
21.8836	0.8906	1.52888	2.03942	2.70797	3.34737	3.821	4.49945	5.15265	5.8	6.32162	6.93819	7.52141
21.904	0.86255	1.49758	2.07591	2.72035	3.31289	3.92255	4.55613	5.11922	5.75609	6.36587	6.93027	7.4523
21.9244	0.8864	1.499	2.01022	2.7062	3.26388	3.88296	4.55064	5.11086	5.72635	6.32162	6.91759	7.51464
21.9448	0.84292	1.52176	2.05219	2.72389	3.2784	3.87952	4.52687	5.11086	5.74051	6.36587	6.88273	7.52683
21.9653	0.8878	1.50469	2.16168	2.8	3.37459	3.90534	4.48666	5.13454	5.74193	6.3507	6.88431	7.48211
21.9857	0.8892	1.48336	2.09964	2.71858	3.27477	3.95353	4.53236	5.07883	5.7915	6.29633	6.90333	7.50651
22.0061	0.97756	1.50327	2.10511	2.76283	3.32015	3.85714	4.50859	5.09137	5.70652	6.2445	6.95087	7.56206
22.0265	0.93829	1.4734	2.07226	2.76814	3.27296	3.86575	4.47386	5.0844	5.64844	6.33047	6.92235	7.49837
22.0469	0.90463	1.53314	2.07409	2.6885	3.33285	3.89329	4.5872	5.05933	5.68669	6.4	6.97781	7.53496
22.0673	0.88499	1.41792	2.02482	2.72212	3.33285	3.93115	4.483	5.1429	5.7221	6.37092	6.86846	7.54309
22.0877	0.91865	1.49616	2.10511	2.71327	3.30744	3.96902	4.45558	5.0468	5.66402	6.31783	6.92235	7.49566
22.1082	0.89481	1.51323	2.09416	2.67611	3.28566	3.87952	4.49031	5.10529	5.72776	6.36713	6.88907	7.52819
22.1286	0.92006	1.52603	2.12153	2.67611	3.28566	3.94148	4.48483	5.15822	5.68669	6.24956	6.91601	7.56477
22.149	0.89341	1.45918	2.11058	2.72743	3.26751	3.96902	4.45923	5.06351	5.70368	6.22807	6.93661	7.52141
22.1694	0.93829	1.48194	2.13978	2.6708	3.33648	3.92083	4.51956	5.04819	5.73343	6.2976	6.84469	7.52277
22.1898	0.86676	1.39801	2.11058	2.73097	3.2657	3.80895	4.53236	5.06908	5.70935	6.33553	6.97781	7.55529
22.2102	0.93128	1.49758	2.10146	2.7646	3.32559	3.89673	4.53967	5.12618	5.74759	6.30898	6.90808	7.52006
22.2307	0.88499	1.48478	2.08321	2.77345	3.26207	3.89329	4.49397	5.11922	5.75892	6.30771	6.89699	7.52277
22.2511	0.84993	1.44211	2.14891	2.73628	3.33285	3.8296	4.49031	5.09694	5.6796	6.29886	6.93819	7.49566
22.2715	0.88499	1.49331	2.09234	2.70266	3.32378	3.93115	4.483	5.0649	5.65128	6.2799	6.92076	7.48618
22.2919	0.9439	1.46344	2.07956	2.78761	3.31289	3.92599	4.47751	5.07883	5.73626	6.29381	6.93344	7.56071
22.3123	0.90743	1.38663	2.11788	2.77345	3.26388	3.89157	4.44644	5.07883	5.65977	6.31909	6.92393	7.50786
22.3327	1	1.52176	2.1562	2.72566	3.26388	3.89673	4.47386	5.0844	5.68244	6.26979	6.87797	7.57019
22.3531	0.88079	1.45064	2.10511	2.79646	3.29292	3.86403	4.54881	5.09415	5.67111	6.32288	6.82884	7.48618
22.3736	0.96353	1.49047	2.06861	2.72212	3.24029	3.94664	4.51408	5.15543	5.70652	6.36207	6.9065	7.6
22.394	0.85133	1.48763	2.14343	2.70089	3.25481	3.84337	4.55613	5.07883	5.68527	6.29001	6.9588	7.52006
22.4144	0.97055	1.46487	2.13613	2.66195	3.28748	3.8778	4.55247	5.12479	5.70652	6.36207	6.89699	7.51328
22.4348	0.93268	1.4862	2.08869	2.70974	3.33285	3.85886	4.48483	5.14011	5.63428	6.33173	6.87956	7.54445
22.4552	0.89481	1.45491	2.01752	2.7292	3.26751	3.88124	4.59817	5.17075	5.7221	6.31656	6.8954	7.50244
22.4756	0.88219	1.49616	2.15073	2.72212	3.29837	3.77797	4.46472	5.10251	5.72068	6.32794	6.91759	7.49837
22.4961	0.84572	1.49474	2.13431	2.7646	3.26751	3.90362	4.46472	5.12758	5.69802	6.30139	6.84311	7.55122
22.5165	0.88219	1.47909	2.11971	2.77522	3.24029	3.91566	4.57989	5.08997	5.7306	6.33047	6.89857	7.51328
22.5369	0.91304	1.47056	2.14708	2.76991	3.29111	3.83649	4.49945	5.08022	5.7221	6.27358	6.9477	7.5458
22.5573	0.91445	1.46629	2.04307	2.67611	3.22396	3.8864	4.53784	5.13036	5.65977	6.34564	6.83994	7.56884
22.5777	0.9453	1.43784	2.13978	2.63894	3.23666	3.93287	4.52139	5.10669	5.71218	6.28116	6.84786	7.54716
22.5981	0.90042	1.48905	2.12336	2.71327	3.29655	3.86919	4.43912	5.10251	5.65269	6.28748	6.92869	7.44959
22.6185	0.93128	1.44922	2.11971	2.74159	3.21851	3.88468	4.52322	5.14708	5.71077	6.26346	6.90174	7.54445
22.639	0.88079	1.53457	2.10511	2.69381	3.32741	3.87263	4.5287	5.10669	5.76176	6.30645	6.91125	7.5458
22.6594	0.87097	1.51038	2.15803	2.70974	3.31289	3.85714	4.51956	5.1039	5.72351	6.24703	6.94136	7.5187
22.6798	0.99579	1.49331	2.08686	2.70974	3.25481	3.87091	4.55064	5.10111	5.64419	6.31277	6.96197	7.49295
22.7002	0.92146	1.40797	2.10511	2.69735	3.29655	3.82272	4.49397	5.10808	5.70227	6.25967	6.89065	7.54445
22.7206	0.93689	1.47482	2.05037	2.78584	3.25844	3.86231	4.43729	5.08162	5.71926	6.28369	6.90174	7.48347
22.741	0.90042	1.48051	2.02117	2.69204	3.34192	3.93287	4.56161	5.16518	5.70935	6.32288	6.87163	7.51734
22.7614	0.92707	1.48478	2.04854	2.68496	3.28022	3.92943	4.51225	5.09137	5.7306	6.34564	6.88431	7.46179
22.7819	0.86396	1.44922	2.2	2.66903	3.33285	3.90878	4.44644	5.04819	5.7051	6.29254	6.8954	7.50108
22.8023	0.96494	1.49331	2.05766	2.75221	3.21307	3.85198	4.5872	5.10669	5.74193	6.34943	6.93344	7.5038
22.8227	0.87377	1.50327	2.09416	2.71681	3.33285	3.90189	4.50859	5.14568	5.7221	6.24577	6.8336	7.53903
22.8431	0.9425	1.44495	2.06861	2.69558	3.32741	3.87608	4.4702	5.12479	5.69518	6.3507	6.88431	7.51734
22.8635	0.87658	1.54026	2.04124	2.72743	3.25844	3.91566	4.52322	5.1039	5.7136	6.26979	7	7.57426
22.8839	0.91304	1.48478	2.06496	2.64602	3.32922	3.85886	4.5415	5.10529	5.70085	6.28496	6.9477	7.50786
22.9044	0.86396	1.48336	2.12153	2.69735	3.28022	3.86059	4.48848	5.08022	5.76317	6.26852	6.91125	7.5309
22.9248	0.86676	1.39232	2.10146	2.64248	3.26751	3.91222	4.48666	5.09694	5.74901	6.23692	6.92393	7.47669
22.9452	0.8906	1.4606	2.04672	2.72035	3.27477	3.83993	4.50494	5.05794	5.65694	6.2799	6.93344	7.54038
22.9656	0.85273	1.50469	2.03212	2.64248	3.24392	3.86575	4.55247	5.07465	5.69802	6.24956	6.86529	7.49837
22.986	0.84432	1.47625	2.04124	2.73274	3.30744	3.86919	4.46472	5.05515	5.7136	6.24324	6.86054	7.46314
23.0064	0.8906	1.46487	2.07044	2.72389	3.33466	3.78141	4.46837	5.07326	5.69518	6.32794	6.87639	7.50108
23.0268	0.93128	1.54737	2.12153	2.74867	3.29111	3.91394	4.6	5.09415	5.70085	6.32035	6.9271	7.49973
23.0473	0.91585	1.41366	2.05766	2.66372	3.30381	3.87952	4.53053	5.06212	5.68244	6.27611	6.95087	7.50515
23.0677	0.92426	1.50185	2.14891	2.71327	3.29111	3.84682	4.43364	5.07465	5.64703	6.25841	6.90016	7.50786
23.0881	0.91164	1.4478	2.16898	2.6885	3.32015	3.8537	4.50676	5.10111	5.65128	6.27105	6.84945	7.55122
23.1085	0.90884	1.46913	2.05949	2.75044	3.22577	3.87091	4.56892	5.08719	5.68527	6.27231	6.86212	7.5038
23.1289	0.93408	1.44922	2.05949	2.74159	3.31289	3.83993	4.4702	5.03705	5.6881	6.31024	6.88748	7.53361
23.1493	0.98036	1.53172	2.08321	2.71504	3.35826	3.96386	4.51042	5.05655	5.69235	6.30645	6.89224	7.41707
23.1698	0.87518	1.45064	2.08686	2.72743	3.2657	3.96558	4.48848	5.0468	5.66827	6.28369	6.86371	7.49837
23.1902	0.90042	1.55448	2.02482	2.7115	3.30744	3.86403	4.53419	5.09694	5.64703	6.28116	6.92076	7.56748
23.2106	0.93268	1.43215	2.03394	2.68496	3.2784	3.87436	4.58538	5.07465	5.66827	6.29507	6.93027	7.48347
23.231	0.91024	1.45491	2.06314	2.7823	3.30926	3.86747	4.48483	5.11086	5.74051	6.32668	6.93978	7.52006
23.2514	0.87938	1.39516	2.08504	2.71858	3.31833	3.87952	4.55613	5.09276	5.73201	6.22933	6.87322	7.49024
23.2718	0.90884	1.53741	2.06131	2.67965	3.26388	3.89673	4.53967	5.09415	5.66402	6.2268	6.9065	7.52412
23.2922	0.86115	1.54168	2.09599	2.63894	3.29111	3.90189	4.51042	5.161	5.66261	6.27231	6.84469	7.56477
23.3127	0.89341	1.46771	2.10693	2.77876	3.29292	3.86403	4.49945	5.10529	5.66686	6.29507	6.79239	7.47534
23.3331	0.90884	1.43784	2.04854	2.65664	3.34555	3.90189	4.48117	5.05098	5.64136	6.28243	6.8748	7.53903
23.3535	0.84853	1.45064	2.13248	2.66372	3.27659	3.85714	4.51225	5.1234	5.68244	6.30266	6.86688	7.46179
23.3739	0.86536	1.45633	2.04307	2.66903	3.28022	3.9105	4.51408	5.0649	5.66261	6.26346	6.8859	7.46585
23.3943	0.82609	1.50185	2.02664	2.73805	3.22759	3.91222	4.50859	5.12758	5.74193	6.25588	6.92552	7.50108
23.4147	0.85835	1.50469	2.10329	2.76283	3.31652	3.88985	4.53419	5.11783	5.6796	6.24577	6.94136	7.48482
23.4352	0.91024	1.48905	2.04307	2.75221	3.21307	3.85886	4.46837	5.0844	5.70368	6.25461	6.82409	7.51193
23.4556	0.88359	1.50327	2.06496	2.71504	3.29837	3.8451	4.53053	5.03287	5.66969	6.20531	6.90174	7.4916
23.476	0.91445	1.47767	2.08139	2.65487	3.28385	3.90017	4.483	5.08022	5.68244	6.28875	6.84152	7.49024
23.4964	0.89621	1.45633	2.15438	2.65487	3.28748	3.87436	4.45923	5.12479	5.70793	6.29254	6.83043	7.5038
23.5168	0.88219	1.43642	2.06679	2.6708	3.2657	3.86403	4.49214	5.08022	5.64419	6.24197	6.93344	7.51328
23.5372	0.84712	1.43926	2.03942	2.73274	3.30926	3.90362	4.53784	5.04123	5.69943	6.29381	6.94929	7.49566
23.5576	0.86396	1.48051	2.05949	2.70974	3.32378	3.87091	4.50676	5.04401	5.66402	6.30266	6.90333	7.4794
23.5781	0.87237	1.46202	2.02664	2.76283	3.30563	3.86575	4.52322	5.03426	5.6796	6.26979	6.94136	7.44824
23.5985	0.88499	1.45206	2.07591	2.75929	3.34192	3.87436	4.47203	5.01616	5.67111	6.28243	6.89857	7.44959
23.6189	0.84993	1.39943	2.09051	2.66903	3.20581	3.90017	4.48666	5.11226	5.71926	6.27105	6.92393	7.51193
23.6393	0.86957	1.48763	2.01569	2.71327	3.26025	3.90362	4.47569	5.05933	5.67252	6.1952	6.83518	7.48618
23.6597	0.91725	1.49758	2.01387	2.68673	3.17133	3.89157	4.53053	5.04819	5.68952	6.28622	6.88907	7.41978
23.6801	0.87377	1.45349	2.10511	2.77699	3.34918	3.86747	4.46837	5.02869	5.65836	6.28116	6.88431	7.52277
23.7006	0.92847	1.46487	2.06679	2.73628	3.28022	3.80895	4.47569	5.03426	5.6272	6.27737	6.86846	7.49837
23.721	0.81627	1.43926	2.09051	2.64779	3.32015	3.87952	4.55978	5.12201	5.68669	6.29254	6.8336	7.46043
23.7414	0.90042	1.43073	2.11971	2.72743	3.23666	3.90189	4.52505	5.06908	5.63569	6.2622	6.84945	7.46585
23.7618	0.82468	1.41223	2.02664	2.68673	3.34374	3.85198	4.5415	5.07605	5.64419	6.21037	6.84311	7.44688
23.7822	0.87377	1.46771	2.11971	2.73097	3.28385	3.88812	4.49762	5.09554	5.64136	6.34564	6.87797	7.45908
23.8026	0.81767	1.44922	2.04854	2.6531	3.30381	3.81928	4.51773	5.07465	5.73909	6.25461	6.86054	7.48211
23.823	0.89621	1.46913	2.06314	2.6531	3.28929	3.88124	4.38611	5.01616	5.68385	6.35196	6.84945	7.44417
23.8435	0.87658	1.45064	2.07956	2.76814	3.30018	3.77625	4.48117	5.04819	5.63853	6.32794	6.87005	7.53225
23.8639	0.86255	1.4606	2.05219	2.73805	3.34192	3.93976	4.47386	5.11783	5.71926	6.28116	6.92552	7.43875
23.8843	0.88359	1.4293	2.06679	2.62655	3.32741	3.85542	4.53967	5.01198	5.57479	6.27231	6.82092	7.44417
23.9047	0.87798	1.44922	2.05766	2.73628	3.28022	3.88296	4.56344	5.06908	5.65836	6.2799	6.80507	7.47127
23.9251	0.91585	1.48763	2.08139	2.73982	3.35281	3.90878	4.44095	5.1234	5.69943	6.27611	6.86212	7.50786
23.9455	0.88359	1.4478	2.09781	2.7062	3.23303	3.83305	4.45192	5.05933	5.6187	6.33173	6.88431	7.44688
23.966	0.92426	1.4293	2.03212	2.7292	3.24029	3.8537	4.44826	5.0844	5.63286	6.26726	6.89699	7.46721
23.9864	0.86676	1.44922	2.07044	2.69204	3.18584	3.86403	4.5543	5.05376	5.62436	6.25461	6.91284	7.4794
24.0068	0.88219	1.41081	2.05949	2.6885	3.31107	3.8778	4.48117	5.03844	5.67394	6.27864	6.90174	7.45637
24.0272	0.85975	1.47482	2.05037	2.69381	3.38185	3.87952	4.50494	5.11644	5.68102	6.31403	6.87322	7.53767
24.0476	0.87518	1.45775	2.05219	2.67257	3.30381	3.86575	4.54516	5.13176	5.7136	6.27105	6.89699	7.44282
24.068	0.84993	1.48336	2.11788	2.76637	3.27477	3.86231	4.51773	4.99666	5.63994	6.23818	6.84469	7.51193
24.0885	0.8345	1.40939	2.03759	2.73451	3.20218	3.88296	4.47934	5.04819	5.71077	6.28369	6.92393	7.46179
24.1089	0.89762	1.4478	2.02847	2.71858	3.21125	3.79174	4.54698	5.06073	5.67677	6.29254	6.85737	7.47669
24.1293	0.90182	1.47625	2.07956	2.69027	3.26933	3.84854	4.50494	5.0454	5.63569	6.31277	6.83201	7.50244
24.1497	0.82749	1.46771	2.09964	2.64071	3.30563	3.81067	4.58903	5.02869	5.70935	6.23818	6.88273	7.46043
24.1701	0.86115	1.45064	1.98832	2.7469	3.21488	3.85026	4.50128	5.06212	5.6102	6.25461	6.86371	7.50108
24.1905	0.90743	1.39943	1.99927	2.72212	3.22759	3.80723	4.54516	5.09276	5.70793	6.18888	6.8542	7.36965
24.2109	0.86255	1.39374	2.04854	2.69027	3.25118	3.90706	4.49762	5.07187	5.69235	6.26094	6.89065	7.44282
24.2314	0.86536	1.42788	2.07956	2.67965	3.25844	3.93287	4.44644	5.10251	5.66119	6.24071	6.813	7.48753
24.2518	0.78962	1.43215	2.13248	2.69735	3.24211	3.82444	4.42998	4.99248	5.6017	6.2445	6.87956	7.50515
24.2722	0.88079	1.45491	2.09234	2.64602	3.24392	3.79862	4.46106	5.09833	5.67394	6.28116	6.81617	7.49431
24.2926	0.91445	1.41935	2.06496	2.66372	3.25481	3.90534	4.53419	5.0454	5.61303	6.26979	6.90967	7.49702
24.313	0.87237	1.44353	2.06861	2.66372	3.19673	3.8537	4.45009	5.08301	5.61303	6.27105	6.83677	7.44417
24.3334	0.93829	1.43926	2.01752	2.68142	3.25481	3.83649	4.40073	5.04262	5.67252	6.3153	6.77972	7.48211
24.3539	0.87097	1.46202	2.07226	2.64425	3.24755	3.86403	4.54698	5.07187	5.69802	6.30392	6.85578	7.47127
24.3743	0.86115	1.48336	1.99927	2.6708	3.27659	3.90706	4.42998	5.08022	5.62295	6.22048	6.90491	7.46043
24.3947	0.86255	1.38947	1.99197	2.70089	3.24211	3.91394	4.4702	5.07883	5.66686	6.24577	6.90174	7.43469
24.4151	0.8906	1.38805	2.00839	2.69027	3.25118	3.79518	4.49762	5.03426	5.71501	6.30518	6.85262	7.48347
24.4355	0.82609	1.40228	2.03759	2.72389	3.24755	3.91394	4.44278	5.05515	5.66544	6.21795	6.85103	7.43198
24.4559	0.86957	1.43784	2.04672	2.72743	3.36733	3.88812	4.44826	5.06769	5.56912	6.23312	6.78447	7.41978
24.4763	0.85414	1.46487	1.97372	2.6354	3.20944	3.86059	4.42998	5.10808	5.66969	6.22807	6.86688	7.43604
24.4968	0.88079	1.40939	1.96277	2.71681	3.28385	3.8778	4.43364	5.02451	5.66119	6.19646	6.90808	7.47398
24.5172	0.86957	1.3909	2.05219	2.65664	3.1931	3.91911	4.47569	5.08022	5.63711	6.27611	6.85895	7.48482
24.5376	0.8359	1.39943	2.06861	2.65133	3.26751	3.7883	4.52139	5.08301	5.65977	6.25967	6.85262	7.46992
24.558	0.89201	1.31977	1.9938	2.6354	3.34011	3.83305	4.45009	5.04401	5.67535	6.27358	6.77021	7.4794
24.5784	0.87518	1.4165	2.01022	2.63717	3.24937	3.82444	4.40439	5.03844	5.7051	6.2091	6.83201	7.51734
24.5988	0.81346	1.36671	2.03759	2.61239	3.22033	3.80723	4.43729	5.10111	5.62153	6.27105	6.93502	7.51734
24.6193	0.84151	1.44211	2.05766	2.6885	3.27477	3.88985	4.41353	5.12897	5.65411	6.21416	6.77179	7.46314
24.6397	0.85133	1.39232	2.01752	2.73451	3.2657	3.76592	4.42815	5.03287	5.63428	6.2091	6.7813	7.4523
24.6601	0.88079	1.41081	2.07956	2.66903	3.20762	3.81584	4.50128	5.10111	5.65128	6.29128	6.86371	7.36965
24.6805	0.87097	1.45349	1.98102	2.67965	3.33285	3.86403	4.5287	4.99248	5.64844	6.26852	6.84311	7.44282
24.7009	0.86396	1.46202	2.02847	2.65133	3.26751	3.78485	4.48666	5.07326	5.68952	6.25082	6.84469	7.41978
24.7213	0.79663	1.47056	2.08504	2.57522	3.21307	3.86575	4.44644	5.04819	5.61728	6.27358	6.82409	7.46992
24.7417	0.86255	1.37952	2.06496	2.68142	3.23666	3.9105	4.43547	5.05794	5.64278	6.24071	6.87639	7.40894
24.7621	0.82048	1.43642	2.06679	2.66372	3.30381	3.78485	4.43181	4.98969	5.61303	6.26346	6.87322	7.41165
24.7826	0.87377	1.39516	2.09234	2.64425	3.24937	3.77969	4.43912	4.99944	5.65552	6.18255	6.84786	7.45772
24.803	0.8331	1.43499	2.06496	2.68673	3.20399	3.77625	4.42267	5.11365	5.63994	6.21037	6.86688	7.39404
24.8234	0.83029	1.44637	1.9719	2.6708	3.17677	3.84682	4.45009	5.03148	5.61303	6.25461	6.79873	7.40759
24.8438	0.85273	1.40797	2.06131	2.59823	3.27659	3.84682	4.50311	5.06908	5.60453	6.2445	6.80983	7.47805
24.8642	0.97195	1.36671	2.00292	2.63186	3.27659	3.83649	4.51408	5.09415	5.62153	6.29001	6.77813	7.37642
24.8847	0.90743	1.47909	1.9865	2.65664	3.20581	3.83305	4.46289	5.11783	5.62578	6.22554	6.86371	7.41707
24.9051	0.88219	1.38236	1.9938	2.64602	3.25118	3.77969	4.47569	5.07047	5.62011	6.27864	6.80983	7.47534
24.9255	0.89341	1.36956	2.00475	2.67611	3.25662	3.84854	4.4117	5.01476	5.67535	6.17497	6.8225	7.4523
24.9459	0.87518	1.42504	2.0011	2.6177	3.23848	3.8451	4.39525	5.01198	5.63711	6.22175	6.79556	7.44553
24.9663	0.8331	1.41508	2.06679	2.72743	3.25481	3.74871	4.53419	4.98969	5.68952	6.22933	6.84786	7.48076
24.9867	0.8359	1.39232	2.04489	2.59646	3.21851	3.83133	4.36234	5.04123	5.60028	6.28496	6.80507	7.41843
25.0071	0.88359	1.34538	1.99015	2.65133	3.28385	3.77453	4.4245	5.05515	5.64986	6.27358	6.78922	7.40894
25.0276	0.8892	1.42361	2.02117	2.58938	3.27659	3.78141	4.41719	5.03426	5.6102	6.23059	6.82092	7.38997
25.048	0.85554	1.42219	1.99927	2.59823	3.19129	3.7969	4.37148	4.9688	5.61586	6.27231	6.85578	7.38726
25.0684	0.81346	1.38521	1.96825	2.62832	3.18221	3.8537	4.52687	5.03008	5.55637	6.18129	6.83201	7.40217
25.0888	0.90884	1.35249	1.9792	2.66018	3.2784	3.82788	4.4574	5.04819	5.62011	6.25588	6.83835	7.41843
25.1092	0.90743	1.42219	1.99197	2.62832	3.24937	3.81584	4.37331	4.98552	5.60737	6.24956	6.79556	7.43333
25.1296	0.87377	1.41223	1.9792	2.62832	3.29837	3.80034	4.39159	5.02312	5.59179	6.21163	6.84786	7.43604
25.1501	0.83029	1.38521	1.99197	2.64425	3.24392	3.81584	4.44826	5.03566	5.6272	6.23312	6.74643	7.41843
25.1705	0.84011	1.42077	1.97007	2.5646	3.22214	3.81411	4.39525	5.04123	5.56204	6.22048	6.82409	7.46585
25.1909	0.7798	1.39659	1.97555	2.58407	3.32922	3.86231	4.38428	5.01337	5.59603	6.19267	6.77972	7.4794
25.2113	0.84011	1.33258	1.96642	2.61239	3.19129	3.78313	4.41536	4.99387	5.66827	6.18382	6.81617	7.39133
25.2317	0.78121	1.41508	1.99562	2.6177	3.28566	3.81067	4.36417	5.0649	5.56487	6.22427	6.84311	7.44417
25.2521	0.80505	1.41223	2.01022	2.64956	3.21125	3.77797	4.45558	5.0468	5.63003	6.18761	6.84469	7.51057
25.2725	0.81487	1.34538	2.01934	2.64956	3.16951	3.78485	4.47203	5.03008	5.6102	6.18003	6.80824	7.42656
25.293	0.79383	1.41935	1.98285	2.65487	3.20399	3.75559	4.44826	4.9883	5.6017	6.12819	6.81458	7.41707
25.3134	0.76718	1.34822	1.99015	2.65133	3.1441	3.83133	4.41719	5.0468	5.59603	6.19014	6.7813	7.38997
25.3338	0.79383	1.38236	1.99197	2.66195	3.2167	3.77281	4.37697	5.05515	5.5847	6.21795	6.86846	7.44553
25.3542	0.82188	1.4478	1.9354	2.67257	3.27659	3.80551	4.43912	4.99666	5.62578	6.2091	6.85578	7.37778
25.3746	0.85975	1.44211	1.93723	2.65664	3.1931	3.70224	4.46289	5.04262	5.57904	6.20405	6.88114	7.44417
25.395	0.8331	1.3724	2.02664	2.62478	3.16951	3.78658	4.3989	5.0273	5.58754	6.1914	6.79081	7.37507
25.4154	0.77279	1.38521	2.00839	2.66372	3.18221	3.73494	4.43364	5.01894	5.63853	6.15474	6.75436	7.37371
25.4359	0.84853	1.38663	2.01752	2.59823	3.1677	3.78485	4.51591	5.02312	5.59462	6.18382	6.77179	7.35339
25.4563	0.79804	1.4606	1.9646	2.57345	3.22759	3.79174	4.40804	4.97159	5.58187	6.18129	6.78922	7.44553
25.4767	0.74474	1.36956	1.97007	2.60177	3.12777	3.76248	4.43729	5.05376	5.6017	6.20152	6.86529	7.3561
25.4971	0.80926	1.36102	1.94818	2.64779	3.21125	3.76936	4.41901	4.95488	5.57904	6.14589	6.75753	7.38862
25.5175	0.80365	1.31266	1.97737	2.57876	3.18947	3.75732	4.42998	4.98134	5.56346	6.20025	6.76704	7.43469
25.5379	0.7798	1.37667	1.98467	2.64602	3.18584	3.83477	4.39525	4.93816	5.56912	6.20278	6.84469	7.33306
25.5584	0.78682	1.43642	1.94818	2.55752	3.2167	3.72461	4.34223	4.96462	5.57054	6.17623	6.82726	7.48076
25.5788	0.75175	1.37952	1.96095	2.62478	3.15318	3.76076	4.37697	4.99666	5.58045	6.22048	6.77972	7.4103
25.5992	0.75736	1.36814	1.95912	2.58584	3.11325	3.70912	4.31298	5.00223	5.63853	6.20657	6.81617	7.40217
25.6196	0.79383	1.3724	1.93175	2.64602	3.17133	3.72978	4.32395	4.95348	5.58895	6.16106	6.80983	7.37507
25.64	0.79102	1.38947	2.06861	2.56106	3.20762	3.79002	4.37331	4.97577	5.58895	6.20531	6.75277	7.40352
25.6604	0.78682	1.36956	1.94453	2.64779	3.20036	3.74527	4.40439	4.99527	5.58329	6.16359	6.77655	7.40488
25.6808	0.86255	1.32973	1.89891	2.5062	3.18947	3.72289	4.42084	4.99248	5.54646	6.16738	6.79398	7.41436
25.7013	0.82609	1.31266	1.9573	2.58407	3.22577	3.77625	4.45375	4.96741	5.57337	6.20405	6.78288	7.39404
25.7217	0.82609	1.34538	2.00475	2.53451	3.19855	3.77969	4.41536	5.03008	5.63286	6.22048	6.78447	7.41978
25.7421	0.7798	1.27141	1.91168	2.53451	3.27659	3.78485	4.34954	4.91866	5.54221	6.14463	6.77972	7.39268
25.7625	0.85273	1.36671	1.91898	2.55044	3.1677	3.75559	4.42815	5.00084	5.61162	6.16738	6.82567	7.37507
25.7829	0.79663	1.34253	1.9646	2.62301	3.16588	3.72117	4.38611	5.01337	5.59603	6.19393	6.80032	7.41572
25.8033	0.74895	1.34395	1.9281	2.57522	3.19492	3.642	4.37331	5.01059	5.53796	6.19646	6.82726	7.37778
25.8238	0.76999	1.34964	1.9354	2.54159	3.20399	3.69363	4.366	5.04958	5.59745	6.20657	6.73376	7.39539
25.8442	0.81206	1.32262	1.91898	2.61416	3.18221	3.74527	4.38428	4.91309	5.53938	6.15601	6.77655	7.40623
25.8646	0.76438	1.38094	1.94453	2.5469	3.10599	3.75387	4.37331	4.95488	5.57904	6.13325	6.70048	7.42656
25.885	0.75596	1.36956	1.91898	2.53097	3.12232	3.78485	4.39342	4.94513	5.57479	6.16738	6.68938	7.43333
25.9054	0.75596	1.31693	1.93905	2.60708	3.13684	3.75215	4.44644	5.02312	5.55637	6.19393	6.80666	7.29648
25.9258	0.73212	1.35249	1.9719	2.55929	3.14047	3.76076	4.4117	4.96741	5.52238	6.15348	6.71315	7.37778
25.9462	0.74194	1.30413	1.96642	2.56814	3.12414	3.73494	4.38793	4.96602	5.56912	6.16612	6.7496	7.41436
25.9667	0.75877	1.27425	1.91715	2.52212	3.10417	3.66093	4.30201	4.97577	5.56204	6.10291	6.70998	7.35339
25.9871	0.76157	1.33542	1.96825	2.56814	3.11325	3.73666	4.37331	5.03008	5.5153	6.20531	6.75119	7.37913
26.0075	0.78682	1.34964	1.9281	2.50443	3.11869	3.72633	4.3404	4.99387	5.51388	6.21669	6.6878	7.36287
26.0279	0.69425	1.33684	1.94635	2.5469	3.1441	3.66609	4.30201	4.92702	5.62153	6.15348	6.80507	7.38049
26.0483	0.73913	1.28421	1.91533	2.59115	3.11325	3.7315	4.3532	4.99944	5.58895	6.16359	6.72425	7.40759
26.0687	0.73773	1.27994	1.92628	2.53805	3.12595	3.67642	4.34772	4.92006	5.55071	6.14842	6.86371	7.41843
26.0892	0.75456	1.30982	1.9281	2.46372	3.12051	3.70224	4.40256	4.94513	5.54646	6.12566	6.76704	7.3439
26.1096	0.76858	1.32404	1.91898	2.56283	3.19855	3.74527	4.40439	4.92981	5.52238	6.0713	6.79873	7.37371
26.13	0.78121	1.28706	1.86788	2.62478	3.08966	3.69535	4.35686	4.94513	5.56912	6.11808	6.72583	7.39133
26.1504	0.74194	1.28421	1.85329	2.53982	3.11869	3.68158	4.28007	4.91588	5.47139	6.15601	6.66244	7.27615
26.1708	0.71389	1.29844	1.90803	2.55398	3.14229	3.74182	4.366	4.92841	5.50538	6.21163	6.71632	7.39133
26.1912	0.74895	1.34395	1.92993	2.52035	3.09873	3.68158	4.37514	4.95627	5.54929	6.10797	6.78288	7.35068
26.2116	0.72931	1.29986	1.90073	2.50089	3.1314	3.642	4.25631	4.93259	5.54363	6.08015	6.67036	7.30867
26.2321	0.73913	1.31408	1.9427	2.49735	3.14229	3.71084	4.33675	4.91449	5.58612	6.15601	6.71315	7.28699
26.2525	0.7237	1.33827	1.94635	2.54513	3.14592	3.7074	4.35137	4.94095	5.57904	6.10291	6.71632	7.39404
26.2729	0.6662	1.36529	1.90985	2.52212	3.12051	3.68675	4.32212	4.90752	5.5847	6.13704	6.73534	7.33442
26.2933	0.71108	1.27425	1.83686	2.49912	3.08966	3.66265	4.37148	4.88106	5.54646	6.10544	6.8019	7.33848
26.3137	0.70968	1.28137	1.89526	2.52389	3.04973	3.65232	4.28556	4.95766	5.56487	6.17118	6.75594	7.37236
26.3341	0.73492	1.31408	1.92993	2.47257	3.11688	3.74355	4.35137	4.92702	5.55071	6.1067	6.71157	7.29648
26.3545	0.7237	1.30839	1.93358	2.5062	3.10417	3.67814	4.30018	4.9507	5.50255	6.14589	6.75119	7.37778
26.375	0.70407	1.26003	1.89891	2.51504	3.12051	3.67814	4.29104	4.93816	5.51813	6.11049	6.73059	7.32087
26.3954	0.69144	1.3027	1.88978	2.47965	3.1441	3.65405	4.32029	4.97577	5.47139	6.10164	6.729	7.35745
26.4158	0.67742	1.27568	1.86058	2.58053	3.10599	3.67126	4.31298	4.93816	5.53088	6.0713	6.74168	7.28699
26.4362	0.7223	1.27425	1.87518	2.51327	3.07877	3.6179	4.31298	4.87688	5.54646	6.11429	6.73534	7.34255
26.4566	0.68303	1.32546	1.82409	2.49558	3.1078	3.65577	4.36417	4.87131	5.55213	6.11934	6.74327	7.30596
26.477	0.68303	1.29559	1.89708	2.53274	3.1441	3.71084	4.37148	4.88802	5.5068	6.08015	6.64659	7.28699
26.4975	0.67321	1.3027	1.86241	2.51858	3.06606	3.67986	4.31115	4.99387	5.4983	6.08774	6.74643	7.30867
26.5179	0.70687	1.25576	1.81861	2.46726	3.04247	3.68331	4.29104	4.89917	5.50822	6.1598	6.74802	7.26396
26.5383	0.73212	1.25718	1.91715	2.42655	3.10417	3.64372	4.31115	4.92981	5.54504	6.07257	6.70682	7.30596
26.5587	0.64516	1.34395	1.83504	2.47257	3.04428	3.66437	4.28007	4.85042	5.52946	6.13957	6.71474	7.31274
26.5791	0.68303	1.2458	1.91898	2.44602	3.06606	3.66609	4.26728	4.81699	5.46714	6.10923	6.69572	7.25854
26.5995	0.76438	1.25149	1.80584	2.42301	3.08058	3.60929	4.27093	4.85878	5.44448	6.04855	6.68938	7.26396
26.6199	0.73212	1.3027	1.84781	2.51681	3.08966	3.66781	4.29836	4.95905	5.54788	6.10544	6.70998	7.28293
26.6404	0.68303	1.27141	1.80949	2.52389	3.06788	3.63683	4.28373	4.82256	5.52946	6.1067	6.73534	7.2477
26.6608	0.68303	1.30413	1.86971	2.46195	3.08603	3.71945	4.19964	4.93677	5.47705	6.03338	6.71949	7.29919
26.6812	0.67742	1.29559	1.89891	2.5115	3.07514	3.60069	4.2691	4.85181	5.46289	6.04728	6.63391	7.25718
26.7016	0.71389	1.28563	1.82774	2.47788	3.04791	3.67298	4.2234	4.84206	5.46431	6.00936	6.71632	7.26667
26.722	0.68724	1.25861	1.90438	2.46372	3.07877	3.65405	4.20695	4.90891	5.50397	6.05108	6.67512	7.29377
26.7424	0.64516	1.25007	1.80219	2.42655	3.04428	3.70568	4.26545	4.82953	5.47564	6.08142	6.70998	7.30054
26.7629	0.68163	1.25718	1.9062	2.50797	3.06425	3.55938	4.25448	4.90752	5.45864	6.09659	6.68621	7.30461
26.7833	0.62833	1.26714	1.85693	2.41947	3.06606	3.7074	4.32212	4.8546	5.47281	6.03085	6.68463	7.27615
26.8037	0.65358	1.25292	1.83504	2.43363	3.08784	3.61618	4.26728	4.88524	5.45864	6.07383	6.67195	7.27209
26.8241	0.66339	1.19033	1.81131	2.47788	3.11143	3.57831	4.29653	4.83788	5.44589	6.07257	6.68621	7.2748
26.8445	0.67742	1.21451	1.82409	2.45487	2.98258	3.58864	4.25265	4.85878	5.42748	6.07762	6.66561	7.2897
26.8649	0.69425	1.20597	1.83869	2.43186	3.04428	3.62479	4.26362	4.85599	5.49972	6.04096	6.68146	7.30054
26.8853	0.65498	1.2643	1.80949	2.44779	3.06425	3.62651	4.27825	4.82396	5.44589	6.00051	6.63233	7.28835
26.9058	0.6648	1.22447	1.83321	2.38938	3.01706	3.64028	4.22889	4.79889	5.43315	6.10164	6.64659	7.28293
26.9262	0.64656	1.26145	1.80949	2.47257	3.10599	3.60929	4.27093	4.81421	5.47989	6.05487	6.73851	7.25312
26.9466	0.68724	1.20171	1.88796	2.43717	3.01706	3.5852	4.27459	4.82396	5.50538	6.04981	6.62599	7.23008
26.967	0.64376	1.24296	1.82956	2.44602	3.02976	3.64372	4.26362	4.78914	5.42748	6.04349	6.71315	7.28157
26.9874	0.66059	1.24154	1.72372	2.40531	3.06425	3.61446	4.25265	4.85042	5.4204	6.02958	6.57369	7.28293
27.0078	0.60589	1.23016	1.80219	2.38938	3.02251	3.60069	4.30018	4.8351	5.43739	6.0397	6.5943	7.2748
27.0283	0.61851	1.24011	1.85329	2.52743	3.0951	3.58176	4.25082	4.84345	5.39773	6.0713	6.68146	7.23821
27.0487	0.64516	1.22731	1.73285	2.42478	3.06606	3.59725	4.25448	4.80864	5.41048	6.06751	6.60222	7.25312
27.0691	0.66059	1.23869	1.82774	2.47611	3.14047	3.64028	4.26545	4.86713	5.42748	6.0536	6.6561	7.27615
27.0895	0.67602	1.21878	1.82956	2.43894	3.0824	3.66954	4.19964	4.83371	5.48555	6.01441	6.63075	7.22737
27.1099	0.64937	1.18606	1.84781	2.42832	3.01525	3.66093	4.23985	4.87131	5.47422	6.01821	6.64501	7.26125
27.1303	0.68022	1.18748	1.84416	2.43717	3.03702	3.61446	4.29653	4.81978	5.45014	6.06625	6.67036	7.28835
27.1507	0.62833	1.14765	1.83504	2.42124	3.02251	3.63339	4.22523	4.81421	5.45298	6.03717	6.61331	7.26125
27.1712	0.64937	1.20597	1.82956	2.3823	3.05154	3.53528	4.24351	4.86435	5.46147	6.04096	6.71632	7.25176
27.1916	0.59467	1.18606	1.88796	2.46903	3.02069	3.63167	4.25265	4.80724	5.42181	6.0359	6.63075	7.21924
27.212	0.60729	1.14054	1.79124	2.40354	2.98258	3.60585	4.18684	4.86295	5.43173	6.05613	6.64184	7.25447
27.2324	0.63114	1.18322	1.78577	2.41416	3.05699	3.58348	4.22889	4.81421	5.4204	6.01568	6.63867	7.2748
27.2528	0.61711	1.1946	1.76569	2.40354	3.03339	3.6179	4.22157	4.80724	5.43315	6.00556	6.67512	7.20163
27.2732	0.67321	1.19317	1.77482	2.39823	3.05154	3.59036	4.25814	4.83371	5.41473	6.05234	6.65135	7.22466
27.2937	0.65077	1.14054	1.76752	2.46726	2.97169	3.56454	4.19781	4.81142	5.40057	6.02326	6.59271	7.24092
27.3141	0.61992	1.18037	1.79124	2.44602	2.92269	3.59897	4.20329	4.84067	5.41473	5.97775	6.66403	7.26802
27.3345	0.60729	1.16899	1.81496	2.38584	3.01525	3.61102	4.21243	4.82535	5.41756	5.99924	6.64184	7.21111
27.3549	0.59607	1.17895	1.79307	2.46195	2.98439	3.56627	4.2106	4.80724	5.41898	6.05613	6.64025	7.22737
27.3753	0.59046	1.19886	1.77847	2.4531	2.98802	3.55422	4.19232	4.78635	5.44448	6.02326	6.65135	7.18672
27.3957	0.5568	1.15619	1.82774	2.4531	2.96987	3.57143	4.27459	4.82953	5.43598	6.01062	6.63075	7.16098
27.4161	0.5568	1.16046	1.89161	2.45664	3.06243	3.62479	4.21243	4.82117	5.37932	6.00303	6.57845	7.21247
27.4366	0.58906	1.14908	1.78942	2.33805	2.98439	3.62479	4.22889	4.80585	5.3949	6.02326	6.6149	7.24092
27.457	0.6115	1.1505	1.85693	2.36106	3.02976	3.55422	4.21792	4.82674	5.40907	6.00556	6.59588	7.27209
27.4774	0.59327	1.15477	1.78759	2.42478	3.02976	3.5852	4.2106	4.81839	5.3864	6.00051	6.69731	7.20705
27.4978	0.60729	1.18179	1.78942	2.35221	2.99165	3.58003	4.13931	4.8351	5.4119	6.02958	6.60063	7.27344
27.5182	0.6129	1.1505	1.78394	2.42301	3.02069	3.58348	4.17221	4.79332	5.37507	5.97016	6.66403	7.18943
27.5386	0.5582	1.16472	1.76752	2.39469	2.98621	3.54905	4.20695	4.85042	5.39349	5.99039	6.63391	7.20434
27.5591	0.56943	1.12916	1.78029	2.43186	3.00073	3.58348	4.21426	4.78217	5.3864	5.96384	6.59747	7.17046
27.5795	0.6087	1.14623	1.78394	2.42301	2.98076	3.58692	4.24168	4.78635	5.41048	5.94741	6.58003	7.23415
27.5999	0.6087	1.13485	1.78942	2.37345	3.00073	3.57487	4.20329	4.81003	5.38074	5.97649	6.58479	7.16098
27.6203	0.58065	1.15903	1.77117	2.37699	3.01343	3.60757	4.18867	4.74735	5.39207	5.9512	6.62282	7.18672
27.6407	0.56522	1.16046	1.74745	2.39823	3.03158	3.51807	4.1777	4.77242	5.40907	5.98913	6.60539	7.22466
27.6611	0.58906	1.17753	1.78029	2.33982	2.96806	3.60757	4.20695	4.78774	5.36799	5.95626	6.58003	7.18537
27.6816	0.54839	1.16899	1.68723	2.39646	3.01162	3.5525	4.2106	4.7571	5.42323	6.022	6.64025	7.14743
27.702	0.64937	1.10782	1.77482	2.29381	2.94628	3.54389	4.22889	4.78078	5.35666	6.00177	6.58162	7.22873
27.7224	0.57784	1.17184	1.73832	2.38053	2.96443	3.57487	4.2234	4.76964	5.40198	5.95879	6.59747	7.15285
27.7428	0.57644	1.14339	1.78394	2.42301	2.95535	3.51807	4.18501	4.78635	5.40482	5.99166	6.60697	7.11762
27.7632	0.62132	1.12632	1.73285	2.36106	3.00436	3.59725	4.16307	4.78914	5.37224	6.00177	6.61648	7.27209
27.7836	0.54278	1.18322	1.79307	2.42124	2.96806	3.53356	4.20329	4.77242	5.39065	6.00936	6.55309	7.21924
27.804	0.56101	1.12774	1.75475	2.4177	2.9735	3.5525	4.13748	4.72089	5.43881	5.97775	6.57211	7.14607
27.8245	0.56522	1.18037	1.73832	2.43717	2.91724	3.58176	4.18135	4.7571	5.4034	5.98154	6.58954	7.12575
27.8449	0.54558	1.16188	1.76204	2.34867	3.00617	3.60757	4.21974	4.77242	5.32408	6.01062	6.60539	7.15556
27.8653	0.59327	1.13912	1.82956	2.43186	2.99165	3.52668	4.18684	4.71114	5.36941	5.97901	6.5626	7.21382
27.8857	0.554	1.15334	1.70365	2.38053	2.95898	3.51635	4.19598	4.77521	5.33116	5.96132	6.57369	7.21789
27.9061	0.52174	1.15192	1.80037	2.39115	3.01162	3.5611	4.19964	4.74457	5.36516	5.98028	6.62599	7.14472
27.9265	0.57644	1.20882	1.80949	2.41593	2.92813	3.58003	4.11737	4.72646	5.40482	5.9019	6.56894	7.14065
27.947	0.54698	1.15192	1.77847	2.39823	2.94809	3.51979	4.21243	4.81699	5.3255	5.97775	6.53407	7.15962
27.9674	0.56381	1.10071	1.75839	2.39292	2.99891	3.53873	4.17587	4.778	5.35099	5.95247	6.57211	7.1813
27.9878	0.57223	1.16899	1.79124	2.36106	3.01888	3.51119	4.19049	4.78357	5.36941	5.94741	6.57369	7.12033
28.0082	0.56381	1.15192	1.75292	2.3646	2.93358	3.59553	4.1521	4.73343	5.33258	5.95752	6.58796	7.12033
28.0286	0.60449	1.14196	1.7219	2.33097	2.98621	3.52324	4.21792	4.74039	5.36091	5.93729	6.58003	7.17046
28.049	0.57363	1.14623	1.68723	2.38053	2.97169	3.58176	4.19781	4.77242	5.37507	5.94488	6.62916	7.16504
28.0694	0.5568	1.13058	1.70365	2.34159	2.97713	3.55938	4.18135	4.78078	5.33399	5.92971	6.55626	7.16775
28.0899	0.53857	1.09218	1.70912	2.43363	2.92269	3.50947	4.14845	4.74875	5.36516	5.95247	6.52298	7.11762
28.1103	0.5021	1.12916	1.72372	2.3469	2.96806	3.44406	4.16124	4.81281	5.35807	5.92465	6.54358	7.16911
28.1307	0.59748	1.11067	1.75475	2.32389	2.90272	3.50602	4.1777	4.73203	5.33824	5.8981	6.53249	7.14201
28.1511	0.50351	1.18037	1.74562	2.37876	2.98439	3.48365	4.10274	4.74735	5.37082	5.9689	6.57052	7.14472
28.1715	0.5007	1.16046	1.74745	2.38407	2.94084	3.52496	4.18318	4.80864	5.41898	5.97016	6.57369	7.11626
28.1919	0.53717	1.13627	1.66715	2.33451	2.90998	3.51119	4.19598	4.75432	5.36091	5.98407	6.55785	7.10271
28.2124	0.52314	1.10925	1.74745	2.35929	2.95535	3.54217	4.18318	4.75153	5.40057	5.98028	6.54834	7.15285
28.2328	0.52595	1.1064	1.71825	2.35752	2.91361	3.48881	4.14296	4.75432	5.37507	5.92339	6.60697	7.21111
28.2532	0.51753	1.11209	1.72007	2.31681	2.96806	3.51807	4.1521	4.72228	5.35666	5.93097	6.59905	7.10271
28.2736	0.5582	1.11494	1.77482	2.35929	2.86461	3.54217	4.1521	4.68747	5.32691	5.9689	6.55309	7.17182
28.294	0.54979	1.09929	1.7073	2.34513	2.95172	3.5043	4.14479	4.74875	5.40057	5.90695	6.54358	7.21111
28.3144	0.51613	1.10498	1.72372	2.39469	2.97169	3.5043	4.17221	4.75153	5.37082	5.92339	6.55785	7.06206
28.3348	0.55259	1.12489	1.7	2.33982	2.91543	3.5043	4.13931	4.72786	5.33258	5.90569	6.55151	7.16504
28.3553	0.48387	1.11494	1.7	2.33805	2.98439	3.51807	4.15027	4.68747	5.317	5.93856	6.55626	7.11762
28.3757	0.51192	1.09502	1.74197	2.31327	2.90272	3.50947	4.13565	4.73621	5.35241	5.91327	6.51347	7.13252
28.3961	0.51192	1.15619	1.76934	2.30266	2.93176	3.45955	4.1649	4.68747	5.35949	5.91075	6.56735	7.13659
28.4165	0.47966	1.13627	1.7073	2.35398	2.89728	3.48193	4.18135	4.75014	5.35949	5.9335	6.49762	7.17859
28.4369	0.5021	1.13343	1.7511	2.33097	2.95535	3.48365	4.13931	4.71393	5.36799	5.91833	6.542	7.13252
28.4573	0.4993	1.10213	1.7365	2.3292	2.95172	3.53356	4.06618	4.72507	5.34108	5.91327	6.51506	7.12846
28.4778	0.51753	1.07795	1.70912	2.31151	2.92995	3.48709	4.12834	4.71811	5.30142	5.9335	6.58637	7.17182
28.4982	0.50351	1.07937	1.76022	2.31681	2.93902	3.51807	4.16673	4.69861	5.34674	5.89431	6.50555	7.11355
28.5186	0.48808	1.11209	1.69635	2.32035	2.95717	3.51463	4.17404	4.7	5.32691	5.93224	6.48494	7.12304
28.539	0.54418	1.10925	1.70912	2.34159	2.9245	3.45783	4.12468	4.70696	5.33966	5.92086	6.6038	7.1271
28.5594	0.50351	1.08506	1.79124	2.37699	2.94084	3.51807	4.18684	4.69582	5.30708	5.95247	6.57845	7.11491
28.5798	0.52034	1.1192	1.65256	2.35752	2.87731	3.46816	4.1521	4.72368	5.35524	5.94109	6.542	7.14201
28.6002	0.48668	1.08222	1.71642	2.36106	2.90817	3.50947	4.14662	4.75014	5.32125	5.93097	6.51506	7.15014
28.6207	0.53296	1.11494	1.73102	2.34336	2.96261	3.46816	4.12651	4.70557	5.34958	5.87535	6.51823	7.15556
28.6411	0.50491	1.13627	1.69088	2.35221	2.92269	3.45439	4.09909	4.72646	5.35524	5.93477	6.57052	7.14743
28.6615	0.51473	1.10498	1.74197	2.35575	2.90091	3.48709	4.08812	4.69722	5.34816	5.87914	6.51347	7.13794
28.6819	0.53015	1.06657	1.73102	2.31327	2.87731	3.48709	4.12834	4.69443	5.28017	5.89937	6.50555	7.08916
28.7023	0.5021	1.06799	1.71095	2.38407	2.94084	3.49914	4.12285	4.76964	5.29292	5.90569	6.5103	7.10542
28.7227	0.51753	1.04381	1.69818	2.35398	2.92269	3.46127	4.06435	4.69304	5.33399	5.87282	6.46117	7.07561
28.7431	0.57363	1.06088	1.69635	2.33097	2.8882	3.46988	4.15759	4.72646	5.31417	5.8488	6.52456	7.12575
28.7636	0.49649	1.09075	1.74927	2.30797	2.92813	3.50602	4.10274	4.67772	5.3255	5.89178	6.55151	7.10949
28.784	0.53436	1.12347	1.66533	2.30089	2.94265	3.53012	4.11554	4.72368	5.32408	5.87408	6.53249	7.11626
28.8044	0.53576	1.12489	1.71825	2.29204	2.93358	3.50947	4.12651	4.65404	5.33683	5.88293	6.50713	7.09594
28.8248	0.51753	1.07226	1.73832	2.3469	2.90635	3.53184	4.13565	4.70696	5.31558	5.87914	6.4691	7.13794
28.8452	0.5021	1.09787	1.7365	2.30443	2.90454	3.48021	4.13199	4.66936	5.34816	5.90063	6.52298	7.15285
28.8656	0.52875	1.11494	1.68723	2.33805	2.89002	3.49053	4.13382	4.69443	5.32125	5.92971	6.53724	7.1
28.8861	0.47546	1.0808	1.67628	2.30089	2.94084	3.47504	4.11737	4.71254	5.29009	5.87408	6.54358	7.12575
28.9065	0.47826	1.08506	1.76387	2.26726	2.90817	3.46472	4.12468	4.65961	5.32975	5.91075	6.5214	7.07968
28.9269	0.43338	1.06799	1.65985	2.31151	2.91906	3.46988	4.11554	4.6624	5.32408	5.92465	6.49445	7.11084
28.9473	0.48668	1.07368	1.66168	2.29558	2.89728	3.4957	4.09726	4.70975	5.33399	5.91327	6.49921	7.11491
28.9677	0.48808	1.0936	1.67993	2.30797	2.88639	3.45955	4.15576	4.70418	5.32975	5.91833	6.43582	7.13659
28.9881	0.47686	1.10925	1.64343	2.29381	2.92087	3.48193	4.05155	4.7195	5.34249	5.9335	6.45166	7.10136
29.0085	0.44881	1.08933	1.65803	2.34336	2.87187	3.46988	4.11371	4.68607	5.31841	5.8981	6.51506	7.10407
29.029	0.49509	1.13912	1.72555	2.31151	3.00436	3.48365	4.15576	4.66936	5.30283	5.87408	6.45166	7.11355
29.0494	0.554	1.07226	1.73467	2.32743	2.9245	3.53012	4.09726	4.68607	5.3255	5.8665	6.5309	7.09458
29.0698	0.49369	1.06942	1.68358	2.30974	2.95172	3.45955	4.10274	4.67493	5.26317	5.83995	6.53724	7.08239
29.0902	0.46424	1.08364	1.71277	2.34159	2.91724	3.463	4.11371	4.67354	5.31133	5.8842	6.44374	7.11897
29.1106	0.47686	1.04097	1.67628	2.33274	2.87913	3.48709	4.13199	4.68886	5.29009	5.9019	6.47702	7.10678
29.131	0.46704	1.03243	1.66715	2.27788	2.86824	3.50602	4.12834	4.69025	5.29009	5.8804	6.52298	7.12168
29.1515	0.53436	1.08364	1.6854	2.26726	2.90998	3.49742	4.11371	4.70696	5.30567	5.90948	6.5103	7.10542
29.1719	0.52174	1.1064	1.67263	2.30089	2.9245	3.54217	4.07166	4.65961	5.31417	5.8665	6.47227	7.10813
29.1923	0.46564	1.02532	1.68175	2.29027	2.93358	3.52668	4.09909	4.69582	5.26317	5.86144	6.50238	7.09729
29.2127	0.49649	1.11209	1.67445	2.34513	2.83557	3.45095	4.0936	4.66936	5.31841	5.90063	6.45959	7.10271
29.2331	0.49369	1.09218	1.71095	2.29381	2.91543	3.48365	4.11371	4.67075	5.3085	5.90569	6.53566	7.08103
29.2535	0.46985	1.09787	1.6635	2.27965	2.93721	3.4957	4.11737	4.69304	5.2915	5.86903	6.5214	7.14201
29.2739	0.47686	1.06373	1.69088	2.26726	2.91724	3.48365	4.08629	4.69164	5.27451	5.87535	6.48811	7.07426
29.2944	0.51332	1.06799	1.71277	2.34513	2.89183	3.463	4.11737	4.67354	5.31275	5.8665	6.52932	7.07019
29.3148	0.4432	1.04381	1.6927	2.29558	2.88639	3.48365	4.07715	4.66657	5.31417	5.87408	6.53249	7.0851
29.3352	0.50351	1.08649	1.67993	2.29735	2.9118	3.46988	4.15759	4.71671	5.32833	5.90063	6.53566	7.1122
29.3556	0.47125	1.01394	1.67628	2.32566	2.91906	3.53528	4.10823	4.70557	5.24901	5.88167	6.45959	7.07697
29.376	0.46985	1.10213	1.72007	2.31327	2.86824	3.50086	4.06618	4.72089	5.31983	5.85512	6.52298	7.07561
29.3964	0.48668	1.0367	1.68723	2.33097	2.85735	3.50086	4.13748	4.65125	5.32125	5.89558	6.46593	7.09458
29.4169	0.44741	1.06088	1.68723	2.3292	2.91361	3.48537	4.15027	4.67075	5.27026	5.85386	6.54675	7.05935
29.4373	0.4993	1.07226	1.70183	2.33805	2.88276	3.45611	4.05704	4.70279	5.28725	5.86903	6.48494	7.10949
29.4577	0.42356	1.07084	1.68175	2.33274	2.90091	3.41136	4.11006	4.6415	5.31841	5.86018	6.5103	7.11897
29.4781	0.43198	1.08506	1.65985	2.27611	2.84828	3.42341	4.08263	4.66518	5.27309	5.85765	6.52615	7.10542
29.4985	0.446	1.03955	1.65803	2.29912	2.88094	3.48021	4.15027	4.661	5.29858	5.83742	6.48653	7.07561
29.5189	0.45863	1.07511	1.70183	2.24956	2.89002	3.49398	4.0607	4.68189	5.283	5.83742	6.49287	7.08103
29.5393	0.5007	1.06088	1.7219	2.29027	2.87368	3.4716	4.09543	4.67215	5.27167	5.89684	6.48178	7.06071
29.5598	0.4432	1.06942	1.65438	2.29027	2.92632	3.45955	4.11006	4.68747	5.30142	5.87282	6.49287	7.07697
29.5802	0.4979	1.07653	1.61606	2.27434	2.90272	3.44578	4.12285	4.66518	5.26459	5.87408	6.52456	7.10136
29.6006	0.5021	1.00683	1.68905	2.28319	2.92087	3.46816	4.11554	4.61783	5.29858	5.88925	6.4691	7.12304
29.621	0.46143	1.04097	1.63613	2.31151	2.89002	3.46472	4.13565	4.67911	5.25892	5.86523	6.46434	7.10407
29.6414	0.43478	1.09218	1.64526	2.27434	2.87368	3.52324	4.12102	4.64986	5.30425	5.88546	6.49287	7.07968
29.6618	0.49649	1.02248	1.65438	2.27965	2.89002	3.4957	4.08812	4.67772	5.28867	5.8842	6.45959	7.06206
29.6822	0.45021	1.1192	1.65256	2.2531	2.81561	3.4716	4.0607	4.64708	5.25326	5.84501	6.44216	7.05935
29.7027	0.46844	1.08933	1.67628	2.22832	2.92269	3.46816	4.07898	4.6234	5.31133	5.85891	6.51506	7.04716
29.7231	0.46424	1.05662	1.68358	2.24071	2.88457	3.46472	4.0936	4.61226	5.31275	5.89178	6.49762	7.12168
29.7435	0.47405	1.03386	1.65803	2.25664	2.92995	3.43029	4.10457	4.70557	5.28159	5.86144	6.45959	7.0729
29.7639	0.49369	1.0808	1.63431	2.29558	2.89909	3.42169	4.0607	4.68607	5.27309	5.86776	6.46434	7.10136
29.7843	0.42917	1.04239	1.68723	2.24602	2.87368	3.46988	4.13017	4.67772	5.25892	5.84374	6.46751	7.02141
29.8047	0.47966	1.07226	1.65073	2.31151	2.84283	3.4475	4.11371	4.63036	5.30425	5.85765	6.46751	7.1122
29.8252	0.46985	1.0936	1.65256	2.30266	2.89728	3.48881	4.07715	4.67075	5.3	5.85133	6.46751	7.08645
29.8456	0.51613	1.05377	1.63796	2.24779	2.84102	3.52152	4.10457	4.6805	5.23909	5.85891	6.458	7.12033
29.866	0.45582	1.06799	1.62518	2.32035	2.88094	3.43546	4.12651	4.69164	5.30992	5.9196	6.48019	7.0458
29.8864	0.39972	0.98265	1.66715	2.31681	2.9245	3.4389	4.08995	4.70975	5.25184	5.85638	6.44691	7.1
29.9068	0.48527	1.03386	1.64526	2.30266	2.89546	3.463	4.08446	4.6805	5.25326	5.85006	6.48811	7.06071
29.9272	0.4993	1.03955	1.6562	2.24602	2.86643	3.45267	4.05704	4.64568	5.29292	5.82857	6.47068	7.07561
29.9476	0.53717	1.00256	1.60146	2.21239	2.89909	3.39071	4.07898	4.68468	5.25326	5.86271	6.48494	7.05529
29.9681	0.44039	1.03243	1.61423	2.29558	2.85009	3.54905	4.07532	4.68607	5.27875	5.88293	6.47068	7.09594
29.9885	0.46985	1.0239	1.68905	2.31327	2.92087	3.42341	4.09177	4.67632	5.283	5.85512	6.44849	7.08239
30.0089	0.44881	1.03101	1.60329	2.25664	2.86461	3.44923	4.08446	4.63733	5.25184	5.8488	6.48811	7.07697
30.0293	0.50491	1.06373	1.65073	2.28319	2.88639	3.4062	4.11188	4.661	5.28442	5.8311	6.45642	7.06748
30.0497	0.46003	1.03243	1.67263	2.2708	2.91543	3.48365	4.05887	4.62479	5.31841	5.82857	6.51189	7.06748
30.0701	0.46844	1.03955	1.70365	2.19115	2.91543	3.44578	4.12468	4.62758	5.25184	5.93097	6.47385	7.04851
30.0906	0.43478	1.03812	1.6781	2.28142	2.9118	3.45095	4.10823	4.65961	5.22918	5.87788	6.44216	7.08239
30.111	0.446	1.04524	1.63796	2.27434	2.92269	3.48193	4.05704	4.63593	5.26034	5.83616	6.47544	7.12439
30.1314	0.49509	1.02674	1.66715	2.2708	2.8392	3.42685	4.07715	4.64708	5.27026	5.83489	6.5103	7.07697
30.1518	0.43759	1.03528	1.65438	2.26903	2.85372	3.45095	4.0808	4.67075	5.26176	5.84501	6.47544	7.04445
30.1722	0.47405	1.02674	1.6562	2.32035	2.85917	3.49398	4.09726	4.65543	5.23768	5.80834	6.46276	7.07697
30.1926	0.42637	1.01963	1.63613	2.27965	2.9118	3.44578	4.04607	4.63036	5.26034	5.84754	6.41205	7.08781
30.213	0.4446	1.0367	1.62701	2.29027	2.84102	3.4475	4.04607	4.67215	5.25184	5.86397	6.44057	7.07561
30.2335	0.42496	1.08933	1.64708	2.2885	2.87368	3.48709	4.08995	4.65265	5.20935	5.80202	6.41205	7.05258
30.2539	0.45161	1.04239	1.64526	2.2531	2.85735	3.42857	4.03876	4.69443	5.30425	5.81719	6.45483	7.05935
30.2743	0.46283	1.01821	1.62336	2.23717	2.87368	3.463	4.0351	4.66657	5.19518	5.86271	6.48811	7.05122
30.2947	0.45442	1.04524	1.61058	2.31151	2.86824	3.46816	4.06984	4.64708	5.21926	5.86018	6.40571	7.06342
30.3151	0.45442	0.99972	1.63066	2.24779	2.88094	3.45611	4.07898	4.60947	5.28159	5.87029	6.44374	7.09052
30.3355	0.46283	0.99972	1.7219	2.26372	2.86098	3.51979	4.07715	4.65961	5.25751	5.8488	6.48653	7.09458
30.356	0.45863	1.0623	1.56861	2.26195	2.89183	3.44406	4.08812	4.63176	5.2915	5.8311	6.44374	7.05935
30.3764	0.45722	1.00683	1.63248	2.24956	2.89365	3.46988	4.13199	4.64986	5.28159	5.83869	6.45642	7.06071
30.3968	0.42216	1.0936	1.63796	2.26549	2.85554	3.40792	4.06984	4.62479	5.27875	5.81972	6.47227	7.08239
30.4172	0.44881	1.02817	1.64891	2.25133	2.92632	3.44923	4.07349	4.66797	5.21926	5.84374	6.45166	7.04716
30.4376	0.41515	0.97838	1.59964	2.2708	2.86824	3.43201	4.08263	4.65822	5.26884	5.84501	6.45008	7.06342
30.458	0.4432	1.01679	1.59599	2.24956	2.87187	3.46127	4.08263	4.69582	5.24901	5.87535	6.45483	7.09052
30.4784	0.50491	0.99972	1.63066	2.28319	2.8628	3.43546	4.0936	4.63872	5.25751	5.84121	6.49762	7.06613
30.4989	0.43198	1.0239	1.66533	2.29558	2.87731	3.45611	4.11188	4.661	5.2306	5.85259	6.47068	7.09594
30.5193	0.47405	1.01679	1.6562	2.20708	2.84102	3.5284	4.0479	4.65404	5.22776	5.85891	6.44849	7.02954
30.5397	0.41234	1.0111	1.62701	2.32035	2.86098	3.41308	4.0479	4.66379	5.24193	5.86144	6.49128	7.09865
30.5601	0.45582	1.03812	1.63978	2.27965	2.85191	3.43718	4.07898	4.64708	5.28725	5.88167	6.51189	7.08781
30.5805	0.46424	1.06942	1.63978	2.3062	2.87187	3.43546	4.05155	4.64986	5.20935	5.82731	6.42631	7.10271
30.6009	0.46424	1.05662	1.67628	2.23717	2.85917	3.45439	4.05155	4.64986	5.23909	5.83236	6.46276	7.07561
30.6214	0.4446	1.05662	1.65256	2.24248	2.85735	3.44062	4.0936	4.62479	5.24618	5.84248	6.47544	7.00651
30.6418	0.46424	1.03386	1.67628	2.23363	2.83557	3.47676	4.01682	4.65822	5.27309	5.83616	6.47861	7.04987
30.6622	0.49509	1.01394	1.64708	2.27788	2.90454	3.42169	4.14662	4.6805	5.26459	5.87156	6.42155	7.02954
30.6826	0.47125	1.03955	1.60693	2.31327	2.91724	3.45267	4.08629	4.59694	5.29858	5.82857	6.4691	7.06613
30.703	0.40533	1.03528	1.67445	2.2708	2.85191	3.40103	4.07715	4.66936	5.2306	5.85891	6.49921	7.04174
30.7234	0.41655	1.00541	1.63248	2.23186	2.86098	3.44234	4.06984	4.66518	5.24476	5.78938	6.458	7.04309
30.7438	0.47826	1.05662	1.60146	2.2708	2.86824	3.42857	4.14479	4.64986	5.24476	5.85006	6.49445	7.03496
30.7643	0.40673	1.02674	1.65256	2.2885	2.85917	3.4475	4.04241	4.65265	5.27026	5.87156	6.45166	7.05529
30.7847	0.39832	1.03101	1.69635	2.29027	2.84283	3.44406	4.09177	4.61783	5.26742	5.85133	6.45325	7.03225
30.8051	0.46143	1.03386	1.63248	2.24602	2.8628	3.45095	4.06435	4.64011	5.22351	5.83489	6.47227	7.04716
30.8255	0.43338	1.0367	1.65256	2.27965	2.83557	3.46472	4.10091	4.63176	5.23768	5.77168	6.45008	7.07968
30.8459	0.4432	1.04666	1.67993	2.28319	2.80472	3.48709	4.08995	4.67632	5.27309	5.8311	6.48178	7.07155
30.8663	0.49509	1.05235	1.61788	2.24779	2.88639	3.39587	4.0479	4.6415	5.25184	5.84121	6.4691	7.06477
30.8868	0.47826	1.0367	1.65803	2.2708	2.81561	3.37522	4.06435	4.6234	5.22776	5.82351	6.4374	7.00651
30.9072	0.41374	1.04097	1.64161	2.24602	2.89909	3.46472	4.09543	4.61086	5.24051	5.82225	6.47068	7.04174
30.9276	0.43198	1.00541	1.60511	2.1823	2.86824	3.45095	4.07349	4.65543	5.22635	5.87788	6.42314	7.05258
30.948	0.42777	1.06515	1.61606	2.26372	2.89183	3.43374	4.02779	4.61922	5.22493	5.81719	6.45166	7.05122
30.9684	0.41094	1.04808	1.65438	2.26195	2.85554	3.46988	4.06435	4.66936	5.2306	5.82731	6.45483	7.03767
30.9888	0.39411	0.99687	1.64526	2.26018	2.88639	3.40448	4.05887	4.64847	5.23343	5.7957	6.43423	7.03767
31.0093	0.38289	0.98265	1.64526	2.2354	2.88276	3.48021	4.04424	4.63454	5.26176	5.82351	6.48019	7.07019
31.0297	0.49509	0.99972	1.61241	2.26372	2.82831	3.41824	4.07715	4.61504	5.26317	5.80961	6.42472	7.06884
31.0501	0.44741	1.02674	1.58504	2.30443	2.9118	3.39931	4.08995	4.69722	5.2221	5.87029	6.46434	7.07561
31.0705	0.39972	1.02817	1.62701	2.29735	2.84646	3.39759	4.11188	4.63036	5.22493	5.80076	6.42472	7.04309
31.0909	0.40673	1.01536	1.61423	2.25133	2.84828	3.39415	4.05521	4.63315	5.20793	5.82857	6.43582	7.04851
31.1113	0.42216	1.03955	1.60329	2.24425	2.85191	3.44062	4.06984	4.61365	5.2306	5.83363	6.45642	7.06613
31.1317	0.42917	1.05519	1.62701	2.24956	2.84465	3.46988	4.11006	4.63872	5.22493	5.79444	6.45483	7.04174
31.1522	0.46985	1.00967	1.63796	2.25133	2.85917	3.38038	4.02413	4.60947	5.27592	5.80329	6.43423	7.04309
31.1726	0.45582	0.98549	1.61971	2.25133	2.89728	3.41136	4.04241	4.62758	5.27026	5.82478	6.47544	7.06748
31.193	0.46003	1.02674	1.65985	2.25664	2.8628	3.45783	4.05704	4.66518	5.29858	5.78053	6.49921	7.02954
31.2134	0.39691	1.06657	1.62701	2.26018	2.82105	3.44406	4.06618	4.59833	5.22635	5.86271	6.4374	7.04445
31.2338	0.43058	1.04808	1.65073	2.25133	2.91361	3.44406	4.02779	4.61922	5.21077	5.84627	6.41046	7.02412
31.2542	0.43759	0.99972	1.62701	2.2354	2.90998	3.45955	4.04607	4.63733	5.20652	5.83236	6.49287	7.03632
31.2747	0.46143	1.02959	1.65803	2.23894	2.78839	3.40792	4.0479	4.63036	5.2221	5.76157	6.46593	7.03767
31.2951	0.43058	0.98407	1.63248	2.30266	2.89909	3.44062	4.06618	4.62758	5.26742	5.82604	6.47068	7.06748
31.3155	0.3899	0.96984	1.63978	2.26903	2.82287	3.4389	4.01134	4.56769	5.23768	5.80708	6.45325	6.98889
31.3359	0.43058	0.98265	1.68723	2.24071	2.86461	3.42169	4.08629	4.62061	5.22493	5.81214	6.50713	7.02548
31.3563	0.41655	1.00541	1.62518	2.25133	2.89365	3.50775	4.08446	4.6039	5.25326	5.83363	6.49287	7.04038
31.3767	0.43899	1.05377	1.65803	2.23717	2.85554	3.41308	4.0808	4.67354	5.26884	5.76157	6.46751	7.00921
31.3971	0.42637	1.04808	1.61606	2.24956	2.88276	3.42857	4.1064	4.69722	5.24476	5.80834	6.43106	7.00108
31.4176	0.42917	0.9798	1.63613	2.26195	2.85917	3.4062	4.05704	4.65125	5.21501	5.80708	6.4691	7.04309
31.438	0.42076	1.00256	1.62336	2.29558	2.8755	3.46816	4.00585	4.60111	5.28442	5.8488	6.42631	7.03496
31.4584	0.42917	1.02532	1.61058	2.2885	2.84465	3.4148	4.07349	4.61226	5.23484	5.82604	6.43265	7.04038
31.4788	0.41515	1.03812	1.62336	2.25841	2.85735	3.42857	4.07349	4.66379	5.28159	5.83742	6.45959	7.01193
31.4992	0.40112	0.97553	1.66533	2.22124	2.85735	3.4148	4.07532	4.61226	5.22068	5.83742	6.44849	7.07561
31.5196	0.46283	1.0111	1.62701	2.28319	2.87913	3.4062	4.05704	4.65543	5.29009	5.84248	6.49287	7.02819
31.5401	0.46283	1.02532	1.63613	2.25133	2.8755	3.45783	4.08629	4.63315	5.24051	5.81846	6.50713	7.0851
31.5605	0.446	1.00541	1.61788	2.26018	2.8265	3.37349	4.10274	4.61783	5.27309	5.83616	6.4897	7.02141
31.5809	0.43619	1.03812	1.60146	2.25841	2.8628	3.42857	4.03327	4.65265	5.2051	5.84501	6.42631	7.07968
31.6013	0.3913	1.00967	1.64891	2.2177	2.87005	3.38554	4.05338	4.6234	5.23201	5.85765	6.41997	7.04987
31.6217	0.42777	0.97553	1.64526	2.24956	2.84283	3.39071	4.08263	4.60529	5.26317	5.81087	6.42948	7.03903
31.6421	0.40954	0.98407	1.61423	2.21062	2.86098	3.44062	4.03876	4.66797	5.25892	5.79823	6.458	7.04174
31.6625	0.42777	1.03955	1.63796	2.2708	2.9118	3.46644	4.03145	4.63315	5.17394	5.83489	6.44533	7.06206
31.683	0.43198	1.07653	1.66533	2.27611	2.80472	3.42513	4.0607	4.5844	5.27734	5.78432	6.39778	7.06342
31.7034	0.47265	1.02959	1.6562	2.1823	2.83557	3.45611	4.14662	4.62201	5.24618	5.8311	6.458	6.96856
31.7238	0.48107	1.02105	1.64526	2.2708	2.80653	3.4062	4.02779	4.6429	5.23768	5.78685	6.45483	7.01599
31.7442	0.45302	0.99829	1.6781	2.28673	2.86824	3.40964	4.09177	4.61504	5.22068	5.8311	6.43582	7.02006
31.7646	0.41515	0.97553	1.65438	2.21593	2.81561	3.45783	4.06801	4.65543	5.21077	5.79444	6.44533	7.00379
31.785	0.40112	1.01679	1.63066	2.23363	2.85735	3.43029	4.08446	4.65822	5.283	5.84374	6.43899	7.05529
31.8055	0.37728	0.99687	1.61241	2.20531	2.76842	3.4148	4.0607	4.6805	5.22068	5.83489	6.44533	7.01599
31.8259	0.42917	1.05377	1.62153	2.26903	2.87731	3.42513	4.08263	4.66797	5.23201	5.80202	6.40254	7.00786
31.8463	0.43759	1.00541	1.65985	2.24248	2.85009	3.48365	4.03327	4.65683	5.23768	5.8488	6.44849	7.0458
31.8667	0.41935	1.05946	1.58869	2.29735	2.86098	3.45611	4.05521	4.65961	5.25043	5.78685	6.40571	7.04038
31.8871	0.39972	1.02105	1.65985	2.28673	2.86461	3.48193	4.06984	4.62061	5.20368	5.76915	6.47385	7.06613
31.9075	0.44039	1.00256	1.63613	2.24602	2.85009	3.43718	4.03327	4.61086	5.2306	5.82731	6.47227	7.07968
31.9279	0.43759	0.97411	1.61788	2.2531	2.85554	3.43029	3.95283	4.64708	5.22918	5.81846	6.44216	7.06748
31.9484	0.46003	1.02532	1.62153	2.28496	2.89365	3.45955	4.0607	4.62061	5.23909	5.80708	6.46276	7.03225
31.9688	0.42637	1.00825	1.61971	2.27434	2.86098	3.41824	4.0223	4.61783	5.20652	5.7957	6.43899	7.0187
31.9892	0.38008	0.98691	1.58504	2.23186	2.87187	3.4389	4.02779	4.63176	5.22918	5.81467	6.44533	7.01734
32.0096	0.42216	1.00825	1.64891	2.24779	2.85735	3.42341	4.05521	4.62061	5.22918	5.8311	6.43265	7.00786
32.03	0.45442	1.00114	1.66168	2.24425	2.8392	3.38382	4.09726	4.60808	5.21785	5.78685	6.39937	7.04716
32.0504	0.41655	1.03243	1.61423	2.24602	2.85372	3.41308	4.04424	4.61922	5.25184	5.82731	6.45325	7.00921
32.0709	0.46283	1.00683	1.63796	2.24248	2.83739	3.45955	4.02048	4.61922	5.2221	5.82731	6.42948	7.00651
32.0913	0.48948	1.03386	1.68358	2.22478	2.80109	3.41824	4.03876	4.57744	5.21077	5.78053	6.46751	7.00786
32.1117	0.40954	0.99829	1.59964	2.26726	2.83557	3.45611	4.0607	4.59694	5.23343	5.80076	6.47861	7.02006
32.1321	0.41094	0.99403	1.61058	2.2708	2.86098	3.37694	3.99671	4.62479	5.19377	5.79191	6.40412	7.08916
32.1525	0.41515	0.99972	1.63978	2.20708	2.88639	3.47332	4.03693	4.65683	5.22493	5.80202	6.44057	7.03361
32.1729	0.41655	1.02674	1.62883	2.25133	2.81561	3.43374	4.06435	4.65961	5.25467	5.82225	6.48811	7.05258
32.1933	0.43759	0.97553	1.61606	2.22124	2.86824	3.40448	4.04607	4.64986	5.27875	5.778	6.40412	7.00921
32.2138	0.3885	1.01679	1.64161	2.26726	2.89728	3.46816	4.10091	4.62618	5.25609	5.77168	6.43899	7.0309
32.2342	0.40533	1.01963	1.66898	2.21593	2.86824	3.37349	3.99854	4.66936	5.22493	5.83616	6.47227	7.06071
32.2546	0.38569	0.97411	1.58321	2.25133	2.81379	3.39071	4.01134	4.61226	5.22776	5.82731	6.44057	7.00379
32.275	0.44741	1.00541	1.63248	2.25841	2.87005	3.41997	4.08263	4.6234	5.25751	5.75904	6.44374	7.07968
32.2954	0.40813	1.00825	1.65803	2.27965	2.85917	3.41652	4.04059	4.64429	5.25043	5.80329	6.48336	7.01464
32.3158	0.45442	1.01252	1.63066	2.26195	2.85372	3.39243	4.08446	4.60111	5.24901	5.82604	6.45325	7.03361
32.3362	0.40112	1.00398	1.6635	2.28496	2.86461	3.41997	4.00951	4.56908	5.24901	5.80834	6.42155	7.0309
32.3567	0.43058	1.0239	1.64891	2.22478	2.8628	3.40103	4.05704	4.65961	5.25326	5.7818	6.47702	7.03903
32.3771	0.43198	1.02248	1.61971	2.24956	2.8882	3.42857	4.04973	4.62618	5.16544	5.78559	6.4691	7.05664
32.3975	0.41655	1.0111	1.63431	2.30443	2.93358	3.40964	4.05338	4.61644	5.22776	5.81719	6.41838	7.01599
32.4179	0.43759	1.04239	1.62153	2.23363	2.82105	3.41997	4.0223	4.65404	5.22068	5.82099	6.41838	7.04038
32.4383	0.43198	1.01679	1.61241	2.26372	2.85191	3.37694	4.03693	4.62618	5.22493	5.80834	6.44849	7.058
32.4587	0.37868	1.00114	1.61423	2.21947	2.83013	3.41824	4.10457	4.61783	5.2221	5.78432	6.42789	6.96314
32.4792	0.39972	1.03101	1.58686	2.21239	2.87005	3.44234	4.02596	4.58022	5.283	5.82984	6.41363	7.01328
32.4996	0.44039	1.0111	1.6854	2.25664	2.85735	3.39415	4.01499	4.6415	5.21643	5.7957	6.47385	7.04851
32.52	0.47405	1.00683	1.62883	2.22478	2.84828	3.40103	4.06618	4.6234	5.22918	5.82857	6.44849	7.02548
32.5404	0.4432	0.99972	1.60511	2.22301	2.79927	3.41136	4.07349	4.61365	5.19377	5.81467	6.41521	7.05122
32.5608	0.42216	1.0239	1.58686	2.25664	2.83557	3.45783	4.04973	4.59972	5.24759	5.81846	6.37401	7.01057
32.5812	0.38008	1.02674	1.65073	2.2531	2.82287	3.35973	4.02962	4.58719	5.26884	5.78559	6.45959	7.03903
32.6016	0.43058	0.95277	1.64891	2.21416	2.76661	3.38554	4.05338	4.61365	5.20652	5.81467	6.43423	7.03361
32.6221	0.39691	0.99545	1.63613	2.29912	2.82468	3.39931	4.01865	4.62618	5.23768	5.82731	6.50079	7.0309
32.6425	0.43478	1.01394	1.65985	2.2354	2.86461	3.36833	4.07715	4.6039	5.25184	5.79065	6.48336	7.0309
32.6629	0.44881	1.03528	1.65438	2.23363	2.85917	3.47332	4.03693	4.64847	5.27167	5.80834	6.42789	7.02412
32.6833	0.45722	0.98549	1.61788	2.24248	2.8265	3.38382	3.98391	4.59415	5.15836	5.79444	6.43582	7.05122
32.7037	0.39691	1.01536	1.64708	2.25487	2.86461	3.39759	4.0479	4.63315	5.2306	5.79065	6.43106	7.04987
32.7241	0.41374	0.98549	1.58869	2.29558	2.83194	3.42513	4.0479	4.58719	5.27167	5.81214	6.48178	6.98753
32.7446	0.38008	0.97696	1.60146	2.25664	2.81198	3.42857	4.04059	4.61086	5.22068	5.79444	6.4374	7.01057
32.765	0.39551	1.02674	1.61606	2.27257	2.84283	3.4716	3.99671	4.64708	5.25326	5.80076	6.41046	7.05393
32.7854	0.39271	0.98549	1.62518	2.2354	2.78657	3.39759	4.0351	4.60529	5.21926	5.79949	6.47702	7.00379
32.8058	0.41234	1.0367	1.64891	2.24602	2.79564	3.43201	4.04059	4.65265	5.21785	5.80202	6.43265	7.0309
32.8262	0.42917	0.97269	1.64161	2.21239	2.82105	3.35973	4.12285	4.62758	5.19235	5.83236	6.43265	7.02006
32.8466	0.39551	0.98549	1.65073	2.29735	2.81198	3.40448	4.04241	4.60808	5.283	5.78053	6.45325	7.01599
32.867	0.40393	1.0239	1.61971	2.24956	2.79927	3.36833	4.04973	4.65543	5.20227	5.80202	6.47544	6.98889
32.8875	0.38569	0.99403	1.62883	2.21239	2.81561	3.4475	3.99671	4.61086	5.25467	5.75778	6.40095	7.01464
32.9079	0.42917	0.99403	1.60693	2.24071	2.84465	3.44234	4.02962	4.56908	5.24193	5.81593	6.40729	6.98618
32.9283	0.3899	1.01536	1.62701	2.23009	2.79383	3.40103	4.06435	4.58719	5.22493	5.78685	6.4691	6.97127
32.9487	0.40813	1.04097	1.60511	2.19823	2.79746	3.42169	4.05887	4.58579	5.2306	5.80582	6.47861	7.06342
32.9691	0.42637	0.99545	1.62518	2.23186	2.85554	3.43546	4.02048	4.59833	5.24193	5.7957	6.4374	7.02548
32.9895	0.44881	0.99118	1.60876	2.2531	2.84646	3.3821	4.01316	4.61783	5.20793	5.80708	6.47385	6.98211
33.01	0.44039	0.98265	1.63431	2.27257	2.85917	3.42685	4.04424	4.62897	5.25892	5.80076	6.44374	7.01057
33.0304	0.40252	0.99687	1.60876	2.24779	2.84283	3.39759	4.05338	4.59415	5.22493	5.80455	6.44533	7.0458
33.0508	0.44039	1.00256	1.62518	2.20354	2.83376	3.42685	4.01865	4.59833	5.22351	5.73628	6.44057	7.01328
33.0712	0.40393	0.95704	1.60693	2.19115	2.86824	3.37866	4.03693	4.59276	5.20227	5.7957	6.44533	7.04309
33.0916	0.43198	0.98265	1.62518	2.19646	2.85372	3.43201	4.03693	4.60947	5.27026	5.80834	6.41521	7.03496
33.112	0.44039	0.99118	1.62336	2.25487	2.78113	3.41652	4.03327	4.63593	5.21785	5.81087	6.45483	7.00921
33.1324	0.40393	0.96842	1.58321	2.26549	2.82831	3.38382	4.0479	4.66518	5.25326	5.83489	6.44374	7.02683
33.1529	0.41515	1.01679	1.57226	2.25664	2.84465	3.39931	4.02596	4.63733	5.22776	5.81214	6.45008	7.04309
33.1733	0.37027	0.98691	1.65073	2.19646	2.80835	3.39243	4.0351	4.57465	5.21643	5.77168	6.43582	7.06477
33.1937	0.41234	0.97696	1.63431	2.25841	2.83557	3.4062	4.02779	4.60251	5.20935	5.81846	6.48494	7.01734
33.2141	0.39691	1.00541	1.6854	2.21062	2.85009	3.36489	4.04241	4.6234	5.24618	5.8311	6.40412	7.03225
33.2345	0.41515	1.00256	1.58869	2.2177	2.82468	3.39415	4.03693	4.59415	5.19094	5.80961	6.37559	7.00786
33.2549	0.39972	0.99118	1.60876	2.23186	2.85372	3.44923	4.04973	4.61644	5.20793	5.79823	6.41046	7.0729
33.2754	0.45722	0.97838	1.61788	2.27257	2.85917	3.37866	4.03876	4.6234	5.23768	5.83869	6.45008	7.04174
33.2958	0.39972	1.01963	1.63796	2.21416	2.86643	3.43718	4.04424	4.55655	5.25326	5.8134	6.4374	7.0187
33.3162	0.43759	0.99687	1.64343	2.22124	2.84828	3.43201	3.99488	4.60808	5.21501	5.77168	6.44691	7.05393
33.3366	0.45161	1.00541	1.6635	2.23186	2.80653	3.37694	4.02962	4.61644	5.26317	5.79949	6.44849	7.01464
33.357	0.42777	1.0239	1.64343	2.24956	2.87913	3.39071	3.98026	4.60808	5.19518	5.7603	6.48019	7.00786
33.3774	0.40673	1.0111	1.59599	2.24425	2.83557	3.43546	4.01682	4.61086	5.21785	5.82478	6.38986	7.02683
33.3978	0.42917	0.99687	1.61971	2.18584	2.88094	3.44062	3.98208	4.6429	5.22351	5.81846	6.41363	7.02141
33.4183	0.41655	0.96131	1.67263	2.24248	2.84465	3.37349	4.0351	4.62897	5.22635	5.78559	6.50079	6.93062
33.4387	0.39972	1.03528	1.61058	2.2177	2.81924	3.40964	4.00402	4.62061	5.1796	5.7957	6.45166	7.02683
33.4591	0.43338	1.03386	1.57591	2.20885	2.81016	3.41308	4.06252	4.61504	5.24901	5.82604	6.44691	7.0309
33.4795	0.3899	0.95989	1.56314	2.19823	2.80472	3.40448	4.01316	4.62758	5.20368	5.778	6.47385	7.03767
33.4999	0.42216	0.97553	1.61423	2.22655	2.84102	3.38382	4.02048	4.5844	5.22918	5.8134	6.41363	7.02683
33.5203	0.42777	0.96415	1.63796	2.22301	2.84102	3.4148	4.00219	4.60947	5.24334	5.81467	6.45959	7.03225
33.5408	0.43198	1.00398	1.64161	2.2708	2.85009	3.39759	4.00585	4.60529	5.15977	5.79949	6.45325	7.03361
33.5612	0.41655	0.98549	1.63066	2.26372	2.79202	3.39759	4.03145	4.61086	5.22493	5.78559	6.42631	7.05122
33.5816	0.41094	1.03528	1.64526	2.2531	2.85917	3.38554	4.08446	4.65404	5.19943	5.75272	6.458	7.01464
33.602	0.40813	1.01963	1.62701	2.27257	2.81198	3.37177	4.0808	4.6415	5.1881	5.83616	6.43106	7.01734
33.6224	0.3871	1.03243	1.63431	2.26018	2.81016	3.39415	4.05155	4.6234	5.2915	5.78053	6.45959	7.01328
33.6428	0.41795	0.98834	1.59964	2.23717	2.84465	3.39587	3.98026	4.66657	5.25609	5.78306	6.43899	7.02277
33.6632	0.38429	1.01536	1.67993	2.22478	2.82468	3.41824	4.02962	4.65822	5.21218	5.76915	6.43899	7.02548
33.6837	0.42917	1.02674	1.62701	2.2354	2.85735	3.41136	4.00951	4.63872	5.1881	5.81593	6.40888	7.04716
33.7041	0.35624	1.00825	1.65073	2.21416	2.85735	3.43546	4.05521	4.59694	5.19943	5.82731	6.42472	6.97263
33.7245	0.42076	0.98549	1.61606	2.18053	2.86643	3.38554	4.02779	4.60808	5.21926	5.76789	6.44216	7.02954
33.7449	0.41374	0.967	1.59599	2.25133	2.80653	3.38898	3.99854	4.62758	5.23484	5.79697	6.43106	7.0309
33.7653	0.41374	0.99687	1.59964	2.25133	2.84283	3.38382	3.99854	4.59415	5.27451	5.79065	6.42472	7.0729
33.7857	0.37728	1.00114	1.64708	2.22478	2.8265	3.42341	4.01499	4.59276	5.2051	5.79065	6.41046	7.01328
33.8062	0.39972	0.9798	1.59781	2.22124	2.8628	3.43718	4.05521	4.58719	5.18102	5.81467	6.41363	7.02277
33.8266	0.43198	1.02105	1.64891	2.24956	2.85009	3.4062	3.99854	4.57883	5.22493	5.8134	6.4691	7.02141
33.847	0.40954	0.98265	1.63431	2.21062	2.88639	3.41997	4.05155	4.63733	5.18527	5.78812	6.36609	7.04445
33.8674	0.38429	1.01536	1.62518	2.27434	2.83194	3.43029	3.99488	4.59415	5.21785	5.82731	6.45325	6.9916
33.8878	0.39691	0.97553	1.56679	2.23363	2.82105	3.41308	4.05887	4.60947	5.24476	5.76915	6.4168	7.00244
33.9082	0.38149	1.00541	1.59416	2.20354	2.83557	3.44234	4.08629	4.62758	5.1966	5.82604	6.42472	7.04038
33.9286	0.40533	0.97269	1.60693	2.25841	2.79746	3.48365	4.0351	4.63454	5.22635	5.83489	6.38669	7.02006
33.9491	0.3352	1.00398	1.64526	2.19469	2.76298	3.40792	4.03693	4.57187	5.2221	5.76915	6.44849	7.03496
33.9695	0.41515	0.99829	1.60511	2.18584	2.85372	3.38898	3.99305	4.57326	5.23909	5.7641	6.42631	7.01599
33.9899	0.39832	1.02817	1.59964	2.24956	2.81379	3.40792	4.03145	4.59137	5.19377	5.79317	6.45483	6.98347
34.0103	0.37027	0.97553	1.61423	2.20531	2.83739	3.463	4.06618	4.60529	5.22068	5.7957	6.458	7.02412
34.0307	0.40393	1.00256	1.64343	2.24779	2.81924	3.33047	4.03327	4.6234	5.18952	5.75272	6.42155	6.9916
34.0511	0.45021	1.02817	1.6708	2.24425	2.83194	3.37866	4.03693	4.57465	5.16827	5.78938	6.45959	7.01734
34.0716	0.43478	0.99545	1.64343	2.23363	2.80835	3.37522	4.02962	4.61922	5.22635	5.77927	6.42789	7.03767
34.092	0.36185	1.01536	1.63978	2.22301	2.81561	3.39415	4.04241	4.57605	5.23343	5.78559	6.49921	7.04309
34.1124	0.41094	0.97838	1.63978	2.21593	2.84465	3.39071	4.01499	4.59833	5.21643	5.77547	6.41997	7.02006
34.1328	0.39551	1.02105	1.59051	2.20354	2.82831	3.39243	4.00402	4.61783	5.23768	5.77042	6.41363	7.00515
34.1532	0.39691	0.98691	1.67628	2.20708	2.8029	3.44923	4.04424	4.6039	5.22068	5.78938	6.42314	6.99837
34.1736	0.39832	0.98691	1.59781	2.21239	2.88094	3.41997	4.11737	4.62479	5.19943	5.81087	6.458	6.98347
34.194	0.41795	1.01394	1.61788	2.1646	2.78657	3.39759	4.04241	4.57465	5.24759	5.82984	6.48178	7.01599
34.2145	0.39972	1.00967	1.61788	2.21947	2.79202	3.36833	4.00951	4.55376	5.22068	5.79191	6.40729	6.99566
34.2349	0.39271	1.04808	1.63248	2.26018	2.86098	3.40964	4.00585	4.58301	5.21501	5.78306	6.43106	7.01734
34.2553	0.40813	0.99403	1.60329	2.18407	2.84646	3.37694	4.02048	4.60529	5.1796	5.77674	6.45166	6.99431
34.2757	0.42777	0.99687	1.59964	2.2354	2.82287	3.42685	4.00951	4.6234	5.1881	5.81087	6.40729	6.99702
34.2961	0.41935	0.97269	1.65985	2.18938	2.83013	3.41136	4.02779	4.59137	5.22351	5.78559	6.42472	6.9916
34.3165	0.41234	0.99545	1.65985	2.20885	2.78657	3.42169	4.00951	4.58022	5.22635	5.80834	6.46434	7.03225
34.337	0.3885	1.02817	1.65256	2.19646	2.83557	3.35284	4.03876	4.62061	5.20652	5.7641	6.43582	7.01328
34.3574	0.39411	0.99118	1.62153	2.24248	2.81198	3.40275	4.00402	4.60529	5.20227	5.76283	6.44374	7.03903
34.3778	0.3899	0.98691	1.59416	2.22478	2.80835	3.42169	4.0479	4.63315	5.21785	5.79949	6.40888	7.00921
34.3982	0.40813	0.99687	1.61058	2.22832	2.8265	3.39759	4.04241	4.57465	5.21077	5.81214	6.40254	7.05529
34.4186	0.42076	0.99403	1.63613	2.26195	2.77931	3.39587	4.04973	4.61783	5.20793	5.81719	6.42789	7.04038
34.439	0.36466	1.00256	1.59234	2.20708	2.84646	3.4062	4.01134	4.61365	5.20935	5.77674	6.42631	7.02006
34.4594	0.43058	0.96842	1.56861	2.16814	2.81561	3.42169	3.99488	4.55376	5.2221	5.80455	6.41046	7.01193
34.4799	0.35344	0.97838	1.59599	2.19646	2.81379	3.37349	4.02048	4.57605	5.17111	5.74387	6.41838	7.00108
34.5003	0.39411	0.98265	1.60693	2.19115	2.87005	3.4062	4.07532	4.59972	5.18385	5.79317	6.45166	7.01734
34.5207	0.37588	0.9798	1.59599	2.20885	2.77387	3.43029	4.03876	4.6234	5.18669	5.7603	6.42472	7.01057
34.5411	0.40112	0.97553	1.65256	2.22301	2.82831	3.40792	4.07532	4.61783	5.18669	5.79697	6.39144	6.99837
34.5615	0.3885	0.98834	1.61971	2.18761	2.78294	3.41652	4.01682	4.6234	5.23343	5.81087	6.42472	6.98076
34.5819	0.3871	0.97696	1.57956	2.20708	2.83557	3.43029	3.97843	4.58022	5.21218	5.78938	6.43582	7.02006
34.6024	0.36466	0.9926	1.65256	2.21062	2.81198	3.4062	4.04059	4.61922	5.17252	5.84248	6.42789	6.98211
34.6228	0.38569	0.98122	1.58321	2.22301	2.86461	3.39415	4.0607	4.58301	5.19943	5.79317	6.41997	7.02277
34.6432	0.37868	1.03101	1.60693	2.23009	2.82287	3.38382	4.06618	4.60669	5.21643	5.73249	6.38827	7.01328
34.6636	0.42637	0.94139	1.56679	2.21239	2.82831	3.41136	4.02779	4.58997	5.19377	5.76536	6.46751	6.99024
34.684	0.35484	0.98265	1.60511	2.21062	2.85735	3.37005	4.06801	4.60251	5.19518	5.78432	6.42472	6.98211
34.7044	0.36746	1.00256	1.56679	2.23009	2.80653	3.36661	3.99854	4.61922	5.20368	5.82731	6.47702	7.01734
34.7248	0.35484	1.00114	1.61241	2.26549	2.85191	3.39759	4.00037	4.62061	5.18244	5.77168	6.47861	7.00786
34.7453	0.41234	0.95704	1.61423	2.22655	2.81924	3.43546	3.99671	4.62618	5.20793	5.79065	6.45166	6.99702
34.7657	0.41094	0.99545	1.55219	2.22301	2.7902	3.36317	3.98391	4.60251	5.20227	5.7957	6.42789	7.02141
34.7861	0.3899	1.0111	1.60876	2.22478	2.80835	3.32186	4.00402	4.61086	5.22635	5.76789	6.42155	6.98211
34.8065	0.41094	0.96842	1.62701	2.23894	2.82831	3.40964	4.04607	4.61226	5.20368	5.81087	6.38827	6.97805
34.8269	0.39271	0.97696	1.64891	2.2	2.78294	3.35112	4.01865	4.6429	5.18952	5.79065	6.44849	7.01734
34.8473	0.39832	1.00967	1.60876	2.19823	2.82287	3.38382	4.01865	4.63315	5.21077	5.80202	6.42948	6.9645
34.8678	0.446	0.98549	1.61423	2.22832	2.8265	3.35628	4.02779	4.62618	5.20652	5.7641	6.38352	7.02412
34.8882	0.40813	0.98549	1.61423	2.20708	2.87005	3.39415	4.01316	4.56908	5.21643	5.78306	6.43423	7.02819
34.9086	0.42637	0.96984	1.57044	2.19469	2.88094	3.41652	4.04424	4.63733	5.23626	5.7818	6.42155	6.98618
34.929	0.41795	0.95846	1.61606	2.26018	2.82105	3.35284	4.01316	4.61086	5.23484	5.7603	6.40095	7.02819
34.9494	0.37728	0.99403	1.61971	2.23009	2.82287	3.36833	4.04424	4.63315	5.19518	5.78685	6.45166	6.9916
34.9698	0.41515	1.04239	1.61788	2.23894	2.85372	3.4148	4.05521	4.56769	5.22351	5.80076	6.41838	6.96585
34.9902	0.41515	0.9926	1.61606	2.22124	2.83739	3.35112	4.00402	4.62479	5.21077	5.81719	6.39461	7.01464
35.0107	0.42076	0.98691	1.61241	2.22124	2.7775	3.40792	4.02596	4.59415	5.2051	5.80708	6.44691	7.00921
35.0311	0.39832	0.97838	1.58869	2.24956	2.80472	3.38554	3.97294	4.60529	5.19235	5.79191	6.48019	7.02683
35.0515	0.35764	0.98549	1.60329	2.29381	2.8265	3.40448	4.0223	4.58579	5.21501	5.81846	6.40412	6.99431
35.0719	0.41935	0.99545	1.63796	2.21416	2.78113	3.41652	4.02413	4.61086	5.20085	5.80329	6.4168	7.04851
35.0923	0.37447	0.98407	1.57774	2.24425	2.83739	3.40792	4.04424	4.58162	5.17111	5.78812	6.37243	6.9523
35.1127	0.39411	0.97411	1.57591	2.16814	2.83194	3.39415	3.99488	4.61226	5.16544	5.80076	6.46434	7.02954
35.1332	0.40673	0.98691	1.59599	2.19115	2.84102	3.39587	4.02048	4.5663	5.18527	5.79823	6.37401	7.01057
35.1536	0.41515	0.97696	1.57044	2.18938	2.82105	3.33219	4.04973	4.57883	5.20793	5.76157	6.46117	6.95772
35.174	0.36185	0.97411	1.56679	2.23009	2.79927	3.40448	4.03327	4.60669	5.23484	5.81087	6.4168	6.98211
35.1944	0.37447	0.98407	1.59964	2.23186	2.88457	3.36661	3.99488	4.61365	5.23201	5.79823	6.41521	7.02412
35.2148	0.3913	1.00541	1.63248	2.18407	2.81198	3.39587	4.06618	4.57883	5.17535	5.78053	6.41521	7.00244
35.2352	0.38008	1.0111	1.59964	2.18938	2.88094	3.36489	3.96015	4.57326	5.27734	5.7603	6.43106	6.9794
35.2556	0.42076	0.9926	1.58686	2.17345	2.8029	3.40275	4.00402	4.58858	5.17819	5.78938	6.40095	7.01734
35.2761	0.36045	0.99118	1.57226	2.21239	2.77931	3.38382	3.99305	4.6429	5.24334	5.76662	6.43423	7.0309
35.2965	0.40112	1.03955	1.55037	2.22478	2.79746	3.37349	3.99854	4.60947	5.18102	5.78685	6.40095	6.9794
35.3169	0.39271	0.98407	1.59234	2.19292	2.79383	3.35456	4.00768	4.62479	5.17677	5.76789	6.41046	7.01057
35.3373	0.37307	0.99118	1.58869	2.17168	2.83376	3.38038	4.0223	4.60808	5.18669	5.79697	6.39937	6.98889
35.3577	0.39271	1.00825	1.58321	2.21416	2.82468	3.37866	3.9894	4.59833	5.22918	5.78053	6.44691	6.97805
35.3781	0.41234	0.94851	1.62153	2.19646	2.83739	3.37522	4.03327	4.62201	5.20793	5.78559	6.38035	7.00921
35.3986	0.40954	0.97411	1.57591	2.2	2.8029	3.34079	4.03145	4.57047	5.2306	5.77927	6.44374	7.00786
35.419	0.40673	0.97696	1.57774	2.23363	2.79202	3.4475	4.0351	4.61086	5.18385	5.79317	6.47385	6.99431
35.4394	0.37307	0.97127	1.61058	2.22832	2.78294	3.39243	3.97112	4.59972	5.1881	5.82984	6.44533	7.01599
35.4598	0.44881	0.95562	1.58321	2.20531	2.85009	3.42685	4.02962	4.62061	5.20935	5.77547	6.40888	7.02141
35.4802	0.35484	0.95135	1.57774	2.22301	2.80653	3.37177	3.97112	4.59554	5.26459	5.76662	6.44216	7.04309
35.5006	0.39411	0.97269	1.59781	2.24956	2.82105	3.37694	4.02596	4.58858	5.19377	5.78432	6.41997	6.98482
35.521	0.39972	0.98834	1.55584	2.1823	2.81924	3.37522	4.05521	4.63176	5.21501	5.72996	6.41046	7.03225
35.5415	0.43619	1.03101	1.59781	2.25664	2.79564	3.37177	4.02048	4.57047	5.19802	5.77168	6.45325	6.97398
35.5619	0.40252	0.9926	1.59964	2.22301	2.82287	3.39931	4.00951	4.58162	5.22493	5.87029	6.42631	6.98347
35.5823	0.39551	1.00683	1.59781	2.26726	2.84828	3.38726	3.99305	4.57465	5.21785	5.78812	6.46751	6.9916
35.6027	0.35344	0.99972	1.58321	2.23186	2.85191	3.39071	3.98026	4.57744	5.21643	5.76789	6.38827	6.96314
35.6231	0.39832	0.98122	1.60693	2.24248	2.79746	3.3821	4.0223	4.65125	5.17819	5.79697	6.41046	6.99024
35.6435	0.41795	0.98122	1.56861	2.23186	2.7902	3.36661	3.97477	4.61086	5.17252	5.75778	6.42789	7.02277
35.6639	0.42216	0.97127	1.60511	2.20885	2.81198	3.40103	4.03327	4.61226	5.21785	5.77168	6.43265	7.04445
35.6844	0.39832	0.95277	1.60146	2.2177	2.84102	3.37005	4.05155	4.61226	5.2136	5.79191	6.40729	7.00786
35.7048	0.37728	0.98691	1.57044	2.22478	2.81742	3.37866	4.03145	4.58162	5.20227	5.7603	6.42472	6.99024
35.7252	0.4432	0.97411	1.56314	2.20354	2.81561	3.34596	4.02779	4.57744	5.19235	5.79065	6.40571	7.00651
35.7456	0.41094	0.94851	1.55766	2.19115	2.79746	3.32358	4.03145	4.58997	5.1966	5.75904	6.39778	6.9794
35.766	0.41655	0.97553	1.60146	2.22478	2.7775	3.38898	3.9766	4.57465	5.14136	5.78306	6.39937	6.98347
35.7864	0.37307	0.94282	1.63431	2.22655	2.78294	3.36661	4.04424	4.62479	5.23201	5.78306	6.38352	6.96721
35.8069	0.36045	0.97696	1.61241	2.22301	2.8265	3.41997	4.03876	4.60111	5.19802	5.77168	6.40095	6.99024
35.8273	0.40954	1.01679	1.55219	2.21416	2.77205	3.34768	4.02962	4.57326	5.14986	5.75778	6.40888	6.95908
35.8477	0.40954	1.00825	1.56861	2.2	2.84465	3.36661	4.02779	4.55933	5.1966	5.80202	6.42789	7.01599
35.8681	0.41374	0.98407	1.58321	2.17345	2.81198	3.40103	4.04607	4.58719	5.19518	5.74387	6.45642	7.03225
35.8885	0.43198	1.03101	1.58321	2.22655	2.78113	3.34423	4.04241	4.6039	5.16827	5.75778	6.40729	7.00244
35.9089	0.39551	0.97838	1.61788	2.20885	2.80472	3.35628	3.99854	4.58579	5.16261	5.79823	6.38986	7.00651
35.9293	0.42356	0.99829	1.63248	2.21062	2.82831	3.36489	3.98208	4.56769	5.21501	5.77042	6.38986	6.99973
35.9498	0.40393	1.03528	1.58504	2.19823	2.79927	3.37694	4.05887	4.6039	5.21501	5.80202	6.41046	7.02954
35.9702	0.42637	1.00398	1.60146	2.2	2.80109	3.36145	4.00037	4.60529	5.17111	5.77927	6.3962	7.04716
35.9906	0.36185	0.96842	1.61788	2.28319	2.81924	3.34423	4.02779	4.60947	5.1796	5.80455	6.45166	7.00108
36.011	0.42356	0.9926	1.63248	2.22655	2.80109	3.37005	3.95466	4.58022	5.25751	5.75272	6.40888	7.04038
36.0314	0.40954	0.93144	1.59416	2.21062	2.84102	3.37005	4.00768	4.59694	5.18527	5.81087	6.46434	6.98211
36.0518	0.39691	1.01252	1.58686	2.19646	2.7412	3.35456	4.00585	4.59137	5.19094	5.77042	6.38986	6.99566
36.0722	0.41795	1.01394	1.60693	2.20708	2.79746	3.35456	4.00402	4.62618	5.18669	5.79065	6.35341	6.96043
36.0927	0.35484	0.96984	1.61971	2.1646	2.77024	3.33735	4.02596	4.61644	5.19377	5.75904	6.4168	6.9645
36.1131	0.41655	0.96558	1.61058	2.17168	2.78113	3.39931	3.98757	4.58579	5.22493	5.78432	6.44057	6.99837
36.1335	0.35764	0.98691	1.56496	2.19469	2.77568	3.39415	3.98391	4.58997	5.20085	5.7641	6.3962	6.98482
36.1539	0.39832	0.97553	1.57591	2.17699	2.77568	3.37694	3.98757	4.58997	5.16119	5.78938	6.41997	6.96314
36.1743	0.3324	0.98122	1.58321	2.20708	2.80109	3.36145	3.99305	4.62061	5.24476	5.75272	6.41205	6.98889
36.1947	0.39691	0.98122	1.59599	2.22124	2.83194	3.33563	4.06252	4.58997	5.16544	5.7641	6.44374	7.01734
36.2152	0.37447	1.0239	1.68358	2.20531	2.75572	3.3494	4.04607	4.62758	5.2051	5.71606	6.44057	7.00244
36.2356	0.41094	1.00398	1.54854	2.21947	2.77205	3.36661	4.07349	4.58162	5.23909	5.8134	6.41046	6.98753
36.256	0.42637	0.99403	1.55766	2.16814	2.75935	3.34423	4.04973	4.58022	5.1796	5.77295	6.3851	7.02141
36.2764	0.41515	0.97696	1.63066	2.20354	2.81561	3.37694	3.98026	4.58162	5.18244	5.75398	6.40729	6.98753
36.2968	0.31978	0.96273	1.56314	2.1823	2.8392	3.33735	3.99854	4.53705	5.18527	5.77547	6.4168	6.96721
36.3172	0.39972	0.97696	1.60693	2.19292	2.80835	3.40448	4.00951	4.59972	5.1881	5.75651	6.45325	7.00379
36.3376	0.37728	1.00256	1.58869	2.19469	2.78657	3.3494	4.03876	4.60808	5.18385	5.77674	6.4374	6.95095
36.3581	0.40954	0.96131	1.57591	2.17699	2.78113	3.39243	4.02779	4.58162	5.20935	5.79949	6.44057	7.01193
36.3785	0.36466	0.95989	1.56861	2.24602	2.79202	3.32186	4.00585	4.60251	5.1881	5.7287	6.39778	6.98889
36.3989	0.36606	0.98122	1.56314	2.23894	2.79564	3.37349	4.00768	4.6429	5.17394	5.78432	6.44533	7.06613
36.4193	0.40252	0.98549	1.60329	2.22301	2.80835	3.40792	3.98574	4.59972	5.23201	5.77168	6.40412	6.97534
36.4397	0.3885	0.99687	1.57591	2.18584	2.75753	3.39931	3.99488	4.6039	5.18669	5.76157	6.41046	6.97669
36.4601	0.39411	0.95989	1.55584	2.21239	2.78476	3.43374	4.02596	4.55655	5.20085	5.79823	6.3962	6.97805
36.4806	0.39551	0.94139	1.57409	2.19646	2.81016	3.38554	3.96563	4.54262	5.20793	5.75525	6.458	6.98211
36.501	0.35764	0.967	1.60329	2.16106	2.7775	3.36145	3.98391	4.58162	5.18527	5.74134	6.42155	6.9794
36.5214	0.36606	1.00541	1.57774	2.22301	2.81016	3.36489	4.00402	4.61086	5.20935	5.77168	6.38035	6.97263
36.5418	0.40954	0.94851	1.61606	2.21593	2.79927	3.3821	4.01682	4.56351	5.2221	5.75019	6.41997	7.00515
36.5622	0.42496	0.99403	1.58504	2.23186	2.85009	3.3821	4.03693	4.57605	5.15694	5.71732	6.41205	6.95772
36.5826	0.39271	0.95704	1.59051	2.19469	2.78657	3.37349	3.99854	4.58997	5.15552	5.76662	6.40254	6.96992
36.6031	0.36466	0.98265	1.58869	2.20708	2.81379	3.35456	3.96929	4.61226	5.16686	5.78306	6.37559	6.95772
36.6235	0.40393	0.99972	1.61971	2.19292	2.78657	3.32186	4.02596	4.59694	5.18102	5.80582	6.41363	7.02006
36.6439	0.41795	0.99829	1.60329	2.18584	2.79927	3.35284	4.00951	4.63593	5.15269	5.78306	6.4168	6.95637
36.6643	0.39271	0.91721	1.57956	2.16106	2.76479	3.39759	3.97294	4.59972	5.22351	5.74513	6.42314	6.96856
36.6847	0.35484	0.9542	1.56861	2.17345	2.77387	3.36317	3.94552	4.61086	5.21077	5.76789	6.40095	7.02412
36.7051	0.40813	0.97127	1.63066	2.24071	2.74301	3.37177	4.01134	4.58719	5.19802	5.76789	6.39303	6.99295
36.7255	0.42637	0.967	1.57774	2.20177	2.79383	3.39071	4.0223	4.60111	5.27451	5.77295	6.4168	6.97805
36.746	0.39551	1.00683	1.56131	2.19823	2.81379	3.35973	3.9766	4.57744	5.17394	5.7641	6.39937	6.98347
36.7664	0.37588	0.98691	1.59234	2.23894	2.89002	3.39243	4.00768	4.61226	5.14703	5.75651	6.39937	6.94146
36.7868	0.38569	0.9798	1.58869	2.19823	2.81198	3.31153	3.96015	4.59833	5.22776	5.72364	6.44849	6.96992
36.8072	0.32539	0.95135	1.63248	2.2177	2.80472	3.39759	4.0223	4.55794	5.17535	5.75904	6.44057	7.01734
36.8276	0.35624	0.95846	1.58504	2.21062	2.78113	3.36661	3.96198	4.55237	5.17394	5.7464	6.43899	7.01464
36.848	0.3913	0.9798	1.59599	2.19469	2.82831	3.358	4.04059	4.61226	5.18669	5.81467	6.43265	7.01599
36.8685	0.38149	0.97696	1.57226	2.22124	2.78476	3.36833	4.01316	4.59554	5.21077	5.81972	6.39778	6.99024
36.8889	0.41515	0.95989	1.58321	2.21416	2.78294	3.35628	3.99488	4.58022	5.19235	5.73376	6.38669	6.97669
36.9093	0.37447	0.98549	1.54307	2.17699	2.79746	3.33047	4.01499	4.57326	5.21785	5.7464	6.38035	6.98618
36.9297	0.39551	1.01394	1.56314	2.21239	2.78476	3.38554	3.96563	4.57326	5.16119	5.77168	6.39303	7.00108
36.9501	0.3913	1.00683	1.58321	2.18053	2.77024	3.3494	4.00951	4.57744	5.19518	5.75904	6.41046	6.99973
36.9705	0.36606	0.96842	1.57774	2.21239	2.76842	3.39931	4.00951	4.60111	5.20368	5.74134	6.38986	7.03767
36.9909	0.35764	0.98549	1.54672	2.19646	2.85917	3.37177	3.98208	4.59554	5.17252	5.75398	6.43265	6.96721
37.0114	0.37588	0.9542	1.58869	2.22832	2.78113	3.38038	4.00402	4.5663	5.24051	5.72617	6.34548	6.97398
37.0318	0.35484	0.97269	1.57956	2.18938	2.80472	3.36317	3.96015	4.54958	5.17252	5.7426	6.38986	6.9916
37.0522	0.37728	1.03812	1.55219	2.10443	2.83557	3.35456	3.98574	4.57047	5.20935	5.75904	6.42472	6.97127
37.0726	0.40112	0.96842	1.57409	2.15044	2.79746	3.33219	3.99488	4.57883	5.16969	5.79949	6.41046	6.97534
37.093	0.37167	0.96273	1.55766	2.15398	2.7539	3.37349	3.99671	4.58162	5.21501	5.75651	6.37559	7.00515
37.1134	0.39691	0.98691	1.57774	2.19823	2.77387	3.38726	3.94004	4.6039	5.16402	5.74134	6.41205	6.9645
37.1339	0.36466	1.0111	1.56861	2.17699	2.81561	3.38554	4.00768	4.59972	5.20368	5.78938	6.40571	6.99566
37.1543	0.36746	0.95135	1.56679	2.1469	2.80835	3.36489	4.00768	4.58719	5.23484	5.75778	6.40095	7.02819
37.1747	0.37167	0.98549	1.59599	2.18938	2.85917	3.39931	4.01316	4.60111	5.15269	5.75398	6.42948	7.01057
37.1951	0.37447	0.97838	1.52482	2.15221	2.77568	3.39243	3.9766	4.56908	5.18102	5.80582	6.37559	6.99837
37.2155	0.38429	0.93997	1.64526	2.19115	2.76842	3.32014	4.00402	4.60529	5.19802	5.7426	6.38352	6.95366
37.2359	0.34222	0.967	1.56131	2.21062	2.81561	3.35456	4.01134	4.61922	5.15552	5.78306	6.40888	6.99024
37.2563	0.37167	0.99829	1.59599	2.17699	2.80835	3.36145	4.01682	4.5649	5.18385	5.77674	6.35975	6.93875
37.2768	0.40954	0.99829	1.57956	2.18053	2.78476	3.35284	4.00037	4.58719	5.1966	5.77674	6.3962	6.97669
37.2972	0.3885	0.98976	1.56314	2.2354	2.79746	3.35456	4.00402	4.5663	5.16544	5.73755	6.44691	6.98347
37.3176	0.35344	0.93997	1.53029	2.20354	2.78113	3.37177	3.97112	4.60947	5.20652	5.77421	6.39144	7.01193
37.338	0.39411	0.98976	1.61788	2.22124	2.77205	3.35112	4.05887	4.55933	5.20793	5.74387	6.39303	6.98211
37.3584	0.37728	0.97269	1.57774	2.17522	2.82468	3.37177	4.00402	4.56212	5.20652	5.75398	6.38352	6.98618
37.3788	0.35624	0.96273	1.59964	2.20885	2.82287	3.37866	3.9766	4.59137	5.15269	5.76789	6.42472	6.95095
37.3993	0.37307	0.96273	1.61971	2.2354	2.83739	3.3167	3.96563	4.55933	5.21077	5.77927	6.43265	6.95095
37.4197	0.38289	0.95135	1.57409	2.19823	2.79564	3.36833	3.97843	4.55794	5.18385	5.79317	6.4168	6.9794
37.4401	0.36606	0.97127	1.57956	2.20885	2.82105	3.36145	4.00219	4.55794	5.15977	5.76662	6.37718	7.01734
37.4605	0.38008	0.9542	1.61423	2.17168	2.85917	3.33735	3.9894	4.59833	5.15552	5.76915	6.37559	6.94146
37.4809	0.37167	0.98407	1.59234	2.1823	2.78294	3.33735	3.94004	4.63454	5.2136	5.77295	6.41521	6.94959
37.5013	0.3899	0.95277	1.54307	2.16814	2.75027	3.37349	4.01316	4.59972	5.18385	5.77042	6.4168	6.98211
37.5217	0.33661	0.95989	1.57774	2.16106	2.7902	3.39071	3.98208	4.58022	5.21077	5.75525	6.37084	7.02006
37.5422	0.37167	0.96842	1.55584	2.17876	2.77931	3.35112	3.98026	4.58022	5.16969	5.7603	6.42314	6.96856
37.5626	0.36045	0.95135	1.55949	2.19115	2.76298	3.35112	4.01682	4.5663	5.19094	5.75398	6.39303	6.9794
37.583	0.35764	0.95989	1.54124	2.19646	2.75027	3.32358	3.99123	4.57744	5.20085	5.76789	6.40412	6.97127
37.6034	0.38429	1.00256	1.55219	2.17876	2.79202	3.37005	3.97843	4.54262	5.13428	5.77295	6.41997	6.97805
37.6238	0.40112	0.94993	1.54124	2.18053	2.82287	3.36317	3.96563	4.58579	5.18102	5.74513	6.39303	6.93062
37.6442	0.41094	1.01536	1.58504	2.15575	2.78839	3.34768	3.99671	4.58022	5.15411	5.74893	6.41046	7.00651
37.6647	0.36185	0.95846	1.52299	2.21416	2.78839	3.35973	4.00219	4.59415	5.17677	5.73376	6.44057	6.98076
37.6851	0.34081	1.00683	1.55949	2.18407	2.80109	3.37694	3.98574	4.56351	5.21077	5.7957	6.37718	6.96856
37.7055	0.39972	0.94993	1.59781	2.2	2.76116	3.36661	3.97112	4.6039	5.19377	5.75272	6.38352	6.95095
37.7259	0.35063	0.98265	1.56496	2.24602	2.79746	3.40792	3.9766	4.53008	5.15411	5.76789	6.40254	6.99837
37.7463	0.37167	0.99687	1.61058	2.25664	2.80472	3.38382	4.01134	4.54401	5.21077	5.70468	6.38669	6.98211
37.7667	0.40813	0.96984	1.58686	2.16814	2.77387	3.37349	3.97294	4.5649	5.20793	5.73755	6.36292	6.96179
37.7871	0.33801	1.00541	1.55766	2.19469	2.81016	3.37177	3.97294	4.59554	5.20935	5.75145	6.37401	7.02277
37.8076	0.3885	0.97553	1.58869	2.19823	2.77387	3.35112	3.99854	4.57605	5.20227	5.75272	6.37876	6.94282
37.828	0.33941	1.03243	1.56314	2.18761	2.78294	3.3821	3.99488	4.61086	5.17677	5.74893	6.42631	6.96721
37.8484	0.38008	0.95846	1.58139	2.15044	2.78657	3.358	3.97477	4.57047	5.17394	5.75272	6.36609	6.98076
37.8688	0.38569	0.96131	1.55219	2.20177	2.76842	3.38382	3.97294	4.61365	5.22635	5.75525	6.36133	6.98211
37.8892	0.38149	0.98265	1.54854	2.2	2.79746	3.34251	3.97294	4.58858	5.15552	5.73123	6.34865	6.99837
37.9096	0.36185	0.99829	1.58686	2.17168	2.77024	3.3494	4.01134	4.53148	5.22068	5.74766	6.44533	6.99837
37.9301	0.40813	0.93144	1.57774	2.1823	2.74483	3.33563	4.03693	4.56769	5.16827	5.73123	6.40254	7.00244
37.9505	0.42076	0.93713	1.55584	2.18053	2.79202	3.39587	3.95466	4.62618	5.16544	5.70847	6.37876	6.96721
37.9709	0.3899	0.98265	1.61971	2.16814	2.76479	3.35628	3.99671	4.5078	5.19943	5.71479	6.42472	7.01328
37.9913	0.37868	0.96984	1.58504	2.18761	2.75753	3.35628	4.00219	4.52312	5.20652	5.75398	6.39778	6.94688
38.0117	0.38149	0.99403	1.53577	2.20708	2.79202	3.38382	4.01134	4.56769	5.20652	5.75525	6.40729	6.99566
38.0321	0.40954	0.9926	1.53577	2.20708	2.73575	3.36489	3.99854	4.56212	5.19518	5.7287	6.38827	6.9645
38.0525	0.36746	0.97696	1.57591	2.16814	2.79564	3.38898	3.98391	4.61086	5.16402	5.74134	6.3962	6.97805
38.073	0.37588	0.95704	1.57956	2.15044	2.75209	3.38554	3.9638	4.60529	5.16402	5.7641	6.42789	7.00244
38.0934	0.37447	0.95562	1.54854	2.18407	2.79383	3.30465	3.97112	4.57047	5.2051	5.77547	6.40571	6.95637
38.1138	0.35344	0.98549	1.58869	2.21593	2.79202	3.32358	3.99854	4.55098	5.18669	5.75145	6.36767	6.94553
38.1342	0.39972	0.95135	1.58504	2.14867	2.77568	3.32186	3.96929	4.57047	5.2051	5.74387	6.40254	6.97805
38.1546	0.36466	0.99972	1.59599	2.18761	2.81561	3.33047	3.96929	4.63036	5.17535	5.73376	6.38827	6.98753
38.175	0.35203	0.99545	1.53759	2.18053	2.77568	3.3253	3.92541	4.55237	5.20085	5.75145	6.33756	6.99702
38.1955	0.34502	0.99403	1.59234	2.18938	2.7775	3.33907	3.9894	4.57744	5.22493	5.75019	6.40412	6.95772
38.2159	0.40533	1.00825	1.54489	2.17699	2.76842	3.3253	3.99305	4.57047	5.20085	5.72996	6.37876	6.98211
38.2363	0.3885	0.95277	1.56496	2.21416	2.7902	3.31325	3.98757	4.59276	5.2051	5.7426	6.41997	6.93875
38.2567	0.38149	0.94424	1.56131	2.18407	2.78294	3.35973	4.01316	4.57465	5.16119	5.74008	6.41521	6.97534
38.2771	0.39271	0.91579	1.56314	2.1646	2.77568	3.35973	3.99123	4.56908	5.18244	5.74387	6.39144	6.98889
38.2975	0.39551	0.95562	1.53577	2.11151	2.78113	3.34079	3.95466	4.56212	5.19377	5.74766	6.35024	6.99431
38.3179	0.34362	0.98834	1.57591	2.20354	2.75572	3.38554	3.98026	4.54401	5.19094	5.70215	6.39778	6.9645
38.3384	0.36185	0.95135	1.55219	2.15221	2.74483	3.34251	3.96198	4.57047	5.1796	5.76789	6.35499	6.95366
38.3588	0.38569	0.99403	1.59234	2.2	2.79383	3.38038	3.91444	4.52591	5.14844	5.74513	6.37876	6.99973
38.3792	0.35764	0.93286	1.55219	2.18053	2.73394	3.30809	3.98757	4.58022	5.20227	5.73502	6.3851	6.98211
38.3996	0.41515	0.95562	1.57774	2.14867	2.81016	3.34423	4.00219	4.58579	5.16119	5.75272	6.36133	6.99566
38.42	0.37307	0.98691	1.55949	2.19469	2.76479	3.35112	3.9766	4.59276	5.15411	5.76536	6.38352	6.97669
38.4404	0.36185	0.96842	1.61788	2.15398	2.76661	3.32702	3.99488	4.54958	5.13994	5.74513	6.39778	6.97669
38.4609	0.40393	0.99545	1.58686	2.18407	2.76661	3.35112	3.99305	4.57465	5.14844	5.75525	6.37401	6.9794
38.4813	0.38289	0.95989	1.58686	2.24248	2.7775	3.32874	3.93455	4.57047	5.2051	5.76283	6.38035	6.94417
38.5017	0.35905	0.94708	1.55949	2.20177	2.7775	3.37177	3.9638	4.57605	5.16544	5.75778	6.44849	6.9794
38.5221	0.35624	0.99545	1.62883	2.14513	2.75027	3.35456	3.97294	4.55794	5.18244	5.76789	6.37559	7.00921
38.5425	0.39411	0.96415	1.58139	2.19646	2.76298	3.34079	4.01316	4.52869	5.14136	5.74134	6.44057	6.96992
38.5629	0.40533	0.96984	1.60146	2.1292	2.77024	3.37694	3.98757	4.5844	5.16119	5.74387	6.42472	7.00515
38.5833	0.3899	0.98407	1.57409	2.19646	2.80835	3.3253	3.96563	4.55237	5.1796	5.77042	6.39144	6.94282
38.6038	0.37588	0.95135	1.57591	2.13982	2.8029	3.34423	4.01682	4.58997	5.18244	5.75904	6.43106	6.95366
38.6242	0.37167	0.96273	1.60146	2.16106	2.7412	3.36661	3.94369	4.55237	5.16119	5.78306	6.38986	6.95772
38.6446	0.36185	0.95135	1.57044	2.2	2.77024	3.33563	3.94369	4.54819	5.1796	5.75778	6.40254	6.98618
38.665	0.34502	0.9229	1.57774	2.18761	2.79927	3.37349	3.98391	4.47855	5.14986	5.76283	6.41046	6.99973
38.6854	0.36185	0.95277	1.61606	2.17522	2.76661	3.3167	3.99488	4.57744	5.1796	5.76789	6.37084	6.95908
38.7058	0.36045	0.98549	1.53394	2.16991	2.72668	3.32014	4.03876	4.59137	5.14278	5.7426	6.38986	6.97127
38.7263	0.36045	0.90725	1.58504	2.15044	2.77387	3.34768	3.99854	4.57744	5.19377	5.75778	6.37718	6.98889
38.7467	0.29173	0.99545	1.58686	2.18584	2.77387	3.29604	3.96563	4.53426	5.15411	5.75778	6.41046	6.9645
38.7671	0.34923	0.9542	1.57226	2.1292	2.7412	3.3494	3.97843	4.57883	5.17677	5.75019	6.40729	6.96179
38.7875	0.40813	0.9542	1.57591	2.16814	2.77387	3.40103	3.96929	4.65265	5.15977	5.76157	6.38827	6.95637
38.8079	0.42777	0.94851	1.56861	2.17522	2.76661	3.36661	3.95283	4.59415	5.19802	5.76789	6.38669	6.94553
38.8283	0.37027	0.967	1.57956	2.17345	2.7775	3.37005	3.96929	4.58301	5.17535	5.7603	6.37876	6.90081
38.8487	0.38569	0.99829	1.57044	2.12743	2.78294	3.30981	4.0351	4.57047	5.13286	5.71479	6.41363	6.92927
38.8692	0.39271	0.97838	1.57956	2.15398	2.78113	3.3167	3.9766	4.56769	5.21077	5.76283	6.39461	6.93198
38.8896	0.34222	0.98407	1.59781	2.2	2.78839	3.34423	3.94552	4.56073	5.16969	5.73249	6.3645	6.98889
38.91	0.33801	0.95277	1.55949	2.13805	2.77024	3.35284	3.96929	4.56351	5.18244	5.73502	6.38193	6.97398
38.9304	0.35203	0.9798	1.57044	2.17699	2.75572	3.31153	3.96563	4.57465	5.14986	5.72364	6.43265	6.95501
38.9508	0.35063	0.95135	1.61423	2.19469	2.75935	3.34768	3.92541	4.54958	5.15128	5.76662	6.35182	6.99702
38.9712	0.36606	0.9357	1.52117	2.17876	2.79202	3.33047	4.02048	4.61922	5.13428	5.76157	6.35341	6.95501
38.9916	0.35624	0.9542	1.51752	2.15752	2.75209	3.36145	3.9894	4.58162	5.13994	5.75145	6.39937	6.9794
39.0121	0.34222	0.93144	1.56496	2.20354	2.72123	3.35284	3.96746	4.55376	5.15128	5.74387	6.37718	7.02954
39.0325	0.33941	0.93428	1.59051	2.21947	2.79564	3.2926	3.94552	4.54262	5.16827	5.74513	6.37243	6.97127
39.0529	0.34081	0.96415	1.56131	2.14513	2.75935	3.35456	3.98208	4.57047	5.17819	5.76789	6.39144	6.98211
39.0733	0.38429	0.97269	1.55584	2.15398	2.77931	3.38038	3.97294	4.54262	5.1966	5.7287	6.37401	6.97263
39.0937	0.39832	0.97553	1.57774	2.19115	2.83376	3.35973	3.98208	4.5273	5.15836	5.7426	6.35499	6.95366
39.1141	0.38149	0.9229	1.54307	2.21593	2.82105	3.38382	3.92541	4.54958	5.20793	5.72238	6.42631	7.00786
39.1346	0.3899	0.98407	1.57774	2.23009	2.82105	3.33907	3.96746	4.60529	5.17394	5.77674	6.35816	6.93875
39.155	0.35063	0.94851	1.52664	2.16991	2.78657	3.35284	3.9894	4.50223	5.18952	5.73502	6.41205	6.99024
39.1754	0.37728	0.8973	1.54854	2.17699	2.75027	3.3253	3.95101	4.55794	5.12436	5.7287	6.42631	6.96992
39.1958	0.36746	0.967	1.55219	2.16991	2.72668	3.30293	3.9638	4.57326	5.18244	5.73502	6.40571	6.9794
39.2162	0.37728	0.95846	1.53577	2.15221	2.8029	3.3494	3.94369	4.5844	5.19094	5.74387	6.35499	6.98889
39.2366	0.32258	0.95135	1.55584	2.17876	2.78476	3.3253	3.94369	4.57605	5.16544	5.74008	6.4374	6.93469
39.257	0.36746	0.98691	1.55584	2.16814	2.75935	3.34079	3.95101	4.56769	5.19377	5.75904	6.44533	7.00921
39.2775	0.34502	0.99829	1.52482	2.19292	2.73031	3.34251	3.97477	4.57047	5.19235	5.75145	6.36133	6.93062
39.2979	0.36185	0.94993	1.53212	2.16991	2.78113	3.3494	3.96929	4.55794	5.13994	5.76157	6.37876	6.93604
39.3183	0.40673	0.90014	1.53942	2.16637	2.8029	3.37522	3.97294	4.56908	5.13711	5.76915	6.3645	6.93062
39.3387	0.38289	0.95989	1.56314	2.17699	2.74664	3.34423	3.98026	4.53566	5.16261	5.71858	6.37718	6.9374
39.3591	0.36325	0.97269	1.57956	2.20354	2.70127	3.35112	3.93272	4.56212	5.18385	5.76915	6.37718	6.99295
39.3795	0.38569	0.98265	1.59599	2.17876	2.72849	3.30809	4.00768	4.55794	5.18244	5.77547	6.40571	6.98618
39.4	0.36045	0.9798	1.55584	2.1646	2.73757	3.35112	3.98574	4.54262	5.19235	5.76789	6.38986	6.96179
39.4204	0.34502	0.95562	1.57044	2.15752	2.7539	3.33735	3.98391	4.53566	5.13853	5.72617	6.41205	6.94553
39.4408	0.33661	0.96558	1.55766	2.13628	2.71942	3.32358	3.9638	4.58162	5.19518	5.7464	6.37243	6.93604
39.4612	0.35624	0.91721	1.55037	2.15929	2.79927	3.33219	3.94004	4.53566	5.14844	5.70973	6.39144	6.91978
39.4816	0.3871	0.94708	1.58504	2.16814	2.76479	3.30637	3.96563	4.57047	5.15694	5.75272	6.39144	6.96043
39.502	0.38289	0.97269	1.55766	2.18584	2.77205	3.36489	3.97294	4.55376	5.17252	5.73249	6.37084	6.98753
39.5224	0.3352	0.95135	1.64526	2.17168	2.76116	3.37866	3.99123	4.55933	5.13994	5.71985	6.38035	6.96585
39.5429	0.37167	0.95846	1.57226	2.14336	2.80109	3.29088	3.96563	4.58301	5.14278	5.76283	6.36767	6.95772
39.5633	0.35905	0.967	1.56496	2.18407	2.76116	3.32874	3.98574	4.49387	5.18952	5.74513	6.34548	6.94146
39.5837	0.36886	0.95135	1.53212	2.15044	2.75209	3.34596	3.97294	4.56351	5.16686	5.73502	6.35499	6.96585
39.6041	0.35905	0.91437	1.52482	2.10974	2.76661	3.33391	3.95283	4.58858	5.22068	5.73502	6.38827	6.95908
39.6245	0.38429	0.97127	1.52117	2.18053	2.77387	3.34251	3.9894	4.56212	5.21785	5.7603	6.37718	6.98482
39.6449	0.38008	0.93001	1.55219	2.15752	2.77568	3.30809	3.96015	4.56351	5.14986	5.73376	6.39303	6.97127
39.6654	0.33661	0.96273	1.56496	2.14867	2.76479	3.3167	3.96198	4.56351	5.17111	5.74387	6.3962	6.93469
39.6858	0.37588	0.94993	1.53577	2.13097	2.77205	3.32358	3.95101	4.5844	5.20227	5.79191	6.40095	6.92114
39.7062	0.35484	0.95704	1.56679	2.15929	2.77568	3.35973	3.96563	4.57605	5.13711	5.69583	6.40254	6.98347
39.7266	0.38429	0.95562	1.53394	2.18407	2.76479	3.33047	3.98391	4.56351	5.17535	5.73376	6.34073	6.94417
39.747	0.37868	0.94566	1.52847	2.12566	2.7539	3.34079	3.95832	4.53008	5.18244	5.74008	6.36292	6.96585
39.7674	0.36325	0.97553	1.51752	2.13628	2.74846	3.33391	4.00037	4.56073	5.15977	5.72364	6.41521	6.95366
39.7878	0.33661	0.95989	1.57409	2.20531	2.76479	3.38554	3.99854	4.54123	5.15694	5.75398	6.38035	6.98753
39.8083	0.35344	0.98407	1.56861	2.18053	2.79746	3.36489	4.04424	4.55515	5.1796	5.74766	6.40254	6.97669
39.8287	0.36045	0.9798	1.56131	2.12566	2.85009	3.40448	3.94187	4.56073	5.18244	5.72491	6.39778	6.92927
39.8491	0.33941	0.95277	1.58686	2.15575	2.78113	3.35628	3.98026	4.55794	5.21077	5.7464	6.33281	6.96721
39.8695	0.31978	0.95135	1.52117	2.15929	2.71035	3.29948	3.95283	4.54958	5.17394	5.74513	6.3851	7.01464
39.8899	0.33941	0.967	1.53577	2.12566	2.7049	3.33047	3.9894	4.52591	5.19518	5.72238	6.37084	6.93604
39.9103	0.31417	0.93001	1.56314	2.14867	2.80835	3.31325	3.95466	4.53566	5.16686	5.73628	6.40254	6.92927
39.9308	0.34502	0.96984	1.55584	2.16283	2.84283	3.35628	3.94187	4.56073	5.13994	5.73123	6.41046	6.96043
39.9512	0.36466	0.94851	1.53394	2.1646	2.76661	3.3167	3.95101	4.57744	5.16544	5.76915	6.36292	6.97398
39.9716	0.34923	0.93428	1.57409	2.13451	2.76116	3.35973	3.95283	4.56212	5.20652	5.71606	6.39937	6.96721
39.992	0.35484	0.94708	1.53759	2.13982	2.74846	3.37522	3.98026	4.55794	5.15836	5.68192	6.40254	6.95095

## Sheet: Figure 3e
Normalized intensity at delay 8 ms
MAMOBZ			7HBCz			1,8-NA			PCA			Py			DiBrBDP
Wavelength (nm)	Normalized Intensity		Wavelength (nm)	Normalized Intensity		Wavelength (nm)	Normalized Intensity		Wavelength (nm)	Normalized Intensity		Wavelength (nm)	Normalized Intensity		Wavelength (nm)	Normalized Intensity
390.371	0.02336		390	0.00499		390.371	0.01305		390.371	0.78965		390.371	0.03014		390.371	0.01003
391.155	0.02494		391	0.00505		391.155	0.01221		391.155	0.80397		391.155	0.03116		391.155	0.01505
391.938	0.0267		392	0.00488		391.938	0.01178		391.938	0.79449		391.938	0.03268		391.938	0.00903
392.722	0.0274		393	0.00502		392.722	0.01052		392.722	0.77522		392.722	0.0337		392.722	0.00502
393.505	0.02986		394	0.00459		393.505	0.01052		393.505	0.74334		393.505	0.03536		393.505	0.00602
394.289	0.03109		395	0.00426		394.289	0.01178		394.289	0.7162		394.289	0.03714		394.289	0.01003
395.072	0.0339		396	0.00415		395.072	0.01136		395.072	0.68271		395.072	0.03675		395.072	0.01204
395.856	0.03408		397	0.00356		395.856	0.01136		395.856	0.65073		395.856	0.03574		395.856	0.00602
396.639	0.03496		398	0.00308		396.639	0.01178		396.639	0.61774		396.639	0.03421		396.639	0.00201
397.422	0.03618		399	0.0028		397.422	0.01094		397.422	0.58757		397.422	0.03256		397.422	0.00502
398.205	0.03741		400	0.0023		398.205	0.01094		398.205	0.56729		398.205	0.03065		398.205	0.00903
398.988	0.03935		401	0.0019		398.988	0.01052		398.988	0.55216		398.988	0.02785		398.988	0.01705
399.771	0.04058		402	0.00162		399.771	0.01094		399.771	0.55266		399.771	0.02633		399.771	0.01304
400.554	0.04181		403	0.0018		400.554	0.01052		400.554	0.56265		400.554	0.02569		400.554	0.01404
401.337	0.04374		404	0.00142		401.337	0.00884		401.337	0.591		401.337	0.02556		401.337	0.00903
402.12	0.04532		405	0.00122		402.12	0.0101		402.12	0.62843		402.12	0.02493		402.12	0.00702
402.902	0.0476		406	0.000939834		402.902	0.01052		402.902	0.67524		402.902	0.02404		402.902	0.00602
403.685	0.04918		407	0.00054944		403.685	0.01136		403.685	0.73214		403.685	0.02276		403.685	0.00702
404.467	0.05199		408	0.000742562		404.467	0.01094		404.467	0.79459		404.467	0.02276		404.467	0.00702
405.25	0.05322		409	0.000861977		405.25	0.00968		405.25	0.85563		405.25	0.02264		405.25	0.00502
406.032	0.0548		410	0.000819385		406.032	0.00926		406.032	0.90698		406.032	0.02187		406.032	0.00301
406.814	0.05674		411	0.00072992		406.814	0.00884		406.814	0.94754		406.814	0.02149		406.814	0.00502
407.597	0.05972		412	0.000616006		407.597	0.01136		407.597	0.97861		407.597	0.01984		407.597	0.00602
408.379	0.06218		413	0.000709739		408.379	0.00968		408.379	0.99647		408.379	0.01984		408.379	0.00401
409.161	0.06447		414	0.000623219		409.161	0.00884		409.161	1		409.161	0.01895		409.161	0
409.943	0.06798		415	0.000711783		409.943	0.00631		409.943	0.99153		409.943	0.01984		409.943	0.001
410.725	0.07149		416	0.000332115		410.725	0.00926		410.725	0.98194		410.725	0.01971		410.725	0.00401
411.506	0.07272		417	0.000576307		411.506	0.00926		411.506	0.966		411.506	0.01959		411.506	0.00702
412.288	0.07202		418	0.000117758		412.288	0.00842		412.288	0.94764		412.288	0.0187		412.288	0.00802
413.07	0.07272		419	0.00036027		413.07	0.00715		413.07	0.9205		413.07	0.01831		413.07	0.00502
413.852	0.07465		420	5.37655e-05		413.852	0.00758		413.852	0.89255		413.852	0.01793		413.852	0.00702
414.633	0.08063		421	0.000190911		414.633	0.00884		414.633	0.86067		414.633	0.01793		414.633	0.00702
415.415	0.08361		422	6.1159e-05		415.415	0.00926		415.415	0.82738		415.415	0.0178		415.415	0.01204
416.196	0.08923		423	0		416.196	0.00884		416.196	0.79631		416.196	0.01742		416.196	0.01404
416.977	0.09134		424	0.000210652		416.977	0.00968		416.977	0.76866		416.977	0.0173		416.977	0.01404
417.759	0.09608		425	3.96925e-05		417.759	0.01094		417.759	0.73981		417.759	0.01691		417.759	0.01404
418.54	0.09924		426	0.000789382		418.54	0.01052		418.54	0.71146		418.54	0.01666		418.54	0.01605
419.321	0.10206		427	0.000707671		419.321	0.01094		419.321	0.68473		419.321	0.01615		419.321	0.01304
420.102	0.10487		428	0.000762871		420.102	0.00884		420.102	0.66223		420.102	0.01577		420.102	0.00903
420.883	0.10715		429	0.000732248		420.883	0.00884		420.883	0.64609		420.883	0.01615		420.883	0.00401
421.664	0.11066		430	0.000704323		421.664	0.00842		421.664	0.6367		421.664	0.01679		421.664	0.00602
422.444	0.114		431	0.0011		422.444	0.0101		422.444	0.62833		422.444	0.01755		422.444	0.00401
423.225	0.11874		432	0.00103		423.225	0.0101		423.225	0.6247		423.225	0.01666		423.225	0.00602
424.006	0.12313		433	0.00112		424.006	0.0101		424.006	0.62379		424.006	0.01615		424.006	0.00401
424.786	0.12682		434	0.00143		424.786	0.00926		424.786	0.62762		424.786	0.01577		424.786	0.00602
425.567	0.13121		435	0.00106		425.567	0.00968		425.567	0.63115		425.567	0.01641		425.567	0.00702
426.347	0.13525		436	0.00111		426.347	0.0101		426.347	0.63579		426.347	0.01641		426.347	0.00903
427.128	0.14		437	0.00119		427.128	0.0101		427.128	0.64447		427.128	0.01615		427.128	0.01404
427.908	0.1421		438	0.00132		427.908	0.01052		427.908	0.64992		427.908	0.01602		427.908	0.01304
428.688	0.14685		439	0.00141		428.688	0.01094		428.688	0.65517		428.688	0.01615		428.688	0.00903
429.468	0.15071		440	0.00121		429.468	0.01305		429.468	0.659		429.468	0.01564		429.468	0.00401
430.248	0.15914		441	0.00156		430.248	0.01389		430.248	0.66092		430.248	0.01615		430.248	0.00301
431.028	0.16564		442	0.0016		431.028	0.01599		431.028	0.65849		431.028	0.01539		431.028	0.00401
431.808	0.17144		443	0.0018		431.808	0.01768		431.808	0.65335		431.808	0.01564		431.808	0.00702
432.588	0.17688		444	0.00196		432.588	0.02062		432.588	0.64568		432.588	0.01564		432.588	0.00702
433.368	0.18057		445	0.00232		433.368	0.02104		433.368	0.63923		433.368	0.01628		433.368	0.01003
434.147	0.18813		446	0.0031		434.147	0.02146		434.147	0.63247		434.147	0.01615		434.147	0.00903
434.927	0.1876		447	0.00261		434.927	0.02231		434.927	0.62591		434.927	0.01526		434.927	0.00802
435.707	0.1941		448	0.00295		435.707	0.02483		435.707	0.61602		435.707	0.01564		435.707	0.01103
436.486	0.19515		449	0.00326		436.486	0.02652		436.486	0.60412		436.486	0.01641		436.486	0.01003
437.265	0.20815		450	0.00352		437.265	0.02609		437.265	0.59302		437.265	0.0178		437.265	0.00702
438.045	0.21412		451	0.00341		438.045	0.02483		438.045	0.58182		438.045	0.01844		438.045	0.00401
438.824	0.22484		452	0.00394		438.824	0.02525		438.824	0.5684		438.824	0.01895		438.824	0.001
439.603	0.22958		453	0.00431		439.603	0.02609		439.603	0.5565		439.603	0.01997		439.603	0.00802
440.382	0.23678		454	0.00477		440.382	0.02652		440.382	0.54106		440.382	0.01959		440.382	0.00602
441.161	0.24574		455	0.00508		441.161	0.02694		441.161	0.52754		441.161	0.01908		441.161	0.01003
441.94	0.25347		456	0.00563		441.94	0.02736		441.94	0.51634		441.94	0.01844		441.94	0.00602
442.719	0.26278		457	0.00608		442.719	0.02946		442.719	0.50383		442.719	0.01933		442.719	0.00702
443.498	0.2677		458	0.00623		443.498	0.03114		443.498	0.49304		443.498	0.0206		443.498	0.00802
444.277	0.27859		459	0.00706		444.277	0.03325		444.277	0.48123		444.277	0.02162		444.277	0.00602
445.055	0.28737		460	0.00789		445.055	0.03199		445.055	0.47548		445.055	0.02187		445.055	0.00602
445.834	0.29879		461	0.00854		445.834	0.02988		445.834	0.4662		445.834	0.02264		445.834	0.00301
446.612	0.30792		462	0.00896		446.612	0.02694		446.612	0.45309		446.612	0.02187		446.612	0.00602
447.391	0.31934		463	0.01005		447.391	0.02736		447.391	0.4437		447.391	0.02302		447.391	0.00401
448.169	0.33076		464	0.01146		448.169	0.02652		448.169	0.43553		448.169	0.02264		448.169	0.00903
448.947	0.34657		465	0.01294		448.947	0.02778		448.947	0.43331		448.947	0.0234		448.947	0.00602
449.726	0.36044		466	0.01503		449.726	0.02567		449.726	0.42575		449.726	0.02315		449.726	0.01204
450.504	0.37467		467	0.01765		450.504	0.02736		450.504	0.42272		450.504	0.02315		450.504	0.00903
451.282	0.38293		468	0.02085		451.282	0.02694		451.282	0.41636		451.282	0.02366		451.282	0.01003
452.06	0.39733		469	0.02472		452.06	0.02778		452.06	0.41243		452.06	0.02378		452.06	0.00702
452.838	0.41121		470	0.02968		452.838	0.02652		452.838	0.409		452.838	0.02442		452.838	0.01003
453.615	0.4286		471	0.03644		453.615	0.02694		453.615	0.40738		453.615	0.02366		453.615	0.01204
454.393	0.43914		472	0.04459		454.393	0.02736		454.393	0.40375		454.393	0.02391		454.393	0.01003
455.171	0.4553		473	0.05545		455.171	0.02694		455.171	0.39679		455.171	0.02353		455.171	0.00401
455.948	0.46777		474	0.06581		455.948	0.02694		455.948	0.39225		455.948	0.02416		455.948	0.00602
456.726	0.48358		475	0.08032		456.726	0.02694		456.726	0.38933		456.726	0.02366		456.726	0.00602
457.503	0.4957		476	0.09854		457.503	0.02946		457.503	0.3861		457.503	0.02416		457.503	0.00802
458.281	0.51396		477	0.12041		458.281	0.02862		458.281	0.37782		458.281	0.02391		458.281	0.00802
459.058	0.53487		478	0.14938		459.058	0.02988		459.058	0.37076		459.058	0.02404		459.058	0.00903
459.835	0.55261		479	0.19106		459.835	0.02946		459.835	0.36451		459.835	0.02442		459.835	0.01204
460.612	0.56912		480	0.24323		460.612	0.03241		460.612	0.35916		460.612	0.02518		460.612	0.01103
461.39	0.58423		481	0.30606		461.39	0.03241		461.39	0.3528		461.39	0.02518		461.39	0.01204
462.167	0.59722		482	0.39189		462.167	0.02946		462.167	0.34715		462.167	0.02442		462.167	0.01103
462.943	0.61075		483	0.48977		462.943	0.02652		462.943	0.3411		462.943	0.02442		462.943	0.00903
463.72	0.62234		484	0.59532		463.72	0.02652		463.72	0.33464		463.72	0.02391		463.72	0.00802
464.497	0.63956		485	0.70012		464.497	0.02736		464.497	0.32667		464.497	0.02493		464.497	0.01103
465.274	0.65501		486	0.79175		465.274	0.0282		465.274	0.32022		465.274	0.02505		465.274	0.01103
466.05	0.66819		487	0.8547		466.05	0.0282		466.05	0.31134		466.05	0.02569		466.05	0.00903
466.827	0.684		488	0.89983		466.827	0.02904		466.827	0.30307		466.827	0.02582		466.827	0.00301
467.603	0.69506		489	0.90175		467.603	0.02946		467.603	0.29439		467.603	0.02594		467.603	0.00802
468.38	0.71491		490	0.89377		468.38	0.02904		468.38	0.29025		468.38	0.02633		468.38	0.01003
469.156	0.72264		491	0.86869		469.156	0.02862		469.156	0.28612		469.156	0.0262		469.156	0.01304
469.932	0.7374		492	0.84653		469.932	0.02862		469.932	0.28158		469.932	0.02734		469.932	0.00602
470.709	0.74372		493	0.79918		470.709	0.0282		470.709	0.27492		470.709	0.02823		470.709	0.00702
471.485	0.76023		494	0.76614		471.485	0.02778		471.485	0.26836		471.485	0.02887		471.485	0.00301
472.261	0.76814		495	0.74464		472.261	0.02904		472.261	0.26201		472.261	0.0276		472.261	0.00602
473.037	0.77991		496	0.71445		473.037	0.02736		473.037	0.25555		473.037	0.02633		473.037	0.00602
473.813	0.79044		497	0.68524		473.813	0.0282		473.813	0.25282		473.813	0.02569		473.813	0.00602
474.588	0.80555		498	0.67579		474.588	0.02567		474.588	0.24828		474.588	0.02594		474.588	0.00802
475.364	0.81398		499	0.66062		475.364	0.02694		475.364	0.24354		475.364	0.0262		475.364	0.00602
476.14	0.82645		500	0.64914		476.14	0.02609		476.14	0.23648		476.14	0.02544		476.14	0.00702
476.915	0.83699		501	0.62793		476.915	0.02567		476.915	0.23305		476.915	0.02455		476.915	0.00602
477.691	0.84982		502	0.6138		477.691	0.02525		477.691	0.23214		477.691	0.0248		477.691	0.00802
478.466	0.85596		503	0.60049		478.466	0.02609		478.466	0.22881		478.466	0.02556		478.466	0.01204
479.242	0.86317		504	0.57505		479.242	0.02441		479.242	0.22548		479.242	0.02518		479.242	0.01304
480.017	0.873		505	0.55526		480.017	0.02357		480.017	0.21772		480.017	0.02531		480.017	0.01103
480.792	0.88301		506	0.53938		480.792	0.01978		480.792	0.2159		480.792	0.02416		480.792	0.00903
481.567	0.89742		507	0.52566		481.567	0.02273		481.567	0.21106		481.567	0.02467		481.567	0.00401
482.342	0.90198		508	0.5161		482.342	0.02104		482.342	0.20823		482.342	0.02391		482.342	0.00401
483.117	0.90989		509	0.50894		483.117	0.02315		483.117	0.20188		483.117	0.02455		483.117	0.001
483.892	0.9048		510	0.50945		483.892	0.01936		483.892	0.19875		483.892	0.02493		483.892	0.00401
484.667	0.91692		511	0.514		484.667	0.01894		484.667	0.19603		484.667	0.02531		484.667	0.00702
485.442	0.92025		512	0.52109		485.442	0.0181		485.442	0.19693		485.442	0.02429		485.442	0.00802
486.216	0.93799		513	0.53416		486.216	0.02062		486.216	0.193		486.216	0.0234		486.216	0.00602
486.991	0.94361		514	0.5557		486.991	0.02273		486.991	0.19169		486.991	0.02264		486.991	0.00201
487.766	0.96136		515	0.58449		487.766	0.02146		487.766	0.18442		487.766	0.02226		487.766	0.00401
488.54	0.96329		516	0.61806		488.54	0.0202		488.54	0.18331		488.54	0.02251		488.54	0.00903
489.314	0.96856		517	0.66089		489.314	0.01936		489.314	0.17867		489.314	0.02213		489.314	0.00903
490.089	0.96961		518	0.69764		490.089	0.0202		490.089	0.17736		490.089	0.02264		490.089	0.00602
490.863	0.97471		519	0.74585		490.863	0.0202		490.863	0.171		490.863	0.02213		490.863	0.00201
491.637	0.97804		520	0.79999		491.637	0.02189		491.637	0.16747		491.637	0.02251		491.637	0.00502
492.411	0.98015		521	0.84446		492.411	0.02315		492.411	0.16182		492.411	0.02276		492.411	0.00903
493.185	0.98507		522	0.8834		493.185	0.02399		493.185	0.16152		493.185	0.02251		493.185	0.00903
493.959	0.99174		523	0.92305		493.959	0.02441		493.959	0.1588		493.959	0.02213		493.959	0.00802
494.733	0.99368		524	0.96006		494.733	0.02525		494.733	0.15607		494.733	0.02175		494.733	0.00602
495.507	0.99807		525	0.97458		495.507	0.02609		495.507	0.15083		495.507	0.02175		495.507	0.00602
496.281	0.99561		526	0.99258		496.281	0.02694		496.281	0.14709		496.281	0.02175		496.281	0.00502
497.054	0.9921		527	0.99202		497.054	0.02694		497.054	0.14417		497.054	0.02226		497.054	0.00602
497.828	0.99034		528	1		497.828	0.02609		497.828	0.14155		497.828	0.02353		497.828	0.00802
498.601	0.99508		529	0.96579		498.601	0.02315		498.601	0.13983		498.601	0.0234		498.601	0.00903
499.375	1		530	0.95789		499.375	0.02441		499.375	0.13852		499.375	0.02404		499.375	0.01204
500.148	0.99561		531	0.93034		500.148	0.02441		500.148	0.1361		500.148	0.02366		500.148	0.00602
500.921	0.98911		532	0.89557		500.921	0.02609		500.921	0.13347		500.921	0.02518		500.921	0.00401
501.694	0.99051		533	0.87265		501.694	0.02609		501.694	0.13105		501.694	0.02505		501.694	0
502.468	0.9935		534	0.8401		502.468	0.02652		502.468	0.12924		502.468	0.02518		502.468	0.00502
503.241	0.99614		535	0.80873		503.241	0.02609		503.241	0.1248		503.241	0.02531		503.241	0.00702
504.014	0.99104		536	0.78309		504.014	0.02399		504.014	0.12218		504.014	0.02505		504.014	0.01103
504.786	0.98753		537	0.74389		504.786	0.02694		504.786	0.11945		504.786	0.02594		504.786	0.01103
505.559	0.9856		538	0.7203		505.559	0.02694		505.559	0.11814		505.559	0.02594		505.559	0.01003
506.332	0.97927		539	0.69705		506.332	0.02988		506.332	0.11441		506.332	0.02785		506.332	0.00401
507.105	0.97945		540	0.67365		507.105	0.0303		507.105	0.11219		507.105	0.02836		507.105	0.00301
507.877	0.97962		541	0.6537		507.877	0.03283		507.877	0.10997		507.877	0.029		507.877	0.00201
508.65	0.98191		542	0.6361		508.65	0.03367		508.65	0.10956		508.65	0.02912		508.65	0.00301
509.422	0.9812		543	0.61603		509.422	0.03493		509.422	0.10765		509.422	0.03065		509.422	0.00401
510.195	0.97471		544	0.59252		510.195	0.03746		510.195	0.10724		510.195	0.03268		510.195	0.00401
510.967	0.97207		545	0.57522		510.967	0.03788		510.967	0.10492		510.967	0.03281		510.967	0.00602
511.739	0.96399		546	0.55467		511.739	0.03914		511.739	0.10301		511.739	0.03243		511.739	0.00602
512.511	0.95925		547	0.54399		512.511	0.04082		512.511	0.10038		512.511	0.03141		512.511	0.00502
513.283	0.95363		548	0.52858		513.283	0.04714		513.283	0.09897		513.283	0.03179		513.283	0.00401
514.055	0.94783		549	0.5094		514.055	0.05008		514.055	0.09746		514.055	0.03116		514.055	0.00301
514.827	0.94432		550	0.50116		514.827	0.05303		514.827	0.09625		514.827	0.03014		514.827	0.00602
515.599	0.93694		551	0.48873		515.599	0.05598		515.599	0.09453		515.599	0.03014		515.599	0.00401
516.371	0.92956		552	0.47981		516.371	0.06061		516.371	0.09342		516.371	0.02963		516.371	0.00602
517.142	0.92148		553	0.47469		517.142	0.06566		517.142	0.0913		517.142	0.03001		517.142	0.00301
517.914	0.91498		554	0.47154		517.914	0.06902		517.914	0.08949		517.914	0.02925		517.914	0.00201
518.686	0.9134		555	0.46977		518.686	0.0766		518.686	0.08626		518.686	0.02938		518.686	0
519.457	0.9062		556	0.47265		519.457	0.08249		519.457	0.08535		519.457	0.02925		519.457	0.00201
520.228	0.89865		557	0.46545		520.228	0.09175		520.228	0.08464		520.228	0.02849		520.228	0.00702
521	0.89408		558	0.47162		521	0.09975		521	0.08454		521	0.0276		521	0.00702
521.771	0.88864		559	0.48162		521.771	0.11195		521.771	0.08172		521.771	0.02671		521.771	0.00502
522.542	0.88934		560	0.48521		522.542	0.12374		522.542	0.08051		522.542	0.02696		522.542	0.00401
523.313	0.87933		561	0.49501		523.313	0.13805		523.313	0.0795		523.313	0.0262		523.313	0.00502
524.084	0.87335		562	0.501		524.084	0.15446		524.084	0.0797		524.084	0.02658		524.084	0.00903
524.855	0.86598		563	0.5131		524.855	0.17551		524.855	0.07789		524.855	0.02569		524.855	0.01204
525.626	0.86088		564	0.51706		525.626	0.19487		525.626	0.07667		525.626	0.0262		525.626	0.00903
526.397	0.85403		565	0.53285		526.397	0.22391		526.397	0.07496		526.397	0.02531		526.397	0.00702
527.168	0.85069		566	0.53025		527.168	0.25547		527.168	0.07435		527.168	0.02569		527.168	0.00401
527.938	0.84349		567	0.53214		527.938	0.30261		527.938	0.07213		527.938	0.0262		527.938	0.00602
528.709	0.83506		568	0.53611		528.709	0.34301		528.709	0.06951		528.709	0.02683		528.709	0.00702
529.479	0.81925		569	0.54086		529.479	0.38468		529.479	0.0678		529.479	0.02671		529.479	0.00602
530.25	0.811		570	0.53765		530.25	0.43434		530.25	0.06759		530.25	0.02696		530.25	0.00903
531.02	0.80011		571	0.5337		531.02	0.49705		531.02	0.06709		531.02	0.02772		531.02	0.01204
531.79	0.79958		572	0.52756		531.79	0.55429		531.79	0.06608		531.79	0.02836		531.79	0.01204
532.56	0.79607		573	0.52172		532.56	0.6069		532.56	0.06437		532.56	0.02836		532.56	0.00903
533.331	0.79729		574	0.50999		533.331	0.65825		533.331	0.06487		533.331	0.02849		533.331	0.00502
534.101	0.78693		575	0.49611		534.101	0.71549		534.101	0.06305		534.101	0.02912		534.101	0.01003
534.871	0.77411		576	0.49529		534.871	0.76557		534.871	0.06134		534.871	0.03001		534.871	0.01003
535.64	0.75812		577	0.47993		535.64	0.81692		535.64	0.05973		535.64	0.03052		535.64	0.01204
536.41	0.74495		578	0.4605		536.41	0.84722		536.41	0.05902		536.41	0.0304		536.41	0.00802
537.18	0.7388		579	0.4455		537.18	0.88636		537.18	0.05973		537.18	0.0309		537.18	0.00802
537.95	0.73986		580	0.43762		537.95	0.90867		537.95	0.05932		537.95	0.03052		537.95	0.00602
538.719	0.73582		581	0.42354		538.719	0.94234		538.719	0.05801		538.719	0.03192		538.719	0.00702
539.489	0.72668		582	0.40595		539.489	0.94529		539.489	0.0566		539.489	0.03243		539.489	0.00702
540.258	0.71439		583	0.39045		540.258	0.94865		540.258	0.05478		540.258	0.0337		540.258	0.01103
541.028	0.70543		584	0.3784		541.028	0.94444		541.028	0.05448		541.028	0.03421		541.028	0.00903
541.797	0.69647		585	0.36579		541.797	0.95244		541.797	0.05478		541.797	0.03485		541.797	0.01003
542.566	0.68856		586	0.35197		542.566	0.95034		542.566	0.05438		542.566	0.03625		542.566	0.00903
543.335	0.68013		587	0.33877		543.335	0.96044		543.335	0.05397		543.335	0.03714		543.335	0.01103
544.104	0.67311		588	0.33361		544.104	0.94823		544.104	0.05276		544.104	0.03803		544.104	0.01505
544.873	0.66222		589	0.31694		544.873	0.93813		544.873	0.05216		544.873	0.03917		544.873	0.01304
545.642	0.64975		590	0.30482		545.642	0.91456		545.642	0.05206		545.642	0.04006		545.642	0.01505
546.411	0.64395		591	0.29796		546.411	0.90993		546.411	0.05075		546.411	0.04019		546.411	0.01204
547.18	0.63991		592	0.28775		547.18	0.89646		547.18	0.05105		547.18	0.0407		547.18	0.01204
547.948	0.63622		593	0.28252		547.948	0.87795		547.948	0.05034		547.948	0.04184		547.948	0.01103
548.717	0.62463		594	0.27139		548.717	0.84722		548.717	0.05176		548.717	0.04248		548.717	0.00802
549.485	0.61795		595	0.26138		549.485	0.82576		549.485	0.05165		549.485	0.04299		549.485	0.01404
550.254	0.61374		596	0.25758		550.254	0.80934		550.254	0.05155		550.254	0.04388		550.254	0.01805
551.022	0.60776		597	0.24953		551.022	0.80219		551.022	0.05004		551.022	0.04502		551.022	0.02508
551.791	0.59248		598	0.24266		551.791	0.79924		551.791	0.04984		551.791	0.04655		551.791	0.02307
552.559	0.58528		599	0.23736		552.559	0.7904		552.559	0.04933		552.559	0.04642		552.559	0.01805
553.327	0.58054		600	0.23183		553.327	0.78072		553.327	0.04873		553.327	0.0468		553.327	0.01505
554.095	0.5779		601	0.22917		554.095	0.75926		554.095	0.04812		554.095	0.04578		554.095	0.01103
554.863	0.5693		602	0.22008		554.863	0.75463		554.863	0.04802		554.863	0.04629		554.863	0.01505
555.631	0.55718		603	0.21906		555.631	0.74832		555.631	0.04833		555.631	0.0468		555.631	0.01404
556.399	0.54611		604	0.21502		556.399	0.742		556.399	0.04782		556.399	0.04744		556.399	0.01805
557.167	0.53364		605	0.21043		557.167	0.72433		557.167	0.04691		557.167	0.04667		557.167	0.01805
557.934	0.52767		606	0.20951		557.934	0.71801		557.934	0.04621		557.934	0.04731		557.934	0.01705
558.702	0.5224		607	0.20872		558.702	0.70539		558.702	0.04479		558.702	0.04769		558.702	0.01103
559.469	0.52064		608	0.2049		559.469	0.69992		559.469	0.04429		559.469	0.04807		559.469	0.01103
560.237	0.5101		609	0.20313		560.237	0.67887		560.237	0.04268		560.237	0.04833		560.237	0.01605
561.004	0.50641		610	0.19918		561.004	0.6734		561.004	0.04207		561.004	0.04858		561.004	0.02508
561.772	0.49587		611	0.20101		561.772	0.66372		561.772	0.04157		561.772	0.0496		561.772	0.02608
562.539	0.49306		612	0.20126		562.539	0.65993		562.539	0.04036		562.539	0.05049		562.539	0.02909
563.306	0.48217		613	0.19944		563.306	0.6532		563.306	0.03945		563.306	0.05202		563.306	0.02207
564.073	0.47392		614	0.19889		564.073	0.65067		564.073	0.03904		564.073	0.05278		564.073	0.02006
564.84	0.46777		615	0.19803		564.84	0.64352		564.84	0.04116		564.84	0.05367		564.84	0.01605
565.607	0.46144		616	0.19797		565.607	0.64141		565.607	0.04157		565.607	0.05291		565.607	0.02407
566.374	0.45196		617	0.19529		566.374	0.63258		566.374	0.04096		566.374	0.0538		566.374	0.02407
567.141	0.44335		618	0.19628		567.141	0.62963		567.141	0.03904		567.141	0.05227		567.141	0.02708
567.908	0.43668		619	0.19317		567.908	0.62879		567.908	0.03844		567.908	0.05443		567.908	0.02307
568.674	0.43106		620	0.19185		568.674	0.63973		568.674	0.03884		568.674	0.0557		568.674	0.01906
569.441	0.42368		621	0.18929		569.441	0.64604		569.441	0.03914		569.441	0.05965		569.441	0.01705
570.207	0.41858		622	0.18544		570.207	0.6553		570.207	0.04036		570.207	0.06181		570.207	0.01705
570.974	0.41454		623	0.18338		570.974	0.66582		570.974	0.04036		570.974	0.06702		570.974	0.01906
571.74	0.40752		624	0.18116		571.74	0.67803		571.74	0.04187		571.74	0.07453		571.74	0.01805
572.506	0.40225		625	0.17821		572.506	0.69907		572.506	0.04207		572.506	0.08419		572.506	0.01404
573.272	0.39522		626	0.17436		573.272	0.71633		573.272	0.04338		573.272	0.0964		573.272	0.01505
574.039	0.38925		627	0.17397		574.039	0.74369		574.039	0.04298		574.039	0.11064		574.039	0.01103
574.805	0.38152		628	0.16886		574.805	0.75715		574.805	0.04449		574.805	0.12654		574.805	0.02006
575.571	0.38047		629	0.16079		575.571	0.78199		575.571	0.0452		575.571	0.13913		575.571	0.01705
576.337	0.37432		630	0.15878		576.337	0.80261		576.337	0.04792		576.337	0.14982		576.337	0.02307
577.102	0.36852		631	0.1573		577.102	0.82281		577.102	0.04954		577.102	0.15935		577.102	0.01705
577.868	0.35851		632	0.15305		577.868	0.84343		577.868	0.05125		577.868	0.16597		577.868	0.02508
578.634	0.35517		633	0.14666		578.634	0.8729		578.634	0.05297		578.634	0.16877		578.634	0.02207
579.399	0.34815		634	0.14141		579.399	0.90488		579.399	0.05387		579.399	0.16978		579.399	0.02608
580.165	0.34411		635	0.13775		580.165	0.91793		580.165	0.05619		580.165	0.17105		580.165	0.02207
580.93	0.3355		636	0.13419		580.93	0.93434		580.93	0.057		580.93	0.17169		580.93	0.01906
581.696	0.33462		637	0.13064		581.696	0.95455		581.696	0.05841		581.696	0.17322		581.696	0.01705
582.461	0.33128		638	0.12238		582.461	0.97854		582.461	0.05882		582.461	0.17907		582.461	0.01906
583.226	0.32935		639	0.12043		583.226	0.98316		583.226	0.05821		583.226	0.19407		583.226	0.02407
583.991	0.31987		640	0.11579		583.991	0.98864		583.991	0.05781		583.991	0.22167		583.991	0.02508
584.756	0.30915		641	0.1113		584.756	0.99411		584.756	0.05811		584.756	0.26682		584.756	0.02407
585.521	0.30283		642	0.10888		585.521	1		585.521	0.05751		585.521	0.33257		585.521	0.02508
586.286	0.29756		643	0.10722		586.286	0.99705		586.286	0.0563		586.286	0.42058		586.286	0.02407
587.051	0.2965		644	0.10267		587.051	0.99621		587.051	0.05357		587.051	0.52931		587.051	0.02307
587.816	0.29211		645	0.099		587.816	0.9899		587.816	0.05256		587.816	0.64301		587.816	0.02407
588.58	0.28719		646	0.09662		588.58	0.97559		588.58	0.05125		588.58	0.75137		588.58	0.02207
589.345	0.27982		647	0.09397		589.345	0.96044		589.345	0.04923		589.345	0.84408		589.345	0.01906
590.11	0.27191		648	0.09275		590.11	0.95791		590.11	0.04802		590.11	0.92636		590.11	0.01204
590.874	0.26805		649	0.08779		590.874	0.96338		590.874	0.04722		590.874	0.97596		590.874	0.01505
591.638	0.26576		650	0.08457		591.638	0.96044		591.638	0.04752		591.638	1		591.638	0.01304
592.403	0.26454		651	0.07943		592.403	0.94529		592.403	0.04641		592.403	0.98881		592.403	0.01404
593.167	0.25944		652	0.08155		593.167	0.92382		593.167	0.04651		593.167	0.956		593.167	0.00802
593.931	0.25224		653	0.0785		593.931	0.90614		593.931	0.0457		593.931	0.90487		593.931	0.01304
594.695	0.24767		654	0.07526		594.695	0.89352		594.695	0.04631		594.695	0.8381		594.695	0.01404
595.459	0.24398		655	0.07468		595.459	0.88384		595.459	0.04641		595.459	0.7693		595.459	0.02006
596.223	0.24258		656	0.07164		596.223	0.85816		596.223	0.04691		596.223	0.69846		596.223	0.01705
596.987	0.23748		657	0.07026		596.987	0.83123		596.987	0.04701		596.987	0.63932		596.987	0.01705
597.751	0.23186		658	0.06805		597.751	0.80303		597.751	0.04802		597.751	0.58451		597.751	0.01605
598.514	0.22659		659	0.06634		598.514	0.78493		598.514	0.04903		598.514	0.54051		598.514	0.02006
599.278	0.22115		660	0.06605		599.278	0.7702		599.278	0.04903		599.278	0.51291		599.278	0.01906
600.042	0.22203		661	0.06326		600.042	0.76431		600.042	0.04954		600.042	0.50413		600.042	0.01605
600.805	0.21957		662	0.06157		600.805	0.75589		600.805	0.05155		600.805	0.51431		600.805	0.01404
601.568	0.21588		663	0.06192		601.568	0.74621		601.568	0.05539		601.568	0.53249		601.568	0.01705
602.332	0.20903		664	0.06242		602.332	0.72938		602.332	0.05771		602.332	0.56454		602.332	0.01805
603.095	0.20393		665	0.05814		603.095	0.71128		603.095	0.06134		603.095	0.59596		603.095	0.01705
603.858	0.20341		666	0.05752		603.858	0.69318		603.858	0.06285		603.858	0.62737		603.858	0.01505
604.621	0.20112		667	0.05699		604.621	0.67761		604.621	0.06477		604.621	0.64988		604.621	0.01103
605.384	0.19867		668	0.05598		605.384	0.66372		605.384	0.06578		605.384	0.66107		605.384	0.01404
606.147	0.19322		669	0.05721		606.147	0.65783		606.147	0.07032		606.147	0.66133		606.147	0.01505
606.91	0.19146		670	0.0559		606.91	0.64731		606.91	0.07355		606.91	0.64873		606.91	0.01805
607.673	0.1883		671	0.0548		607.673	0.63721		607.673	0.07819		607.673	0.62432		607.673	0.01505
608.436	0.1876		672	0.055		608.436	0.62753		608.436	0.08152		608.436	0.59278		608.436	0.01204
609.198	0.18215		673	0.05185		609.198	0.61364		609.198	0.08596		609.198	0.55551		609.198	0.01204
609.961	0.17706		674	0.05399		609.961	0.60438		609.961	0.08929		609.961	0.51558		609.961	0.01103
610.723	0.17442		675	0.05029		610.723	0.59386		610.723	0.09312		610.723	0.47361		610.723	0.01505
611.486	0.17232		676	0.05079		611.486	0.58039		611.486	0.09625		611.486	0.43291		611.486	0.01505
612.248	0.17249		677	0.0497		612.248	0.56776		612.248	0.09978		612.248	0.39972		612.248	0.01605
613.01	0.17038		678	0.05161		613.01	0.54966		613.01	0.10311		613.01	0.36945		613.01	0.01003
613.772	0.1674		679	0.04768		613.772	0.54209		613.772	0.10967		613.772	0.34452		613.772	0.00401
614.535	0.16582		680	0.04617		614.535	0.53325		614.535	0.11663		614.535	0.3243		614.535	0.00301
615.297	0.16002		681	0.04239		615.297	0.52231		615.297	0.12439		615.297	0.31324		615.297	0.00702
616.059	0.15686		682	0.04263		616.059	0.51431		616.059	0.13045		616.059	0.30866		616.059	0.01204
616.82	0.15212		683	0.04388		616.82	0.50673		616.82	0.13882		616.82	0.30802		616.82	0.01304
617.582	0.14913		684	0.04078		617.582	0.49958		617.582	0.14407		617.582	0.31095		617.582	0.01404
618.344	0.14667		685	0.04176		618.344	0.49453		618.344	0.14952		618.344	0.31756		618.344	0.01605
619.106	0.14316		686	0.03863		619.106	0.48401		619.106	0.15103		619.106	0.3224		619.106	0.01404
619.867	0.14246		687	0.03733		619.867	0.48274		619.867	0.15527		619.867	0.32507		619.867	0.01304
620.629	0.13982		688	0.03924		620.629	0.47348		620.629	0.15708		620.629	0.32634		620.629	0.01103
621.39	0.13771		689	0.03851		621.39	0.47306		621.39	0.15789		621.39	0.32532		621.39	0.01304
622.151	0.13438		690	0.03546		622.151	0.46675		622.151	0.15678		622.151	0.32189		622.151	0.01404
622.913	0.13069		691	0.0372		622.913	0.46507		622.913	0.15577		622.913	0.31298		622.913	0.01505
623.674	0.12805		692	0.03363		623.674	0.46507		623.674	0.15577		623.674	0.30319		623.674	0.01705
624.435	0.12559		693	0.03344		624.435	0.46338		624.435	0.15254		624.435	0.29315		624.435	0.01304
625.196	0.12559		694	0.03196		625.196	0.46549		625.196	0.14941		625.196	0.28602		625.196	0.01204
625.957	0.12436		695	0.03178		625.957	0.46423		625.957	0.14588		625.957	0.27648		625.957	0.00702
626.718	0.12278		696	0.03057		626.718	0.4617		626.718	0.14457		626.718	0.26733		626.718	0.01204
627.479	0.12032		697	0.03015		627.479	0.46296		627.479	0.14306		627.479	0.25995		627.479	0.01505
628.239	0.11874		698	0.02999		628.239	0.4596		628.239	0.14155		628.239	0.25868		628.239	0.02207
629	0.11646		699	0.02953		629	0.45497		629	0.13963		629	0.25944		629	0.02508
629.761	0.11295		700	0.02609		629.761	0.44781		629.761	0.13872		629.761	0.26262		629.761	0.02106
630.521	0.11014		701	0.02857		630.521	0.45623		630.521	0.1366		630.521	0.27699		630.521	0.01705
631.282	0.10803		702	0.02537		631.282	0.4638		631.282	0.136		631.282	0.29798		631.282	0.01204
632.042	0.10715		703	0.0264		632.042	0.46465		632.042	0.13529		632.042	0.32901		632.042	0.01404
632.802	0.10539		704	0.02432		632.802	0.45833		632.802	0.13196		632.802	0.36106		632.802	0.01103
633.563	0.10293		705	0.02445		633.563	0.45707		633.563	0.13055		633.563	0.39883		633.563	0.01103
634.323	0.10206		706	0.02345		634.323	0.45833		634.323	0.12964		634.323	0.43215		634.323	0.00602
635.083	0.10118		707	0.02227		635.083	0.46633		635.083	0.13015		635.083	0.46305		635.083	0.01003
635.843	0.09907		708	0.02196		635.843	0.4638		635.843	0.12752		635.843	0.48658		635.843	0.01003
636.603	0.09696		709	0.02022		636.603	0.46843		636.603	0.1251		636.603	0.51062		636.603	0.01505
637.362	0.09415		710	0.02186		637.362	0.46507		637.362	0.12409		637.362	0.52703		637.362	0.01103
638.122	0.09538		711	0.01969		638.122	0.46338		638.122	0.12339		638.122	0.54025		638.122	0.00602
638.882	0.09327		712	0.01688		638.882	0.45749		638.882	0.11945		638.882	0.54229		638.882	0.00702
639.641	0.09081		713	0.01796		639.641	0.45497		639.641	0.11612		639.641	0.54394		639.641	0.00903
640.401	0.08906		714	0.01815		640.401	0.45581		640.401	0.1138		640.401	0.53962		640.401	0.01304
641.16	0.08783		715	0.018		641.16	0.44907		641.16	0.11067		641.16	0.53313		641.16	0.01103
641.92	0.08712		716	0.01658		641.92	0.44192		641.92	0.10825		641.92	0.5255		641.92	0.01204
642.679	0.08589		717	0.0144		642.679	0.43939		642.679	0.10472		642.679	0.5138		642.679	0.01304
643.438	0.08467		718	0.01555		643.438	0.43813		643.438	0.10291		643.438	0.50375		643.438	0.01204
644.197	0.08308		719	0.01489		644.197	0.43603		644.197	0.10089		644.197	0.4951		644.197	0.00802
644.957	0.07957		720	0.01337		644.957	0.43603		644.957	0.09776		644.957	0.48544		644.957	0.00802
645.716	0.07904		721	0.01319		645.716	0.43266		645.716	0.09504		645.716	0.47768		645.716	0.01103
646.474	0.07799		722	0.01411		646.474	0.42424		646.474	0.09201		646.474	0.47285		646.474	0.01404
647.233	0.07799		723	0.01278		647.233	0.40951		647.233	0.08969		647.233	0.48111		647.233	0.01103
647.992	0.07518		724	0.01137		647.992	0.40699		647.992	0.08767		647.992	0.49523		647.992	0.01404
648.751	0.07571		725	0.01104		648.751	0.40025		648.751	0.08666		648.751	0.51049		648.751	0.01404
649.509	0.0736		726	0.01072		649.509	0.3931		649.509	0.08525		649.509	0.5316		649.509	0.01605
650.268	0.0729		727	0.01132		650.268	0.38384		650.268	0.08555		650.268	0.55768		650.268	0.00702
651.026	0.07061		728	0.01145		651.026	0.37584		651.026	0.08374		651.026	0.5868		651.026	0.01003
651.785	0.06903		729	0.01118		651.785	0.37458		651.785	0.08232		651.785	0.61147		651.785	0.00903
652.543	0.06745		730	0.01032		652.543	0.36448		652.543	0.08142		652.543	0.63436		652.543	0.01103
653.301	0.06763		731	0.0103		653.301	0.36069		653.301	0.08172		653.301	0.64835		653.301	0.00903
654.059	0.06605		732	0.00894		654.059	0.34764		654.059	0.08263		654.059	0.65382		654.059	0.01204
654.817	0.06499		733	0.00833		654.817	0.3367		654.817	0.08182		654.817	0.64861		654.817	0.01605
655.575	0.06165		734	0.00895		655.575	0.33207		655.575	0.08041		655.575	0.63818		655.575	0.01304
656.333	0.0606		735	0.00964		656.333	0.33165		656.333	0.08081		656.333	0.62419		656.333	0.01404
657.091	0.06025		736	0.00777		657.091	0.32828		657.091	0.08091		657.091	0.60041		657.091	0.01605
657.849	0.05814		737	0.00894		657.849	0.31734		657.849	0.08192		657.849	0.57612		657.849	0.02006
658.607	0.05867		738	0.0076		658.607	0.31229		658.607	0.08132		658.607	0.54737		658.607	0.01605
659.364	0.05761		739	0.00775		659.364	0.3085		659.364	0.0801		659.364	0.52448		659.364	0.01304
660.122	0.05884		740	0.00755		660.122	0.30513		660.122	0.08051		660.122	0.50121		660.122	0.01003
660.879	0.05656		741	0.00712		660.879	0.29251		660.879	0.08081		660.879	0.47476		660.879	0.01103
661.637	0.05603		742	0.00722		661.637	0.28872		661.637	0.08263		661.637	0.44894		661.637	0.00903
662.394	0.05375		743	0.00799		662.394	0.28157		662.394	0.08172		662.394	0.42058		662.394	0.01204
663.151	0.05322		744	0.00639		663.151	0.27862		663.151	0.08172		663.151	0.39845		663.151	0.01204
663.908	0.05217		745	0.00486		663.908	0.26768		663.908	0.08243		663.908	0.37746		663.908	0.01505
664.666	0.05252		746	0.00649		664.666	0.25842		664.666	0.08323		664.666	0.36144		664.666	0.01304
665.423	0.05147		747	0.00483		665.423	0.25		665.423	0.08475		665.423	0.3533		665.423	0.01103
666.179	0.04936		748	0.00397		666.179	0.24958		666.179	0.08636		666.179	0.34605		666.179	0.01103
666.936	0.04778		749	0.00529		666.936	0.24874		666.936	0.08898		666.936	0.34427		666.936	0.00802
667.693	0.04585		750	0.00552		667.693	0.24369		667.693	0.09181		667.693	0.34363		667.693	0.01103
668.45	0.04549					668.45	0.23611		668.45	0.09423		668.45	0.34783		668.45	0.00802
669.206	0.04391					669.206	0.22938		669.206	0.09514		669.206	0.34859		669.206	0.01204
669.963	0.04479					669.963	0.22391		669.963	0.09665		669.963	0.3491		669.963	0.01204
670.719	0.04462					670.719	0.21886		670.719	0.09655		670.719	0.34796		670.719	0.01404
671.476	0.04444					671.476	0.21591		671.476	0.09907		671.476	0.34987		671.476	0.01404
672.232	0.04321					672.232	0.21759		672.232	0.09887		672.232	0.34554		672.232	0.00802
672.988	0.04251					672.988	0.21338		672.988	0.10139		672.988	0.33804		672.988	0.00602
673.745	0.0404					673.745	0.20707		673.745	0.10109		673.745	0.32507		673.745	0.00702
674.501	0.04093					674.501	0.19949		674.501	0.10291		674.501	0.31375		674.501	0.01103
675.257	0.039					675.257	0.19613		675.257	0.10159		675.257	0.30421		675.257	0.01505
676.013	0.03935					676.013	0.19487		676.013	0.1021		676.013	0.29518		676.013	0.01003
676.769	0.03654					676.769	0.19024		676.769	0.10291		676.769	0.2831		676.769	0.01204
677.524	0.03636					677.524	0.18434		677.524	0.10291		677.524	0.26847		677.524	0.00702
678.28	0.03654					678.28	0.17845		678.28	0.10361		678.28	0.25245		678.28	0.01204
679.036	0.03706					679.036	0.17803		679.036	0.1021		679.036	0.23617		679.036	0.01404
679.791	0.03618					679.791	0.17803		679.791	0.1026		679.791	0.22561		679.791	0.01605
680.547	0.03408					680.547	0.17466		680.547	0.10321		680.547	0.21697		680.547	0.01605
681.302	0.03285					681.302	0.17088		681.302	0.10331		681.302	0.21023		681.302	0.01103
682.058	0.03214					682.058	0.16582		682.058	0.10321		682.058	0.20234		682.058	0.01103
682.813	0.03197					682.813	0.16204		682.813	0.102		682.813	0.19725		682.813	0.00903
683.568	0.0325					683.568	0.15951		683.568	0.1028		683.568	0.19267		683.568	0.01605
684.323	0.03214					684.323	0.15572		684.323	0.1024		684.323	0.18835		684.323	0.01805
685.078	0.03179					685.078	0.15362		685.078	0.10341		685.078	0.18504		685.078	0.01906
685.833	0.03144					685.833	0.15236		685.833	0.1027		685.833	0.18492		685.833	0.01505
686.588	0.02969					686.588	0.15699		686.588	0.10361		686.588	0.19013		686.588	0.01605
687.343	0.03004					687.343	0.15236		687.343	0.1024		687.343	0.1956		687.343	0.02106
688.097	0.02933					688.097	0.15152		688.097	0.1024		688.097	0.20196		688.097	0.02307
688.852	0.02986					688.852	0.14562		688.852	0.10089		688.852	0.20577		688.852	0.02307
689.607	0.02898					689.607	0.14857		689.607	0.10089		689.607	0.20705		689.607	0.02307
690.361	0.02793					690.361	0.14226		690.361	0.10079		690.361	0.20755		690.361	0.02407
691.116	0.02793					691.116	0.13973		691.116	0.10059		691.116	0.20527		691.116	0.02808
691.87	0.02723					691.87	0.13973		691.87	0.09968		691.87	0.20768		691.87	0.02608
692.624	0.02688					692.624	0.14015		692.624	0.09927		692.624	0.2045		692.624	0.03109
693.378	0.02688					693.378	0.13931		693.378	0.09907		693.378	0.20336		693.378	0.0321
694.132	0.02635					694.132	0.13973		694.132	0.09685		694.132	0.2012		694.132	0.03611
694.886	0.02512					694.886	0.13847		694.886	0.09403		694.886	0.2012		694.886	0.0331
695.64	0.02459					695.64	0.13636		695.64	0.09181		695.64	0.19789		695.64	0.0341
696.394	0.02442					696.394	0.13426		696.394	0.0904		696.394	0.19255		696.394	0.0321
697.148	0.02389					697.148	0.13552		697.148	0.08838		697.148	0.18848		697.148	0.03611
697.902	0.02248					697.902	0.13889		697.902	0.08495		697.902	0.18593		697.902	0.03711
698.655	0.02248					698.655	0.13594		698.655	0.08333		698.655	0.18441		698.655	0.04012
699.409	0.02301					699.409	0.13258		699.409	0.08121		699.409	0.1839		699.409	0.03811
700.163	0.02389					700.163	0.12584		700.163	0.0798		700.163	0.18136		700.163	0.0331
700.916	0.02266					700.916	0.12668		700.916	0.07819		700.916	0.17729		700.916	0.03611
701.669	0.02248					701.669	0.12458		701.669	0.07718		701.669	0.17385		701.669	0.04313
702.423	0.02125					702.423	0.125		702.423	0.07597		702.423	0.17207		702.423	0.05015
703.176	0.02125					703.176	0.11869		703.176	0.07234		703.176	0.17474		703.176	0.04915
703.929	0.02002					703.929	0.11911		703.929	0.07022		703.929	0.17665		703.929	0.05015
704.682	0.01967					704.682	0.1149		704.682	0.0684		704.682	0.18263		704.682	0.05316
705.435	0.01967					705.435	0.11869		705.435	0.06881		705.435	0.18695		705.435	0.05918
706.188	0.02038					706.188	0.11532		706.188	0.06749		706.188	0.19267		706.188	0.05817
706.941	0.01967					706.941	0.117		706.941	0.06739		706.941	0.19662		706.941	0.06219
707.693	0.0195					707.693	0.11195		707.693	0.06719		707.693	0.19814		707.693	0.06419
708.446	0.01844					708.446	0.11027		708.446	0.06659		708.446	0.20221		708.446	0.06921
709.199	0.01827					709.199	0.10648		709.199	0.06487		709.199	0.20539		709.199	0.06921
709.951	0.01809					709.951	0.10522		709.951	0.06215		709.951	0.20946		709.951	0.06921
710.703	0.0188					710.703	0.10354		710.703	0.06063		710.703	0.20972		710.703	0.07422
711.456	0.01862					711.456	0.10522		711.456	0.05902		711.456	0.21048		711.456	0.08325
712.208	0.01739					712.208	0.10648		712.208	0.05912		712.208	0.21137		712.208	0.08526
712.96	0.01651					712.96	0.10606		712.96	0.05771		712.96	0.20972		712.96	0.09027
713.712	0.01669					713.712	0.10269		713.712	0.05599		713.712	0.2059		713.712	0.09829
714.464	0.01616					714.464	0.09806		714.464	0.05347		714.464	0.20158		714.464	0.11334
715.216	0.01616					715.216	0.09638		715.216	0.05165		715.216	0.20005		715.216	0.11234
715.968	0.01581					715.968	0.09386		715.968	0.05135		715.968	0.19802		715.968	0.11334
716.72	0.01581					716.72	0.09217		716.72	0.05004		716.72	0.19484		716.72	0.11133
717.472	0.0144					717.472	0.09091		717.472	0.04984		717.472	0.19217		717.472	0.12437
718.224	0.0137					718.224	0.09175		718.224	0.04933		718.224	0.18568		718.224	0.12939
718.975	0.01335					718.975	0.09133		718.975	0.04833		718.975	0.18174		718.975	0.13641
719.727	0.01405					719.727	0.08712		719.727	0.04701		719.727	0.17538		719.727	0.1344
720.478	0.01423					720.478	0.08123		720.478	0.0459		720.478	0.17004		720.478	0.14243
721.229	0.01475					721.229	0.0787		721.229	0.04449		721.229	0.16342		721.229	0.14644
721.981	0.01388					721.981	0.07997		721.981	0.04389		721.981	0.1577		721.981	0.15747
722.732	0.01353					722.732	0.08165		722.732	0.04268		722.732	0.15389		722.732	0.16148
723.483	0.01282					723.483	0.0787		723.483	0.04207		723.483	0.15147		723.483	0.17352
724.234	0.01265					724.234	0.07407		724.234	0.04096		724.234	0.14867		724.234	0.18054
724.985	0.01247					724.985	0.07239		724.985	0.04086		724.985	0.14829		724.985	0.19759
725.736	0.01194					725.736	0.07155		725.736	0.04116		725.736	0.146		725.736	0.20963
726.487	0.01142					726.487	0.07365		726.487	0.04126		726.487	0.14676		726.487	0.21966
727.237	0.01036					727.237	0.06987		727.237	0.04056		727.237	0.14498		727.237	0.21765
727.988	0.01054					727.988	0.0686		727.988	0.04076		727.988	0.14689		727.988	0.21866
728.739	0.01124					728.739	0.06566		728.739	0.04056		728.739	0.1474		728.739	0.22467
729.489	0.01177					729.489	0.06776		729.489	0.04106		729.489	0.15121		729.489	0.24173
730.24	0.01212					730.24	0.07071		730.24	0.04066		730.24	0.15032		730.24	0.26279
730.99	0.01159					730.99	0.07197		730.99	0.03965		730.99	0.15045		730.99	0.28385
731.74	0.01194					731.74	0.06987		731.74	0.03975		731.74	0.14765		731.74	0.29288
732.49	0.01089					732.49	0.06313		732.49	0.03894		732.49	0.1474		732.49	0.30191
733.241	0.01089					733.241	0.06355		733.241	0.03965		733.241	0.1432		733.241	0.31194
733.991	0.01071					733.991	0.06355		733.991	0.03914		733.991	0.14218		733.991	0.33501
734.741	0.01124					734.741	0.06439		734.741	0.03854		734.741	0.13862		734.741	0.35707
735.491	0.01107					735.491	0.05892		735.491	0.03814		735.491	0.13659		735.491	0.37813
736.24	0.01054					736.24	0.05471		736.24	0.03773		736.24	0.13188		736.24	0.38014
736.99	0.01019					736.99	0.05513		736.99	0.03723		736.99	0.12807		736.99	0.38716
737.74	0.01019					737.74	0.05219		737.74	0.03632		737.74	0.12235		737.74	0.39218
738.489	0.00966					738.489	0.05429		738.489	0.03602		738.489	0.11764		738.489	0.42026
739.239	0.00931					739.239	0.05051		739.239	0.03612		739.239	0.11217		739.239	0.44935
739.988	0.00861					739.988	0.05219		739.988	0.03592		739.988	0.10886		739.988	0.47844
740.738	0.00878					740.738	0.04798		740.738	0.03521		740.738	0.10467		740.738	0.48546
741.487	0.00913					741.487	0.04966		741.487	0.03571		741.487	0.09907		741.487	0.5015
742.236	0.00931					742.236	0.0484		742.236	0.03622		742.236	0.09576		742.236	0.52257
742.985	0.00861					742.985	0.04798		742.985	0.03672		742.985	0.09233		742.985	0.54564
743.734	0.00843					743.734	0.04588		743.734	0.03692		743.734	0.09119		743.734	0.55466
744.483	0.00861					744.483	0.04714		744.483	0.03682		744.483	0.08763		744.483	0.56269
745.232	0.00931					745.232	0.04714		745.232	0.03602		745.232	0.08406		745.232	0.58776
745.981	0.00878					745.981	0.0463		745.981	0.03561		745.981	0.08038		745.981	0.61986
746.73	0.00843					746.73	0.04545		746.73	0.0345		746.73	0.07796		746.73	0.64493
747.478	0.00773					747.478	0.0463		747.478	0.03541		747.478	0.07745		747.478	0.66299
748.227	0.00773					748.227	0.04461		748.227	0.03571		748.227	0.07694		748.227	0.67503
748.976	0.00773					748.976	0.04335		748.976	0.03652		748.976	0.07618		748.976	0.69809
749.724	0.00773					749.724	0.04125		749.724	0.03561		749.724	0.07427		749.724	0.7322
750.472	0.0072					750.472	0.04082		750.472	0.0343		750.472	0.07427		750.472	0.75426
751.221	0.00738					751.221	0.0383		751.221	0.034		751.221	0.07669		751.221	0.77332
751.969	0.00755					751.969	0.03746		751.969	0.03339		751.969	0.07631		751.969	0.77332
752.717	0.00826					752.717	0.03746		752.717	0.03491		752.717	0.07567		752.717	0.80341
753.465	0.00755					753.465	0.03788		753.465	0.03521		753.465	0.073		753.465	0.82247
754.213	0.00755					754.213	0.03451		754.213	0.03622		754.213	0.07275		754.213	0.86058
754.961	0.00632					754.961	0.03325		754.961	0.0346		754.961	0.07211		754.961	0.87161
755.709	0.00685					755.709	0.03157		755.709	0.03491		755.709	0.06944		755.709	0.88566
756.456	0.00632					756.456	0.03451		756.456	0.0338		756.456	0.06817		756.456	0.88967
757.204	0.00685					757.204	0.03451		757.204	0.0339		757.204	0.06702		757.204	0.8997
757.952	0.00615					757.952	0.03367		757.952	0.03309		757.952	0.06766		757.952	0.91976
758.699	0.00632					758.699	0.03114		758.699	0.03339		758.699	0.06626		758.699	0.92778
759.447	0.00703					759.447	0.03114		759.447	0.0343		759.447	0.06461		759.447	0.94985
760.194	0.00773					760.194	0.03114		760.194	0.03349		760.194	0.06244		760.194	0.95888
760.941	0.0079					760.941	0.03241		760.941	0.034		760.941	0.06206		760.941	0.97593
761.688	0.0065					761.688	0.0303		761.688	0.03188		761.688	0.06016		761.688	0.9679
762.436	0.00667					762.436	0.02988		762.436	0.03148		762.436	0.05888		762.436	0.96189
763.183	0.00685					763.183	0.02946		763.183	0.02996		763.183	0.05621		763.183	0.95186
763.93	0.00773					763.93	0.03114		763.93	0.03057		763.93	0.05481		763.93	0.96489
764.676	0.0065					764.676	0.03157		764.676	0.03097		764.676	0.05367		764.676	0.98495
765.423	0.00632					765.423	0.02988		765.423	0.02996		765.423	0.05329		765.423	0.99799
766.17	0.0065					766.17	0.0282		766.17	0.02926		766.17	0.05163		766.17	1
766.917	0.00703					766.917	0.02652		766.917	0.02774		766.917	0.05024		766.917	0.99198
767.663	0.00632					767.663	0.02652		767.663	0.02835		767.663	0.04858		767.663	0.99599
768.41	0.00562					768.41	0.02778		768.41	0.02785		768.41	0.04807		768.41	0.97994
769.156	0.00492					769.156	0.02988		769.156	0.02835		769.156	0.04617		769.156	0.97091
769.903	0.00422					769.903	0.02862		769.903	0.02754		769.903	0.04617		769.903	0.95988
770.649	0.00457					770.649	0.02567		770.649	0.02774		770.649	0.04553		770.649	0.95787
771.395	0.00492					771.395	0.02315		771.395	0.02704		771.395	0.04604		771.395	0.96189
772.141	0.00615					772.141	0.02189		772.141	0.02674		772.141	0.04578		772.141	0.94885
772.887	0.00545					772.887	0.02441		772.887	0.02684		772.887	0.04604		772.887	0.94283
773.633	0.00474					773.633	0.02357		773.633	0.02552		773.633	0.04693		773.633	0.92778
774.379	0.00439					774.379	0.02399		774.379	0.02552		774.379	0.04667		774.379	0.91675
775.125	0.00474					775.125	0.02146		775.125	0.02381		775.125	0.04629		775.125	0.90371
775.871	0.0058					775.871	0.02231		775.871	0.02452		775.871	0.04566		775.871	0.88666
776.616	0.00562					776.616	0.02231		776.616	0.02341		776.616	0.04578		776.616	0.88766
777.362	0.00474					777.362	0.02399		777.362	0.02381		777.362	0.04591		777.362	0.89569
778.107	0.00404					778.107	0.02483		778.107	0.02341		778.107	0.04502		778.107	0.89067
778.853	0.00439					778.853	0.02315		778.853	0.02381		778.853	0.04528		778.853	0.88365
779.598	0.00509					779.598	0.02273		779.598	0.02331		779.598	0.04604		779.598	0.8656
780.343	0.00457					780.343	0.02273		780.343	0.0231		780.343	0.04744		780.343	0.86158
781.089	0.00439					781.089	0.02652		781.089	0.0225		781.089	0.04629		781.089	0.85356
781.834	0.00422					781.834	0.02525		781.834	0.02129		781.834	0.04515		781.834	0.85155
782.579	0.00439					782.579	0.02315		782.579	0.02038		782.579	0.04349		782.579	0.8325
783.324	0.00422					783.324	0.02146		783.324	0.01967		783.324	0.04375		783.324	0.82247
784.069	0.00457					784.069	0.02315		784.069	0.02038		784.069	0.04286		784.069	0.80742
784.813	0.00509					784.813	0.02146		784.813	0.02088		784.813	0.0426		784.813	0.81545
785.558	0.00457					785.558	0.01978		785.558	0.02139		785.558	0.04171		785.558	0.79037
786.303	0.00404					786.303	0.01852		786.303	0.02068		786.303	0.04159		786.303	0.78134
787.047	0.00334					787.047	0.0202		787.047	0.01998		787.047	0.04057		787.047	0.77232
787.792	0.00404					787.792	0.02146		787.792	0.01826		787.792	0.03917		787.792	0.76931
788.536	0.00386					788.536	0.02062		788.536	0.01766		788.536	0.03815		788.536	0.7663
789.281	0.00386					789.281	0.0202		789.281	0.01685		789.281	0.0379		789.281	0.75627
790.025	0.00334					790.025	0.02062		790.025	0.01665		790.025	0.03752		790.025	0.76229
790.769	0.00369					790.769	0.02062		790.769	0.01705		790.769	0.03637		790.769	0.75827
791.513	0.00386					791.513	0.02146		791.513	0.01655		791.513	0.03523		791.513	0.74223
792.257	0.00351					792.257	0.01852		792.257	0.01604		792.257	0.03523		792.257	0.72718
793.001	0.00351					793.001	0.01936		793.001	0.01523		793.001	0.03548		793.001	0.71214
793.745	0.00404					793.745	0.0181		793.745	0.01513		793.745	0.03536		793.745	0.71615
794.489	0.00404					794.489	0.02146		794.489	0.01564		794.489	0.03472		794.489	0.71113
795.233	0.00334					795.233	0.01936		795.233	0.01503		795.233	0.03345		795.233	0.69509
795.976	0.00316					795.976	0.01936		795.976	0.01423		795.976	0.0337		795.976	0.66901
796.72	0.00369					796.72	0.01726		796.72	0.01362		796.72	0.03357		796.72	0.66399
797.463	0.00492					797.463	0.01894		797.463	0.01362		797.463	0.03408		797.463	0.66399
798.207	0.00474					798.207	0.0181		798.207	0.01382		798.207	0.03421		798.207	0.667
798.95	0.00457					798.95	0.01768		798.95	0.01322		798.95	0.03332		798.95	0.64895
799.694	0.00334					799.694	0.01473		799.694	0.01291		799.694	0.03421		799.694	0.63591
800.437	0.00281					800.437	0.01431		800.437	0.01301		800.437	0.03332		800.437	0.62287
									801.18	0.01301		801.18	0.03421		801.18	0.61384
									801.923	0.01332		801.923	0.03396		801.923	0.59278
									802.666	0.01312		802.666	0.03421		802.666	0.57573
									803.409	0.01281		803.409	0.03485		803.409	0.55567
									804.152	0.0119		804.152	0.03319		804.152	0.54764
									804.894	0.0117		804.894	0.03268		804.894	0.54062
									805.637	0.01241		805.637	0.03167		805.637	0.5336
									806.379	0.01231		806.379	0.03116		806.379	0.52859
									807.122	0.01201		807.122	0.03167		807.122	0.51254
									807.864	0.0116		807.864	0.03065		807.864	0.51354
									808.607	0.0111		808.607	0.03167		808.607	0.50552
									809.349	0.0115		809.349	0.02989		809.349	0.50552
									810.091	0.01059		810.091	0.02912		810.091	0.48546
									810.833	0.01059		810.833	0.02798		810.833	0.47944
									811.575	0.00969		811.575	0.02683		811.575	0.46038
									812.317	0.01029		812.317	0.02722		812.317	0.46239
									813.059	0.01029		813.059	0.02633		813.059	0.43831
									813.801	0.01009		813.801	0.02671		813.801	0.44233
									814.543	0.01009		814.543	0.02544		814.543	0.42227
									815.284	0.01039		815.284	0.02493		815.284	0.42528
									816.026	0.01039		816.026	0.02416		816.026	0.40923
									816.767	0.00989		816.767	0.02327		816.767	0.40923
									817.509	0.00948		817.509	0.02315		817.509	0.40421
									818.25	0.00958		818.25	0.02302		818.25	0.40221
									818.991	0.00948		818.991	0.02276		818.991	0.39218
									819.733	0.00969		819.733	0.02124		819.733	0.38716
									820.474	0.00938		820.474	0.02048		820.474	0.38917
									821.215	0.00938		821.215	0.01997		821.215	0.38415
									821.956	0.00888		821.956	0.0206		821.956	0.37111
									822.696	0.00898		822.696	0.01997		822.696	0.35005
									823.437	0.00837		823.437	0.01984		823.437	0.34002
									824.178	0.00878		824.178	0.0192		824.178	0.33099
									824.919	0.00858		824.919	0.01895		824.919	0.34102
									825.659	0.00868		825.659	0.01819		825.659	0.34102
									826.4	0.00807		826.4	0.01666		826.4	0.34203
									827.14	0.00807		827.14	0.01641		827.14	0.32798
									827.88	0.00797		827.88	0.01666		827.88	0.32698
									828.621	0.00767		828.621	0.01742		828.621	0.32798
									829.361	0.00716		829.361	0.01768		829.361	0.332
									830.101	0.00696		830.101	0.01742		830.101	0.32197
									830.841	0.00736		830.841	0.01768		830.841	0.30792
									831.581	0.00726		831.581	0.01704		831.581	0.29488
									832.321	0.00797		832.321	0.01653		832.321	0.2999
									833.06	0.00777		833.06	0.01552		833.06	0.30692
									833.8	0.00878		833.8	0.01552		833.8	0.30291
									834.54	0.00837		834.54	0.01552		834.54	0.29188
									835.279	0.00807		835.279	0.01552		835.279	0.28385
									836.019	0.00757		836.019	0.01513		836.019	0.28084
									836.758	0.00747		836.758	0.01424		836.758	0.26981
									837.498	0.00807		837.498	0.01437		837.498	0.25978
									838.237	0.00797		838.237	0.01412		838.237	0.24975
									838.976	0.00767		838.976	0.01437		838.976	0.25878
									839.715	0.00696		839.715	0.01399		839.715	0.26179
									840.454	0.00666		840.454	0.01386		840.454	0.27482
									841.193	0.00636		841.193	0.01348		841.193	0.27081
									841.932	0.00646		841.932	0.01297		841.932	0.26379
									842.671	0.00656		842.671	0.01246		842.671	0.25777
									843.409	0.00696		843.409	0.01208		843.409	0.25075
									844.148	0.00716		844.148	0.01157		844.148	0.26279
									844.886	0.00646		844.886	0.01157		844.886	0.25577
									845.625	0.00615		845.625	0.01145		845.625	0.24975
									846.363	0.00595		846.363	0.01119		846.363	0.23972
									847.102	0.00605		847.102	0.01043		847.102	0.2337
									847.84	0.00595		847.84	0.01005		847.84	0.24273
									848.578	0.00545		848.578	0.01068		848.578	0.2347
									849.316	0.00555		849.316	0.01056		849.316	0.23872
									850.054	0.00535		850.054	0.01017		850.054	0.2337
									850.792	0.00565		850.792	0.00928		850.792	0.2337
									851.53	0.00565		851.53	0.00967		851.53	0.22668
									852.268	0.00595		852.268	0.00916		852.268	0.22668
									853.005	0.00595		853.005	0.00928		853.005	0.22768
									853.743	0.00615		853.743	0.00878		853.743	0.23571
									854.48	0.00626		854.48	0.00954		854.48	0.22768
									855.218	0.00636		855.218	0.00928		855.218	0.21866
									855.955	0.00585		855.955	0.00903		855.955	0.20963
									856.692	0.00555		856.692	0.00827		856.692	0.21063
									857.43	0.00535		857.43	0.00814		857.43	0.21665
									858.167	0.00545		858.167	0.00839		858.167	0.21264
									858.904	0.00515		858.904	0.00852		858.904	0.20662
									859.641	0.00484		859.641	0.00852		859.641	0.19559
									860.378	0.00464		860.378	0.00865		860.378	0.19458
									861.115	0.00474		861.115	0.00865		861.115	0.19157
									861.851	0.00504		861.851	0.00839		861.851	0.19358
									862.588	0.00515		862.588	0.00776		862.588	0.18154
									863.325	0.00535		863.325	0.00827		863.325	0.18857
									864.061	0.00484		864.061	0.00827		864.061	0.18556
									864.798	0.00504		864.798	0.00839		864.798	0.19057
									865.534	0.00515		865.534	0.00738		865.534	0.18154
									866.27	0.00535		866.27	0.00738		866.27	0.17954
									867.006	0.00525		867.006	0.00712		867.006	0.17452
									867.743	0.00484		867.743	0.00725		867.743	0.16951
									868.479	0.00444		868.479	0.00687		868.479	0.16951
									869.215	0.00464		869.215	0.00738		869.215	0.17252
									869.951	0.00464		869.951	0.00738		869.951	0.17653
									870.686	0.00494		870.686	0.00725		870.686	0.17553
									871.422	0.00454		871.422	0.00636		871.422	0.17252
									872.158	0.00434		872.158	0.0061		872.158	0.16449
									872.893	0.00444		872.893	0.00649		872.893	0.15547
									873.629	0.00414		873.629	0.00623		873.629	0.15045
									874.364	0.00393		874.364	0.00598		874.364	0.14945
									875.1	0.00373		875.1	0.00547		875.1	0.14945
									875.835	0.00343		875.835	0.00585		875.835	0.14845
									876.57	0.00333		876.57	0.0061		876.57	0.15145
									877.305	0.00282		877.305	0.00623		877.305	0.15045
									878.04	0.00333		878.04	0.00661		878.04	0.14544
									878.775	0.00343		878.775	0.0061		878.775	0.13842
									879.51	0.00323		879.51	0.0061		879.51	0.12437
									880.245	0.00323		880.245	0.0056		880.245	0.12538
									880.98	0.00313		880.98	0.00598		880.98	0.12036
									881.714	0.00363		881.714	0.00572		881.714	0.13139
									882.449	0.00363		882.449	0.00509		882.449	0.12738
									883.183	0.00333		883.183	0.00534		883.183	0.12939
									883.918	0.00313		883.918	0.00534		883.918	0.12738
									884.652	0.00272		884.652	0.00585		884.652	0.1344
									885.386	0.00272		885.386	0.00572		885.386	0.12738
									886.12	0.00282		886.12	0.0056		886.12	0.12237
									886.855	0.00303		886.855	0.00547		886.855	0.11635
									887.589	0.00343		887.589	0.00483		887.589	0.11735
									888.323	0.00313		888.323	0.00483		888.323	0.11936
									889.056	0.00303		889.056	0.00496		889.056	0.11133
									889.79	0.00293		889.79	0.00521		889.79	0.10832
									890.524	0.00343		890.524	0.0056		890.524	0.09629
									891.258	0.00323		891.258	0.00496		891.258	0.1013
									891.991	0.00353		891.991	0.00483		891.991	0.10331
									892.725	0.00272		892.725	0.00458		892.725	0.11234
									893.458	0.00252		893.458	0.00547		893.458	0.10732
									894.191	0.00232		894.191	0.00534		894.191	0.10231
									894.925	0.00293		894.925	0.00509		894.925	0.0993
									895.658	0.00303		895.658	0.00496		895.658	0.1003
									896.391	0.00282		896.391	0.00585		896.391	0.1013
									897.124	0.00272		897.124	0.00572		897.124	0.1003
									897.857	0.00222		897.857	0.00521		897.857	0.09328
									898.59	0.00232		898.59	0.00394		898.59	0.08626
									899.322	0.00222		899.322	0.0042		899.322	0.08124
									900.055	0.00272		900.055	0.00445		900.055	0.08225
									900.788	0.00293		900.788	0.00534		900.788	0.08826
															901.52	0.09228
															902.253	0.09228
															902.985	0.08626
															903.717	0.08526
															904.45	0.08325
															905.182	0.08626
															905.914	0.06921
															906.646	0.07523
															907.378	0.07422
															908.11	0.08826
															908.841	0.08024
															909.573	0.07823
															910.305	0.07322
															911.036	0.06921
															911.768	0.06419
															912.499	0.06419
															913.23	0.0672
															913.961	0.06921
															914.693	0.0682
															915.424	0.0682
															916.155	0.0662
															916.886	0.05918
															917.616	0.05617
															918.347	0.05416
															919.078	0.05617
															919.808	0.05617
															920.539	0.05717
															921.269	0.06118
															922	0.04915
															922.73	0.04614
															923.46	0.04313
															924.19	0.04614
															924.92	0.04413
															925.65	0.04413
															926.38	0.05216
															927.11	0.05416
															927.84	0.05416
															928.569	0.04614
															929.299	0.04514
															930.028	0.03912
															930.758	0.04012
															931.487	0.03611
															932.216	0.03611
															932.945	0.03912
															933.675	0.03912
															934.404	0.04112
															935.132	0.03611
															935.861	0.03711
															936.59	0.03511
															937.319	0.03711
															938.047	0.0321
															938.776	0.02708
															939.504	0.02307
															940.233	0.02708
															940.961	0.02708
															941.689	0.02708
															942.418	0.02207
															943.146	0.02407
															943.874	0.01805
															944.602	0.01906
															945.329	0.01605
															946.057	0.01705
															946.785	0.01805
															947.512	0.01605
															948.24	0.01705
															948.967	0.01404
															949.695	0.01805
															950.422	0.02307
															951.149	0.02508
															951.876	0.02508
															952.603	0.02106
															953.33	0.02106
															954.057	0.02407
															954.784	0.02808
															955.511	0.02808
															956.238	0.02708
															956.964	0.02708
															957.691	0.02608
															958.417	0.02407
															959.143	0.02508
															959.87	0.02407
															960.596	0.02407
															961.322	0.02207
															962.048	0.02106
															962.774	0.02207
															963.5	0.02207
															964.226	0.02207
															964.951	0.01805
															965.677	0.01404
															966.403	0.01404
															967.128	0.02207
															967.853	0.02508
															968.579	0.02608
															969.304	0.02307
															970.029	0.02407
															970.754	0.03009
															971.479	0.02708
															972.204	0.02508
															972.929	0.02106
															973.654	0.02006
															974.379	0.01906
															975.103	0.02307
															975.828	0.02508
															976.552	0.02508
															977.276	0.02006
															978.001	0.01906
															978.725	0.02207
															979.449	0.02307
															980.173	0.02207
															980.897	0.02307
															981.621	0.02307
															982.345	0.02708
															983.069	0.02508
															983.792	0.02407
															984.516	0.01906
															985.239	0.01705
															985.963	0.01705
															986.686	0.01605
															987.41	0.01505
															988.133	0.01805
															988.856	0.02207
															989.579	0.02508
															990.302	0.01906
															991.025	0.01605
															991.748	0.01204
															992.47	0.01805
															993.193	0.01705
															993.915	0.01705
															994.638	0.01404
															995.36	0.01505
															996.083	0.01404
															996.805	0.01505
															997.527	0.01605
															998.249	0.01805
															998.971	0.01805
															999.693	0.01605
															1000.41	0.01404
															1001.14	0.01003
															1001.86	0.01103
															1002.58	0.00802
															1003.3	0.00802
															1004.02	0.01204
															1004.74	0.01605
															1005.47	0.01705
															1006.19	0.01204
															1006.91	0.01505
															1007.63	0.01304
															1008.35	0.01304
															1009.07	0.01304
															1009.79	0.01404
															1010.51	0.01505
															1011.23	0.01103
															1011.95	0.01103
															1012.67	0.01304
															1013.39	0.01605
															1014.12	0.01705
															1014.84	0.01404
															1015.56	0.01505
															1016.28	0.01304
															1017	0.01505
															1017.72	0.01505
															1018.44	0.01605
															1019.16	0.01304
															1019.88	0.00903
															1020.59	0.01103
															1021.31	0.01404
															1022.03	0.01304
															1022.75	0.01103
															1023.47	0.00802
															1024.19	0.01204
															1024.91	0.01505
															1025.63	0.01605
															1026.35	0.01805
															1027.07	0.01204
															1027.79	0.01103
															1028.51	0.00702
															1029.22	0.01003
															1029.94	0.01204
															1030.66	0.01103
															1031.38	0.00903
															1032.1	0.00802
															1032.82	0.00702
															1033.53	0.00301
															1034.25	0.00401
															1034.97	0.00502
															1035.69	0.00802

## Sheet: Figure 3f
CIE1931	x	y
PCA	0.21938	0.12217
MAMBZ	0.23612	0.40794
CM1	0.34065	0.58736
7HBCz	0.3166	0.56699
TNpP	0.36978	0.56456
NpDPA	0.45295	0.53162
1,8-NA	0.477	0.49828
BrPhBd	0.55074	0.43491
5HBCz	0.52303	0.4518
Py	0.58774	0.36931

## Sheet: Figure 4b BrPhBd@TTPO
TRES BrPhBd@TTPO
Time (s)	0	0.011	0.023	0.035	0.046	0.058	0.069	0.08	0.092	0.104	0.116	0.128	0.139	0.151	0.163	0.175	0.186	0.198	0.211	0.222	0.234	0.246	0.258	0.27	0.281	0.293	0.305	0.317	0.329	0.34	0.352	0.364	0.375	0.388	0.399	0.412	0.423	0.435	0.446	0.458	0.47	0.481	0.494	0.505	0.517	0.528	0.54	0.552	0.564
Wavelength (nm)	Intensity (Counts)
500.148	253.333	76.6667	40.3333	29.6667	24.6667	22.3333	20	13.3333	11.3333	15.3333	9.33333	10	10.3333	8	7	6	6.66667	6.66667	6	5	4.66667	4.66667	6	2.66667	3.66667	3	1.66667	3	1.66667	1.66667	5	3	3	1.66667	3.66667	2	0	3.66667	0.66667	-0.33333	1.33333	1.66667	2	2	-0.33333	2.33333	0	1.33333	-1
500.921	247	80	41.3333	33	24.3333	24.6667	23.6667	14.6667	14	15.6667	10.6667	12.3333	12.6667	12.6667	9.33333	5.66667	6.66667	9.33333	8.66667	9	6.33333	7	6.66667	5	6.33333	5.33333	4	5.33333	5	3	7	4	4	4	3.33333	3	3.33333	6	3	1.33333	2	3	3.66667	2.66667	2	3.33333	2	1.33333	2
501.694	245.667	79.6667	40.3333	34	24.3333	26	21	14.6667	13.6667	15.6667	12	12	12.6667	10.3333	8	6	8.33333	7.66667	8.33333	8.33333	5	5	6.33333	5.66667	4.33333	5.33333	5	5	3.66667	3	5.33333	2	2.66667	3.66667	2.33333	4.33333	3.33333	5	2	3	0.33333	1.33333	3	3.66667	1	1.66667	1	0.66667	1.66667
502.468	238.667	81	42	35.6667	25	24.6667	20	16.6667	13.3333	11.6667	13	11.3333	12	10	7	5.66667	8.33333	8	7	6.33333	3.66667	4.66667	8	4.33333	3.66667	4.33333	6	4.66667	1	2.66667	4	0.66667	2.33333	3.33333	2	3	3.66667	4.66667	1.66667	2	0.33333	0.66667	2	1.33333	1.33333	0.33333	1	0	0
503.241	244.667	79.6667	41.3333	34	25.3333	26	17.3333	16	13	11.3333	14.3333	11.6667	11.6667	6	8.66667	6	9	7.33333	7	5	3	3	8.33333	2.33333	3	3	4	2.66667	1	2.33333	0.66667	0	1.66667	2.66667	3.66667	3	1.66667	4.33333	1	0	0.66667	1	3.33333	2	0.66667	0.33333	-0.33333	0	-0.33333
504.014	242.333	81.3333	42.6667	33.3333	26.3333	26.3333	21	17	14.3333	13	13.3333	10.3333	11	7.33333	7.66667	5.66667	8	9.33333	6.66667	5.33333	4.33333	5.33333	8	2.66667	5.33333	5	3.66667	2.66667	1	3.33333	2	1.33333	2.33333	3	5	1.66667	1.33333	3.33333	2.66667	0.33333	1	1.66667	4	0.66667	0.66667	1	0.66667	2.33333	1
504.786	243.667	79.6667	41.6667	34.6667	27.3333	28.3333	21.6667	16.3333	16	14.3333	14.3333	11.3333	9.66667	9	10	7	9.66667	10.6667	6.66667	7.33333	5	5.66667	6	4.33333	6	5	4	2.66667	3.33333	3.33333	2.66667	2.33333	2.66667	3.66667	3.66667	2.66667	1	4.33333	3.66667	1.33333	0	0.33333	5	0.66667	2	1.33333	0.66667	4.33333	2.33333
505.559	242.333	80.6667	43	37.3333	30.3333	26.6667	22	20	16.6667	15	15.3333	10.3333	10	10.6667	9.33333	7.66667	10.6667	10.3333	7	7.66667	6.66667	6	6	6	5.33333	6.66667	5.66667	3	2.66667	3.66667	5.33333	4.66667	4.66667	3.33333	3.66667	2	1.33333	4.33333	3.66667	3.33333	1	1	4.33333	0.33333	2	2.33333	1.33333	4.33333	1.66667
506.332	243.333	81.3333	42.6667	38	31	27.3333	21.6667	22.3333	19	15.3333	17.6667	13	12	13	12.6667	10.3333	12.3333	11	10.6667	8.66667	9.33333	8	7.66667	7.66667	5.33333	5	7	4.66667	6.33333	5	6.66667	7.33333	6.33333	5.33333	4.33333	2.66667	3.33333	6	3.33333	4.66667	2.33333	2	6.33333	0.33333	3	3.66667	4	4	3
507.105	238.667	84.3333	46.3333	39.3333	31.6667	26	21.3333	22.3333	18.3333	16	18.3333	12.3333	13.3333	12.3333	11	11.6667	10.6667	9.33333	10	8	10.3333	10	7.66667	8	6.33333	4.66667	6.33333	6.33333	6	6.33333	5.33333	7.33333	6.66667	5.66667	4.66667	3	5	3	2.66667	4.66667	2	4.33333	4.33333	1.66667	3.33333	3	2	2.33333	3.66667
507.877	236.667	83	48	39	32.3333	28.6667	24.6667	23	19.3333	17	18.3333	14.6667	14	13.6667	12.6667	13.6667	10.6667	11.3333	9	8	11.3333	11.3333	7.33333	8.33333	7.33333	5.33333	8	9	8	8	5	6.33333	7	6.66667	5.66667	4.66667	6	3.33333	4.33333	4.66667	2	6	5.66667	2.33333	4	4.66667	3.33333	3	5.33333
508.65	236.667	83.3333	48.6667	40.6667	33.6667	28	25.6667	22.3333	19.6667	18.3333	17.3333	15	15.3333	13.3333	12	13	12.3333	12	7.33333	9	8.66667	10.3333	8.33333	9.33333	6.33333	7.66667	9	8.66667	6	8.33333	5.33333	6.33333	6.66667	7.33333	5	5.33333	6.66667	4	4.33333	3.66667	2.33333	5	5	3.33333	4.66667	5	3	2.66667	6.33333
509.422	237	82	45.6667	39.3333	32.6667	31	27.6667	24.3333	20	18.6667	17.6667	16	16.3333	16	13.6667	12.6667	14.6667	13.3333	8.66667	9.66667	9.66667	10.3333	9.66667	9	7	10.3333	10	8.33333	7.33333	8	6.33333	7	8.66667	8	7	7.33333	7	5.66667	4.33333	5	3.33333	5	6.33333	4	4.33333	6.66667	5.66667	3.66667	7.66667
510.195	238.333	85.6667	46	40	34	29.6667	26	24	20	21	18.3333	16	17.6667	14.6667	12.6667	12	15.6667	14	12	10.3333	10.6667	10.6667	11.6667	10.3333	8.66667	10.3333	9.33333	8.33333	7.33333	8	8.33333	7.66667	9.33333	7	7	7	8.33333	6.66667	3	6.33333	3.66667	4.33333	5.33333	4	5	6.33333	5.66667	4	7.33333
510.967	241.667	84.6667	48.3333	41	34.3333	31	25	25.3333	22	21	18.3333	16.3333	16.6667	14.6667	14	12.6667	14.3333	12.6667	12	11.3333	13	10.6667	11	10	9.33333	9.66667	8.33333	9.66667	7.33333	8	8	6.33333	9	7.33333	7.66667	7	6.33333	6	4.33333	7	4.33333	4.33333	4	5.33333	5.33333	5	4	3.66667	4.66667
511.739	240.667	84.6667	51.6667	44	38	30.6667	26	26	24.3333	22	20.3333	18.3333	18	15.3333	15	13	13.3333	12.3333	12.3333	12.6667	13	9.66667	12.3333	11.3333	8.66667	8.66667	10	10.3333	9.66667	10.3333	8.66667	6.33333	8	8.66667	10.3333	7	6	7	7.33333	7.33333	6.66667	3.66667	4.33333	5.33333	6	6	5.66667	3.33333	4.33333
512.511	239.333	83.3333	52	44.6667	38.3333	31.6667	26.3333	26.3333	24.6667	21.6667	19	18.3333	17.3333	17.3333	15.3333	14.3333	13.6667	12.6667	11.3333	14.6667	12.3333	11	12.3333	10.6667	8.66667	8	9.66667	11	9	10.6667	7.33333	8	7	10.6667	10.6667	8.33333	4.66667	6.66667	8.33333	7	7	2.66667	4.33333	4.66667	5	5.33333	4.66667	4	4.66667
513.283	239.667	87	55.6667	49.3333	41.6667	34.6667	30.3333	28.6667	25	23	22	20.6667	19.6667	18.6667	17.6667	17	16	14.6667	13.6667	15.6667	12.6667	14	14.3333	13.3333	12	10	11.6667	12	11.6667	11.3333	8.66667	10	9.33333	13	12.3333	9	7	7.66667	10.3333	9	8.33333	4.33333	5.66667	5	7.33333	8.33333	8	4.66667	7.33333
514.055	240.333	90	54	49.6667	42	36	29.6667	29.3333	25.3333	24	21.3333	20.6667	19.6667	19.3333	18.3333	19.3333	17	15.6667	14	17	13	14	13.6667	13.3333	12	11.3333	10.3333	11	9	10	9.33333	10.3333	9.66667	11.3333	10.3333	8.33333	7.66667	6.33333	8.66667	9.33333	6.66667	6.33333	6.33333	4.33333	7	6.66667	7.33333	5.66667	5.66667
514.827	243.333	95	55.3333	51.6667	41.6667	38.3333	33.6667	30.6667	28	24.6667	23.6667	21.6667	21.3333	21.3333	19.3333	19.6667	18.6667	16	14.6667	16.6667	15.6667	14.3333	13	14.3333	12.6667	13.6667	10	11.3333	11	11	11	11	10.6667	10.3333	12	8.66667	9	8.66667	8.33333	10	8.66667	7	7.33333	6.33333	7.66667	7.66667	11	6.33333	6.33333
515.599	240.667	96.6667	53.3333	47.6667	40.3333	35.3333	32	30	26	24.6667	23	21	21.3333	21	16.6667	18	17	16	12.6667	15.3333	15.3333	12.6667	11.3333	12.6667	10.3333	13	8.66667	9	10	8.66667	10	8.66667	8.66667	7	10.3333	7.66667	8	8	5.66667	9	7.66667	6.66667	6.33333	5.66667	6	4	8.66667	6	6.33333
516.371	241.333	94.6667	58	48.6667	41	36.3333	34	30.6667	27	27	23	21.3333	22	22	17	16.6667	18.3333	17	14.3333	13.3333	16	14	13	12.6667	11.3333	13.6667	9.33333	10	11.3333	8.66667	8.66667	8.33333	9	7.66667	9.66667	8.33333	7	9.66667	5.66667	8.33333	8	5	6.33333	7	6	5	7	6.33333	6.33333
517.142	241	94	57	50.3333	43	37	35	31.6667	28	27.3333	24.6667	22	24.6667	21.3333	15.3333	17.3333	17.6667	17.3333	15.3333	13.3333	15	12.3333	13.6667	12	12.3333	12	9.66667	9.66667	10.6667	7.66667	7	6.66667	7.33333	8.66667	7	7	7	7	7.33333	9.66667	5.66667	7.33333	4.66667	6	5.33333	4	4	6.33333	4.66667
517.914	244.667	96	59.6667	53	46.3333	38.6667	37.3333	31.6667	33	29.3333	26	23.6667	26.3333	22.6667	18.3333	19.3333	20.3333	18.3333	17	16	14.6667	14.3333	14	12.3333	14.3333	11.3333	10	11	11	9	7.33333	7.66667	8	10.3333	8	7.33333	8	8	9.33333	8.66667	5.66667	7	6.33333	7	5.66667	6.33333	6	9	4.33333
518.686	245.333	99.6667	60	52.6667	49	39	40.3333	33.6667	34.6667	29.3333	28	26.3333	26	20.3333	19.3333	20.6667	19.6667	18	18.3333	19	15	13.6667	14	12.3333	15.6667	10.6667	10	11.3333	10	9	10.3333	8.66667	7.33333	11.6667	8.33333	7.33333	7.66667	8	8.66667	8.33333	7.33333	8.33333	7	6.33333	6	6.66667	8	9	5.66667
519.457	244.667	101.667	65	52.6667	51	39.6667	41.3333	35.6667	34.3333	31.3333	28.6667	28.3333	23.3333	21.3333	21	20.6667	21	17	20	19	15.6667	16.3333	15	15	14.6667	14	12.3333	12	10	10.3333	12.3333	11	11	11.3333	8	7.66667	7	8.66667	9.33333	8.66667	9.66667	7	9.66667	6.66667	9.33333	8	9.33333	9	6.33333
520.228	246	100	65.3333	56	50.6667	41.3333	41.6667	41.3333	32.6667	32	29.6667	28	23.6667	23	22	21	21	18	20.3333	17.6667	16.6667	16	15.6667	15	13	13.6667	14.6667	11.6667	12	10.6667	12.6667	12.3333	12.3333	10.6667	7.66667	8	5.66667	8.66667	9	9	11	9	9.33333	6.66667	8.33333	7.66667	8.33333	7.33333	6
521	253	103	67.3333	60.6667	52.3333	43.6667	41	46.3333	34	33	31.6667	27	25	27	22	22.6667	22.6667	18.6667	22	18.3333	19.6667	19.6667	16	17.3333	12.6667	14.6667	15.3333	13	14.6667	11.6667	11.3333	13.3333	13	9	8.33333	8.66667	6.66667	8.33333	9.66667	9.66667	10.6667	9.33333	9	7.33333	7.66667	7.66667	9.33333	7.33333	5.66667
521.771	260	106	67.6667	62.6667	55.3333	45	39.6667	49	36.3333	33.6667	31.6667	26	28	28.3333	24.6667	25.3333	23.3333	20	21.3333	19.6667	20.3333	18.3333	16	17	16	12.6667	15	13.3333	15.6667	11.6667	11.6667	11.6667	12.3333	9	9	10	7	8	9	7.33333	10.6667	9.33333	7	8	6	6	8	5.33333	4.33333
522.542	267	113	69.6667	63.6667	58.6667	48	43.6667	48.6667	40	36.3333	33.3333	28.3333	29.6667	29	25.3333	26.3333	25.6667	21	23.6667	22.6667	23	20	17.6667	18	17.6667	14.6667	14.6667	14.6667	15.3333	13	11	11.3333	13	9.66667	10.6667	11	9.66667	8	9.33333	8.33333	10	8	7.66667	8.33333	6.66667	6.66667	7	5.33333	5
523.313	272	118	73.6667	68.3333	61.3333	53.3333	48.6667	49.6667	42	39	35.3333	32.3333	34.6667	32.3333	29.3333	27.6667	28.3333	25.3333	26	24.6667	23	20.3333	19	20.6667	20.6667	18	16.3333	16.3333	16.6667	15	14.3333	13	15.6667	14.3333	13.6667	12	13.3333	11.6667	13.3333	11	12.3333	9.33333	12	11.3333	9.33333	9.33333	7.33333	7.33333	7.33333
524.084	271.333	120	78.3333	74.6667	64	59.6667	55.6667	48.3333	43.3333	41	38.6667	36	35.3333	34.6667	30	28.3333	30	28	28.3333	27	24.6667	24.3333	20	20	19.3333	20.3333	18.6667	19	18.6667	17.3333	16	14.6667	17	16	17.3333	12	16.3333	12.6667	13	13.3333	12	11.6667	13	11.3333	9.33333	11.3333	9	10.3333	10
524.855	267.333	121.667	84	78.3333	66.6667	66	59	51	45.6667	42	41.6667	39	36.6667	37.3333	31.6667	28.3333	30	30.3333	30.3333	27.3333	25.3333	26.3333	21.3333	22	20	22.3333	20.6667	21	20.6667	19.6667	20	16.3333	18.6667	17	17	13.3333	17	15.6667	12	14	14	12.6667	13.6667	12	10	12.3333	10.6667	11.6667	11
525.626	271.333	122.667	88.3333	79	71.3333	67.3333	61	51.6667	46.3333	44	42.3333	40.6667	38	37.3333	34	31.3333	31.6667	30.6667	31.6667	28	27.3333	28.3333	23	21	21	21.3333	23.6667	22	22	21.3333	19.3333	16.3333	19.3333	16	16	15	15.3333	14.6667	10	14	15	14.3333	12.3333	11.3333	10	13	10.3333	11.3333	10.3333
526.397	275	126	89	75.3333	70.6667	67.6667	58	54	49.3333	44.3333	41.6667	42	38.3333	35.6667	33.6667	31.6667	32.6667	31.3333	31	27.3333	26	27	23.6667	22	21	21	23.6667	19.6667	20.3333	21.3333	19	16.6667	18.6667	16.6667	14	15.3333	13.6667	14.6667	11.6667	13.6667	15.3333	13.3333	12	10.6667	10.6667	13.3333	9.66667	10.3333	9
527.168	284.667	132	89	75	74.3333	66	58.3333	56	49.6667	47.3333	41.6667	42.6667	40.3333	35.3333	34.3333	34	33.6667	30.3333	33.3333	28.3333	25.6667	26	24.3333	22	23.6667	21.6667	25.3333	21	21.3333	21.3333	16.6667	18	18	16	15	16.6667	15	13	14.6667	13	15.6667	14.3333	13	11	11.6667	12.6667	9	9.33333	9.33333
527.938	282.333	140	88.6667	78	75.6667	70	61.3333	60.3333	53.3333	50	45.6667	43.6667	40.6667	37	35	34	34	29.6667	33	28.6667	26.3333	27	24.6667	23.3333	23.3333	24	25	22.3333	22	21.3333	18	17.3333	17.6667	16.6667	15.3333	17.6667	17.3333	14.3333	15.6667	13.6667	15.6667	13.3333	13	11.3333	11.3333	11.6667	9.66667	9	9.33333
528.709	291	146.333	93.6667	88	81.3333	73.3333	68.3333	63.6667	54.6667	55.3333	50	48	45	42.6667	41.3333	38	36.3333	33.6667	37	31	30.3333	31.3333	26	26	26	28.3333	28.3333	26	25.3333	21.3333	19.6667	19.6667	19.3333	18	19	20	20	17	17	14.6667	16.3333	15	16.3333	14.6667	13	12	12.6667	11.3333	14
529.479	291	149	100	93	83.3333	76.3333	72.6667	65.6667	56.6667	55.3333	52.6667	50.3333	47.3333	46.3333	45	41.3333	36.6667	36.3333	36.6667	31.3333	33	32	28.6667	28	26.3333	29	27	24.6667	24.6667	20.6667	21.6667	20	20.6667	20	20	19.3333	20	17	17.6667	16.3333	18	16.6667	16	15	12.6667	11.3333	15.6667	12.6667	15.6667
530.25	300	149.333	106.333	97.6667	87.3333	75.3333	74.3333	65	56.6667	58.3333	55.3333	54.6667	49	46.6667	47	43.3333	38	39	38.6667	32.6667	33.6667	33.6667	29.6667	29	28.3333	29	28	23	25.6667	21.3333	22.6667	20.6667	20.3333	21	21	18	20.3333	16.3333	19.6667	16	18	17.3333	16.3333	14.6667	13.6667	11.3333	17.3333	13	16.6667
531.02	302.667	152	109	99	91	76	76.3333	68.3333	58.6667	59	57.6667	56.3333	48.3333	47	45.3333	43.3333	39	40.6667	38.3333	34.6667	34.3333	32	32.3333	30	30.3333	27	27.3333	23.3333	25.6667	23	22.6667	20.6667	22	21.3333	21.6667	19	21.3333	16.6667	20	18	17.6667	17	15.3333	13.3333	14	11.3333	16	11.3333	13.3333
531.79	312.333	156	112.667	103.667	95	81	80	72	63	63	59.3333	58	52	47.6667	46	46.6667	42.6667	44.3333	40.3333	39	37.3333	35.3333	31.6667	32.3333	31.6667	29	28.6667	26.3333	27.3333	25	24	23.6667	23.3333	22.6667	24.3333	20.6667	23.6667	17.6667	20	19.6667	17	17	17.3333	13.6667	16	13.3333	14.6667	13.3333	11
532.56	322	163.667	118.667	107.333	99	87	83	77	70	65.6667	58	60.3333	55.3333	50.3333	48	50.6667	43.6667	47.6667	41.6667	42.6667	39.3333	38.6667	34.3333	34	34.3333	30.3333	29.6667	30	27.3333	27	26	27.6667	25.3333	23.3333	27.3333	23.3333	24	20.6667	20.3333	22	17	20	18.6667	15.6667	19	15	13.6667	15.6667	11.3333
533.331	325.333	173	123.333	111.333	100.333	93.6667	86.3333	81	74.3333	68	59	62.6667	60	53.6667	50.6667	53.6667	46.3333	46.6667	43.6667	46	40.6667	41.6667	39	35.6667	34.6667	33.6667	30	30	29.3333	29	28.6667	26.6667	26	25.3333	27.6667	23	23.3333	20.6667	20.3333	21	19.6667	20.3333	18.6667	17	17.3333	15.3333	14.6667	17	14
534.101	334.667	181	127.667	116.333	104.333	97.3333	87.3333	84	74.6667	70.3333	63	67.3333	60.3333	57.6667	53	55	49.3333	48	46	47.6667	43	43	42.6667	38	35.6667	35.6667	32.6667	32.3333	32	32.6667	30.6667	26	28.6667	28	28.6667	23	22.6667	23	23	20.6667	20	20.6667	18.6667	18.6667	16.6667	17.3333	16.3333	16	16.3333
534.871	336.667	186.667	129.667	122	108	99.6667	92	86.6667	75.3333	69.6667	68.3333	67.6667	62.3333	62.3333	54.3333	55.6667	52.6667	50	50.3333	51.3333	45.6667	42.3333	43.3333	40.3333	33.3333	38	34.6667	35	34	33.6667	31.3333	27	31.6667	29	28.6667	24.6667	22.6667	22.6667	23.6667	21.3333	21	19.3333	17.6667	19.3333	16	19	17	17.6667	16.6667
535.64	345	190.333	136.667	127.333	115.667	100.667	93.6667	91.6667	77.3333	74	75	71.6667	65.6667	64.3333	59.6667	58.6667	56.3333	54.3333	52.3333	51.3333	47	45.3333	41.6667	42.3333	35.6667	38.6667	36.6667	36.3333	34.6667	34.3333	33.3333	30.3333	32.3333	28.6667	30.3333	26	23.6667	25	24	22.6667	21.6667	19.3333	19.3333	20	17	21	18.3333	17.6667	15
536.41	346	197.333	141.667	133.667	123	102	97.3333	96.6667	82	79.3333	78.6667	73.3333	70.6667	69	63	58.6667	57.3333	57	52.6667	53.3333	48.6667	47.3333	43.6667	42.6667	39	38.6667	36.3333	36	35.3333	32.6667	32	32	30.3333	28	29.6667	27	24.3333	25	24	25	21.3333	20	21.3333	20.3333	19	20.3333	15.6667	17.6667	14.3333
537.18	355.667	207.333	152	131.667	127.333	109	101	105	85.3333	85.6667	82	77.6667	77	74.6667	69.3333	64	61	59.3333	53.3333	53	53	52	47.3333	45.6667	44	42.3333	38.3333	35.6667	38.3333	34.3333	34	32	30.3333	29.6667	31	28	26.3333	27	25.6667	26	22.6667	20.6667	24.6667	21.3333	18	20	18.6667	17	15.3333
537.95	367.667	215	158.667	139	133.667	118.333	109.333	110.667	95	90.6667	89	81.3333	83	79.3333	72	68	65	64.3333	58.6667	57.6667	59.6667	57	51.3333	49.6667	47.6667	47.3333	42.6667	42.3333	42	37.3333	35.6667	33.3333	34.3333	34.3333	35	31.6667	29	30.3333	30.3333	29	25	23.6667	27	23	21	23.6667	20.3333	20.3333	19.3333
538.719	380.333	225.667	169	145.333	139.667	131.333	116.667	116	101.333	98.6667	99	89	87.3333	85.3333	78.3333	74	73.3333	70	67	63	62.3333	60	55	53.3333	49.6667	51.6667	48.3333	45	45.3333	43	40.3333	36.3333	38.3333	38	38	34.3333	31.6667	35.6667	31.6667	30.6667	29	25.6667	28	26.3333	22.3333	27.3333	24.6667	23	23
539.489	393.667	235.333	176.333	159	149.667	137	129.667	121.667	111	104	106	96.6667	90.6667	88.3333	82.3333	77.3333	77.6667	75.6667	71	67	64.6667	62.6667	62.6667	54.3333	52.3333	52	51.3333	50.3333	47	45	41.3333	40	40.3333	39.3333	38	34.6667	33.6667	37.3333	34.6667	30.6667	31.3333	27	29.3333	27.6667	26	28	25.3333	24.3333	24
540.258	415	252	189.667	165.333	162	144.667	137.667	132.667	119.333	114.667	111.333	105.333	97	96.3333	89.3333	84.6667	83.6667	82	76.3333	71.3333	68.6667	66	67.6667	58	56.6667	56.6667	56	52.3333	51	51	41.6667	47.6667	43.3333	44	39.6667	36.6667	37.6667	39.6667	37	34	36	31	30.6667	31.3333	28	29.6667	27.6667	26.3333	24.6667
541.028	428	261	199.667	173.667	171.667	151.333	146	143	127.667	117.333	116.333	109	102.667	99.6667	94.6667	90.3333	87.3333	88	79	74	74.6667	70.3333	72	63.3333	63.3333	58.3333	60	56.6667	53.6667	53.6667	46.3333	51.3333	46.3333	45.3333	41.3333	38.3333	39.6667	40.6667	39.3333	35.6667	36.6667	33.6667	31	31	29.6667	29.3333	30	28.6667	25
541.797	440.667	274	211.667	189	179.333	162.333	151.667	150.333	137.333	128	125	117.333	112	108.333	103.333	96	95.6667	96.3333	83.3333	80.6667	80.6667	74	74.6667	71	70	64.6667	62.3333	59	60.3333	58	54.3333	53.6667	52.3333	49.6667	47	44	43.6667	42.3333	40.3333	39.3333	41	37.3333	35	34.6667	32.6667	33	30.6667	33.6667	29.3333
542.566	446.667	284.333	220.333	203.333	184.667	177	163.667	160.333	143.333	131.333	126.667	122.333	118	112.667	110	99.6667	99.3333	100.667	85.6667	85.6667	83.6667	78	77	76	72.3333	65.3333	62.6667	63	63.3333	56.3333	58.6667	54.6667	54.3333	50.6667	47.3333	45.3333	43.3333	43	41.3333	38	39	36.3333	36.6667	35.6667	34.6667	33.3333	29	33	32.6667
543.335	468	303	234.333	219	192.667	188.333	179.333	169.667	152.667	143.333	134.333	134.333	129.333	122	116.333	109.333	106.333	103.667	91.6667	93.3333	91.6667	84	83.3333	83.3333	78	74.6667	68.3333	69	68.6667	60	62.3333	58.3333	59	56.6667	52.6667	50.6667	48	47	45.3333	41	45.6667	39	41.3333	38.3333	39.3333	37.6667	32	33.3333	36.3333
544.104	482.667	316.667	245.333	229.333	206.667	199.333	190	185	160	153.667	145.333	141.667	138.333	127	121.667	116.667	111	108.667	103.333	99.6667	97	92	87.6667	87	81.6667	80.3333	76.6667	73.6667	70	67.6667	63.3333	63.3333	62.6667	60	56.6667	53.3333	49.6667	50.3333	47.6667	45	49.3333	41	41	41.3333	38.3333	39	35.3333	33.3333	35.3333
544.873	498.333	333	256.667	242	222	209.333	204	192.667	170.667	167.667	164.667	153.667	149	141.333	129.667	124.667	122.667	115	113	106.333	107.333	96.3333	94	91.3333	89	85	84.6667	77.3333	73.6667	75.6667	69	65.6667	65	63	61.6667	56.3333	54.3333	53	49.6667	48.6667	51.6667	46	44.3333	44	41.6667	40	40.3333	37.3333	36.6667
545.642	520	348.667	274.333	260	239.667	226.667	217.667	210.667	187.333	178.667	178	170.333	160.667	152.333	143.667	134.333	136	125.333	124.333	113	113.667	108.333	101.333	97	97	90.3333	87.6667	83.3333	79.3333	82	75	71.3333	71.3333	67.3333	67	61.3333	58.3333	55	55.3333	55	55	51	47.6667	49.6667	43.3333	42.3333	45.6667	43.6667	39.6667
546.411	547	377.333	297	277.333	258	247	235	225	205.333	191	188	184	173.333	166.667	158.667	146	150.333	138	133.333	124	123	116.333	110.667	108	105.333	99.3333	97.3333	90	88.3333	86.6667	81.3333	79.3333	75.6667	74	72.3333	67.3333	66.6667	60.3333	62.3333	58.3333	59.3333	57.3333	52.6667	52.6667	51	47.6667	47	45.3333	45.6667
547.18	578.667	405	322.667	297.667	277	265.333	250	243.667	222.333	209	199	201	189.333	177.667	174.333	162.333	160.333	152.333	144.333	137.333	130	129	124.667	122	114.333	110.667	107.333	98.6667	98.6667	94	87.6667	90.3333	85.3333	82.3333	76.3333	74	72	68.6667	71.3333	66.3333	69	61.6667	58.3333	58.6667	57.3333	54	51	51.6667	50
547.948	604	435	342.333	322.333	301	285.333	269	257.667	239.333	224.333	216.333	208	203	193.667	187	175.667	169.333	167.333	153.333	149	140	135.333	134.667	131.667	121.333	118.667	119	106.667	107.667	104.333	93.6667	98	92.3333	88.3333	83.3333	79.3333	80	76	76	71	73.6667	66.6667	62.6667	62.6667	63	59.3333	51.6667	54.6667	56
548.717	636.333	462.333	369.667	350.333	322.667	307	291.333	277.333	258	243.667	238	223.333	220.667	213.333	200	191.667	182.667	176.667	165.667	159.667	153.667	148	147.667	145	130.333	127.667	124	117.333	116	113	105	106	100.333	99.3333	92	85.6667	87	86.3333	80	79	80.3333	72	67.3333	67.6667	67.6667	65.6667	58.6667	61.3333	58.3333
549.485	669.333	492.333	397.333	377.333	350.333	333	313	301.333	282.667	260	260.333	239.667	241	229	212.333	203.333	202	191.667	182	173.333	170	158.667	155.333	155.333	140.667	139.333	134.667	127	126.333	127.333	118	113.333	110	107.667	105	96.3333	96	93	86.6667	86.6667	85	77.6667	75	71.6667	72	70.3333	63.3333	64.6667	63.3333
550.254	705	522	428.667	399.667	377.333	359.667	332	325.333	302.667	283.667	276	263.333	257.667	246.333	229.333	221	220.667	209.333	196.333	191.667	185.333	176.333	170.333	170	153.667	154	143.333	140.333	135.667	137	127.667	121.333	118	118.667	109.667	108.333	103.333	103.667	94.6667	95	91.6667	81.6667	82.6667	78.6667	79.3333	78	71	68.6667	66
551.022	746.667	552.667	457.333	431	410.333	387.333	358	347.333	326.667	303.333	295.333	288.667	275	265.667	248.667	239.333	240	233	215.667	206.333	202	190	182.667	184	165.667	168.667	158.667	153.333	148.667	148.667	138	130.667	130	125.667	119	118	108.667	110.333	106	102.333	100	88.6667	89.3333	89	84.3333	82.6667	78.3333	75	73
551.791	794.667	589.667	491	467.333	440	417.667	391	369.667	347.333	332.333	316.667	313	295.333	291.333	269.333	267.667	257	249.667	232	223.667	220.667	209.333	204	197	178.667	183.333	171.333	169.667	160	155.667	148	144	140.333	137	130	127	119	120.333	114.333	109.333	107.667	99	98.3333	96.6667	93.3333	91.3333	85	81.3333	78.3333
552.559	843.667	628	529.333	507	471	449.333	428.333	402.667	375.667	362	347	341	322.333	315	294	290.667	278.667	265	259.333	236.667	236.667	224.667	220.333	210.667	193.333	198.333	187.333	182	178.333	166.333	159.667	158	153.667	148.333	146.333	132	126.667	127.667	123.333	118	117	109.667	106.333	105	99	97.6667	90.3333	92	84.6667
553.327	891.667	681	572.333	546	505	487	463.333	439.333	406.333	399.333	379	371.667	351.667	344	319.667	316.333	302	279	279.333	257	252	245.333	238.667	226.667	212.333	214.667	204.667	195.667	195.667	180.667	175.667	173	167	160.333	161	144.667	137	142.333	131.333	127.333	123.333	120	119.333	111.333	108.667	108	95.3333	98	92
554.095	952.333	742.667	630.333	589.333	553	533	507.333	482.667	446	439	417.333	404.667	384.333	376	349.667	342	333	316	305.333	282.333	273.667	262.333	260.667	249	231	233	222.333	214	211.333	196.333	192.333	188.667	182.333	175.667	172	160.333	149	152	142	138.333	137.667	129	128	120.667	118.333	117.333	105	106	101.333
554.863	1027.33	819	696.333	644.667	613.333	588.333	558.667	531.333	493.667	489.667	462.333	447.333	425.333	415	386.667	374.667	366.667	354	332	314.333	305	293	286.333	278.333	256.667	258.667	248.333	238	230.667	218.333	216	209	204	196	185.667	180	167.333	171	158.667	151	151.333	143.333	144.667	134	130.667	128.667	116.667	113	114.667
555.631	1116.67	892.333	771.667	712	678.333	656.667	625.667	590	551.333	541	510.667	496.333	470.333	450.333	431.333	416.333	407.333	399.667	368	353	340	329.333	320.667	310	292	284.667	277.333	265.333	253.333	248	236	231.667	228	219	205.667	197	191	183	178.667	168.667	169	160.333	158.667	149	147	140	132.333	127	126.667
556.399	1226.67	979.333	852.333	790.667	754.667	731.333	696	665.667	618	599.333	577.667	558.667	527	503.333	481.333	464.333	457.333	438.333	417	396	382.333	376	358	351.333	333	322.667	315	300	287	283	263	258.333	257	246.333	231.333	220.333	213.667	206	203	191.667	190	182.333	178	168.333	163.667	154.667	150.333	142	141.667
557.167	1339.33	1089.67	952.667	892.333	840.667	814	777.333	744	690.333	667	646.667	623.333	589.667	565.333	535	526.333	508.333	490	473	446.667	430.667	421.667	402	397	370.333	355	348.333	341.333	321.667	321	294.667	293	284.667	276.333	265.333	247	242.333	228.667	229	219.667	218.667	206	200.667	190	182.333	175.333	170	162	158.333
557.934	1478.33	1212.67	1054	998.667	946	913.333	872.667	844.333	773	747.667	733.667	696	664.667	646.667	601.667	593	568.333	547.667	536.333	501.667	485.333	470.667	453.333	443.333	414.667	401	389	388	368.667	360	331	333.667	320	313.333	301.667	281.333	271.667	261.667	261	250.333	249	231	225	211.667	207.667	200	192.667	178.667	178
558.702	1609.67	1351	1173.67	1129.67	1067.67	1022.33	985	944.667	870	838.333	812.333	790	754	727.333	683.667	672	637.667	620.333	605.667	564	549.667	529.333	509	501.667	467.333	448.333	436.333	435.667	418	405.333	374	375.667	361.333	350	339.333	318	307.333	301.333	296	284	279.667	260.333	252	242.333	238	228.667	216	205	203
559.469	1783	1500	1310.33	1256	1200.67	1145.67	1112.33	1060	983	939	916	885	853.333	821.667	771	754.333	724.333	697.333	680.667	640.333	615	598.667	578.667	568.667	534.333	514.333	498.333	490	475.667	457.667	423.667	421.333	406.667	390	377.333	360.333	349	344.333	331.667	317	311	295	279.667	270.333	271.333	254.667	243.667	232.333	228
560.237	1962.33	1672	1470.67	1410.33	1340	1279.67	1242.33	1185	1111	1061.33	1024.67	997.667	965	926	872.333	848.667	811.333	787.667	762.333	723	696.333	671.667	654	640	599.667	581.667	562.667	545.667	533	505.333	478.667	472	456.333	439.667	421	402.333	390.667	386	373.333	356.333	348	340.333	313	306.333	305.333	285.333	278.667	270.667	262.667
561.004	2162.67	1859	1648.67	1573	1493.33	1428	1377	1322.33	1242	1187	1145	1101	1069	1035	972.333	941.667	904.667	874.667	848	813.333	778	756.667	728.333	710.333	669.333	652.667	633.667	608.333	596.667	568.333	541.333	524.333	509.333	490.667	473.667	452	442.667	427.667	416.333	396.333	390	381.667	354.667	343	337	321.333	316.667	298.667	292.333
561.772	2375	2069.33	1824.67	1748	1669.67	1595.67	1532	1468.67	1387	1323.67	1277.33	1238	1192	1147	1088	1054.67	1004	988.333	942.667	903.333	868	844	811.333	791.333	743	725.333	703.333	675.667	667	632.667	608	585.333	567	551.333	533.667	507.333	487.333	475	462.333	448.333	432.667	425	395.667	386.333	377.333	363	354.667	336.333	323.333
562.539	2592.67	2277.33	2012.67	1927.33	1848	1753.67	1692	1618.67	1528.33	1453	1413	1365.67	1312	1272	1190	1160.33	1114	1093.33	1050.67	996	956	939	892.667	879	828.667	799.333	775.333	754.333	736	709	674.333	640.333	633.667	611.333	592	565.667	543.667	519	509.667	496.333	482	464.333	443	428.667	413.667	404	389.333	370	353.333
563.306	2822	2488	2191	2083.67	2012.67	1920	1855.67	1768.67	1664	1595.67	1558	1502.67	1440	1391	1313.67	1263	1221.33	1201.33	1156	1088	1051.67	1014	982	962	911	877.667	843.333	825	807	777	723.333	703	687.667	674.333	651.333	616.667	590.333	567.333	557	547.333	530	501.667	483	469.667	453.333	438.333	420.667	407	388
564.073	3017	2631.33	2346	2228.67	2150.67	2057	1980.67	1908	1774	1719.33	1667.33	1601.33	1539.67	1498.33	1398.67	1349.33	1317.67	1267.33	1251.33	1164	1130.67	1081	1051	1025.33	979	944.333	903	881.667	859.667	832.333	768.333	751	741	725.667	691.667	654	634.667	606.667	595.333	584.667	575	540.333	520	505	482.333	472	449.333	436.333	424.667
564.84	3157.33	2756.67	2473	2331	2258.33	2164.67	2083.67	2005.33	1853.67	1804.67	1747.67	1683.67	1625	1562.33	1477	1414.33	1392.67	1336	1307	1220.33	1187	1129.33	1104.67	1079.33	1018.33	987.667	942.667	922.333	905.333	871	808	790	772.333	755	723.333	682.667	666.667	643.333	615	609	593.667	559.333	538.333	533	500	496.333	465.667	459.667	446
565.607	3244.33	2835	2543.67	2410.67	2334.67	2218.33	2144.67	2065.33	1908.33	1852.33	1787.33	1731	1673.33	1610	1513	1460	1428.33	1372	1345	1250	1223	1169	1138.67	1116.67	1041.33	1009	973.333	947.667	930.667	889	842.333	816.333	804	769	740.333	697	686.667	664.667	635.667	624	605	581.667	550.667	549.667	513	517.333	482	476.333	457.667
566.374	3281.33	2894.33	2580.67	2460.33	2370.67	2249	2170.33	2091.67	1927.67	1872	1805.33	1749	1702.33	1622.33	1538	1469.33	1451	1392	1352.67	1254.67	1240	1192.67	1157.67	1134.67	1047.67	1012.67	991.667	966	937.667	898.333	852.333	822.333	808.667	767.333	751.667	704.667	694	671.667	642.667	629.667	603.333	580.667	549.333	551.667	516.333	514.333	481	477	458.667
567.141	3287	2908.33	2576	2457.67	2373.33	2249.33	2170	2100	1930	1877	1798.67	1751.33	1701	1621	1538.67	1471.33	1442.33	1389	1351.33	1250.33	1241.33	1189	1154.33	1124	1056.67	1024.33	999	965.333	928	896.333	849.333	820	806.333	774.333	755.333	704	690.333	665	650	633	607.667	582.667	550.333	545.667	525.333	507.667	481.667	468.333	454.333
567.908	3251.33	2874.33	2551.33	2433.33	2325.67	2218.67	2126.33	2076	1901	1849.33	1775.33	1724.33	1674.33	1605	1510.67	1451.33	1410.67	1368.33	1322.67	1234.33	1206.67	1167.67	1129.67	1101	1039.33	1008	982	957.667	915.333	883.667	836.333	802	778.333	766.667	743.667	695.667	679	657.667	636.667	625.667	599.667	568	540	528.667	518.667	491.333	468	452.667	446.333
568.674	3183.67	2805	2499	2369.33	2261.67	2165.67	2080.33	2021	1862.67	1796.67	1730.67	1679.67	1630	1568	1470.33	1413.67	1350.33	1339.67	1283.67	1206	1165.33	1130.33	1089.67	1061.67	1008.67	985.333	946	926	886.333	855.333	812.333	778.333	753.333	750.667	721	675.333	661	634	614.667	605.333	587.333	548.333	530	510	509.667	483	457.333	440.333	431.667
569.441	3107.33	2705.33	2420	2303.67	2183.33	2084	2000.33	1948.33	1799	1738.67	1668	1618.33	1566.33	1523.33	1409.33	1361.33	1302	1288	1229.33	1162	1128	1092.67	1054.67	1029.67	959.667	940.667	909.667	891	852.333	828.333	781	749.667	721	712.667	687.667	650	635.333	613.333	591	579	569.333	522.333	508.667	492.667	489.667	468.667	439.667	421.333	421.333
570.207	3001	2601.33	2334.67	2221	2117.33	2009	1934.67	1880	1727	1676.33	1607	1550.33	1512.33	1460.33	1348	1305.33	1259.33	1239	1194.33	1107.67	1090.33	1053.67	1012.67	988.333	930.667	904.667	873	847	808.667	788.333	750.333	722.333	695.667	678	656	623.667	613	584.667	566	550.667	543	506.333	485.667	479.667	466.667	450	419.667	409.667	400.667
570.974	2911.33	2514.67	2258	2125	2038.67	1930.33	1853	1808.67	1658	1613.33	1546.33	1499.67	1453.33	1404	1291	1254	1219.67	1183.33	1148.67	1061	1054.67	1013.67	980	952.667	898.667	861.667	839.667	805	786.667	757	726	690.667	673	651	630.667	599.333	586.667	568.333	551.667	521.333	519.333	489.667	466.333	466	442	431.333	401.667	389.333	384.333
571.74	2813	2446.67	2180	2047.33	1968.33	1875	1788.33	1742	1589	1549.67	1495.67	1436	1397	1343.33	1236.33	1203.67	1171	1126.67	1100	1025.67	1004	965.333	937.333	905.667	869.333	822.667	800	772.667	757.667	721	697	662.333	645.333	621.667	606.667	574	565	547.333	532.333	500.333	489.333	469	447.333	446.333	420.667	416.667	381.667	376.333	360
572.506	2743.33	2380	2095.33	1966	1885.33	1819.33	1728.67	1672	1538	1491	1436	1377	1341	1287	1193	1149.67	1126.67	1077.33	1049	985.667	955	922.667	906.333	867	826.667	788.667	769.667	744.333	726	700.667	658.667	630.667	625	600.333	584	545.667	533.333	517.333	510.333	478.333	468.667	450	436.333	423	401.333	400.667	365.333	361.333	344.333
573.272	2661.67	2313.67	2016.67	1911.33	1814	1764.67	1673.33	1616.33	1485.67	1439	1380.33	1325.67	1286.67	1242.67	1162.33	1109.67	1087	1038.67	1013.33	951	911	884	864	832	786.333	765.667	741	722.333	692	676.667	628.333	614	599.333	575.333	565.333	528.333	516	494.333	490.667	465.667	448	434.667	417.667	399.667	389	385.333	351.333	345	328
574.039	2607.67	2252.67	1963.67	1861	1765.33	1713.67	1634	1563	1444.67	1391	1337.33	1287.67	1248.67	1206.67	1134	1076.67	1053.67	1015.33	996.333	918.333	887.667	866.667	838.667	811.333	761	745.333	719	702.333	674.333	656.667	604.667	595.667	584	558.667	547	513.333	499.333	477	468.667	452	439.333	426.333	407	385.667	375.667	372.667	346.333	333.333	319
574.805	2563.33	2203	1931.67	1823.67	1741.67	1678.67	1596.67	1531	1418	1354.67	1310	1265	1222	1182	1116.67	1068.67	1032	996	979.333	899.667	875	851.333	826.333	800.333	747.333	725.333	699	686	667.333	642.667	598.667	584	572.333	548.667	534.667	504.333	489.667	475.667	461	446	433.667	412	396	378.667	375.333	363.667	343.667	320.333	320
575.571	2548.67	2186.33	1905	1810	1734.67	1651	1593	1519	1399.33	1340	1306.33	1248.33	1209.67	1168.67	1102.67	1063.33	1024.67	991.667	966.333	894.667	874	842.667	825.333	795	747.333	716.667	692.333	676	656.667	635.667	593	577	567	547.667	530.667	499.667	477.667	476.333	456	442	432.667	402.333	393.333	381.333	372.667	359.667	341	324.333	318.333
576.337	2545.33	2188.67	1908.67	1812.67	1722.67	1647.67	1587.33	1527	1400	1341.67	1312.33	1248.67	1212.67	1165	1098.67	1064.33	1025.67	988.667	965	899.333	863.333	845	820	792.333	746	715.333	690.333	673.667	653.667	639	594.667	580	564	554.667	530.667	496	476.333	478	464.333	439.333	431.333	402.667	392.667	383	377.333	356.667	336.333	323.333	321
577.102	2552	2201	1919	1832	1725.67	1656.67	1596.33	1528.67	1397.67	1356.33	1315	1259	1210.67	1174.67	1109.67	1067	1021.67	990	965	907.333	873.667	849.667	818.667	793	739.333	722	688.667	676	651.333	642	597.333	584	559.667	548.667	528.667	506.333	478	471.667	461.667	438.333	429	402.333	392.333	382	377.667	357	337.333	329	316
577.868	2570	2209	1927.33	1839.67	1729.33	1675.33	1603	1531.67	1404	1357.33	1316.33	1259	1221.33	1181.33	1102.67	1067.67	1021	985	972	909.333	879.333	853.667	819.667	800.667	738.333	717	692	681.667	658.667	654	602	585.667	558.333	543.333	529.333	509.333	484.667	468	460	438	428.333	406.333	392.667	379	377.667	354	340.333	322.667	322
578.634	2583.67	2207.33	1936.67	1838	1747.67	1685	1606.67	1522.67	1409.33	1358.67	1312.33	1263.67	1224	1196.67	1120.67	1076.33	1021	993.333	972.333	904.333	889.333	852	827	808.333	740.667	720	700	688	662	660.333	604.333	588.667	566.667	542.667	530.667	512.667	487.333	469.333	453.667	443	429.667	403.667	397.333	379.333	378	351.333	343.333	328	323
579.399	2598	2225.33	1952.67	1836.33	1753.67	1691.67	1610.33	1525	1413.67	1357	1313.67	1260	1230	1197.33	1112	1076	1028	999	967.667	903.333	882	855.667	821.667	805.667	749.667	711.333	697.333	686.667	660.333	653.333	602	588.333	573.667	543	535.667	501.333	488.667	472.667	453	449.333	435.333	403.333	391.667	379	375.333	352.667	343	326.667	321.333
580.165	2594.33	2214	1962	1829.67	1742.33	1682.33	1597	1519.67	1413	1356	1301.33	1265.67	1217.33	1194	1108	1072.33	1025.67	1008.67	958	898	871.333	854.667	823.667	794.667	751.333	711.667	693.333	684	656.333	647.333	603	583.667	574.667	545	533	496.667	489	470.667	449	448.667	435.667	403	389.333	377	374.667	353	339.667	333	309.333
580.93	2569.67	2202.67	1935	1815	1716.33	1669.67	1584.67	1511.67	1402	1350	1290.33	1242	1204.33	1170.67	1080.33	1062.67	1019.67	998.333	941.667	893.667	862	840.333	814.667	778.333	737.333	703	690.667	665.667	646.333	631	598	574	560	543	530.667	490.667	481	461.333	446.333	440.667	427.333	402	380.667	372.333	363.333	353.333	332	328	306
581.696	2535	2152.67	1894.67	1797.67	1689.33	1639	1557	1496	1373.67	1327.33	1273	1231	1188	1149.67	1064	1044.33	1001.67	984.333	927	878	851	825.667	804.333	770.333	722.667	697.333	684.667	654.333	641.667	619.667	587.333	565.333	550.667	535.667	523.667	487	468.667	451	435.333	428.333	416.667	393.333	383.333	366.667	356.667	348.333	324.667	323.333	307.667
582.461	2481	2119	1862.67	1760.33	1662.67	1599.33	1526.33	1463	1340.67	1297.33	1251.33	1204.33	1158	1119	1043.33	1020	973.333	952.333	909	858.667	828.667	804.333	778.333	753	703.333	687.333	664.667	639.667	626.333	601.333	566	554.667	531	526	511.333	476	452	438	430	417	403.667	382.667	374.667	357.333	346.667	340.667	319	313.333	306.667
583.226	2434	2065.67	1830	1716.67	1639	1553	1490	1428.33	1316.67	1259.33	1225.33	1187	1129	1097.67	1020.67	986.667	946	920.333	891	842.333	807	782.333	758.333	740.667	687	666.333	643	626.667	612.333	590.667	550.333	538.333	520.667	510.333	492.333	463	446	428.667	416	406.667	397.667	366.333	368	351	345.333	335.333	313.333	303.333	300.667
583.991	2371.67	2030.33	1788.33	1674	1598.67	1508.67	1459	1393	1298.33	1226.33	1187.67	1153	1095	1069.33	993.333	964.667	925	894	871	823.667	782.333	762.667	738.667	714	672	654	623.667	613	594.333	578.667	536	523	504	497	478	449.667	434	417.667	405.667	394.333	388	358.333	352	341.667	333.667	321.333	302	296	287
584.756	2329	1986	1742.67	1635.67	1562	1471	1426.33	1370.33	1267	1199.33	1158.67	1115	1079.33	1045	963.333	939.667	902.667	877.667	850.333	806.667	767.667	747.333	722.333	695	653	631.667	613.333	599	579.333	564.667	523.333	507.667	499	477.333	460.667	435.333	420.333	403.333	392.667	383	381	349	339.667	334.667	323.667	311.667	294	285	280.333
585.521	2278.67	1946.67	1690.33	1603.67	1521	1431.67	1387.67	1345.33	1228	1175.33	1130	1088	1053.67	1015.33	942.333	912	875	862.333	832.333	771.667	755.333	736.667	703	680.667	635	615	596.333	578.333	566.333	549	507	495	487	464.333	452.667	419.667	407.333	389	383.667	376	370.333	342.667	327.667	322.667	313	295.667	288	276.333	269.333
586.286	2258	1900.33	1645.33	1556.33	1492	1407	1349.67	1308.33	1193	1152.33	1104.67	1065.33	1036.33	984	918	885.333	854	841.333	813.333	751.333	741	714	689.333	672	623.667	597.667	582.667	563.667	547.333	532.667	499	485.333	465.667	455	443.667	404.667	396.333	380	381	367.667	358.667	335.667	318.667	317	305.333	295	283.333	265	260
587.051	2220.33	1860	1619.33	1527	1474	1386.67	1336.67	1281	1177.33	1133	1080.33	1053.67	1019.67	968.667	910.333	873	844.333	818	801.667	735.333	734.333	702.667	675.667	658	610	584.667	571	548.333	536.667	521.667	482.333	476.667	454.667	452.667	437.667	398	396	378	374.667	361	349.333	327	314	307	301	289	273	265.667	253.667
587.816	2191.67	1834.67	1596.67	1504.33	1448.33	1372	1321.33	1252.33	1168	1107.33	1065	1036.33	1008.67	951.667	893.333	862	836.667	806.667	785.667	734.333	718.333	688.333	659	638	602.333	575.333	560.667	542.667	521.667	508.333	476	471.333	444.333	443	427.333	395.667	382	377.333	370	357	340.667	322	307	301.333	298.333	281.333	264	261	249.667
588.58	2155.67	1822.67	1583.33	1499.67	1429.33	1354.67	1316.67	1245.33	1152.67	1091.33	1059.67	1028.67	997.667	951	883.667	852.667	831.667	793	773.333	724	702	679	649.667	623	583.667	565	557.667	532.667	513.667	500.667	469	465.333	444.333	437	416	393	382	372.667	367	348.667	337	318	304.333	296.667	294.333	274.667	262.667	261.333	250
589.345	2147.67	1814	1571.67	1498	1409.33	1348	1293.67	1226.33	1152.67	1093.67	1061.33	1023.33	982.667	944.333	877.667	843.333	822.333	800	763	721.333	692.667	666	651.333	620.667	582.667	567.333	553	532.333	508	498	477.333	461	436	429.333	413	390.333	373.667	370	364.333	346.667	333	313	301.333	299.667	291.667	276.667	263	255.333	248.333
590.11	2152.67	1808.67	1575.33	1495	1406.67	1348.33	1296.33	1227	1143	1101.67	1062.67	1020	981	939.333	876	844.333	815.667	792.333	761.667	717.333	688.667	665.667	661.333	628	580.667	573.667	556.667	531.333	510	498.667	480.333	459.333	439.333	428	414.333	388	374.333	370.667	363.333	342	334.333	312	306	296.667	282.667	280	265.333	256	246
590.874	2154	1809	1575.33	1488.33	1410.33	1347	1296.33	1227	1142	1114.67	1059	1017.33	976.667	945	875	852	808.333	794	763	718	698	664.667	657	634.333	589.333	577.667	558.667	533	509	505.333	481.333	455.333	437.333	428.667	417	385	372.667	369	360	342.333	329.667	310.667	307.333	297	284.667	279.333	261.333	250.667	244
591.638	2155.33	1820.67	1574	1484.33	1419.67	1346	1290.33	1230.33	1128.67	1108.33	1058	1014.67	984.667	946.333	870.333	846	809.333	779.667	759.667	711.667	691.667	668.333	653	634.667	584.667	568.667	560	528.667	509.667	501	477.333	461.333	440.667	426.667	414.333	380.667	373	372	356.333	342.667	328	317.333	311	295.333	280.333	277	261	248	243.333
592.403	2156.33	1830.33	1580	1489.33	1421.67	1352.67	1282.67	1240.33	1137	1117.67	1055	1018.67	984.333	957.667	870	847.667	811.667	783	765	713.333	690	670.333	653.667	636.667	590	565.667	556.333	535.667	509.667	501.333	476.333	456	433	429	413	380	376.667	366.667	356	345.333	326.333	319.333	306	299.667	282.667	279	259.333	250.333	246.667
593.167	2159.67	1839.33	1590.33	1498.67	1424.67	1359.33	1277.67	1238	1147.67	1111.67	1061.67	1019	985.667	952.667	876.667	847.667	809.667	783	765.333	717	694.333	674.667	657	635.667	587.333	566.667	559.333	538.333	517.333	504	475.667	458.667	439	425.333	413.667	383.667	383	373.667	352.333	349	337.333	319.667	311.333	299.333	280.333	276.667	262.667	251.667	249
593.931	2159	1828	1592	1501.67	1425.67	1376	1291.67	1240.67	1156	1106.33	1062.67	1020.67	979	951.667	883.667	859	814.667	791.333	764.333	722	701.333	674	657.333	641	588.667	570.333	560.333	543	523.333	502.333	479	457	444	429.667	413	383.333	387.333	365	358.333	350	339.667	317.667	311.333	297.667	283.667	277.667	263	251.667	250
594.695	2142.33	1822	1585.67	1500	1433.33	1373.33	1296.33	1238	1152.33	1088.33	1059	1018.33	981.667	945	883.667	859.667	817.333	792	762.333	715.667	705.333	672.667	654.333	633.333	583.667	569.667	560.667	541	525.333	499.333	475.667	461.667	446.333	423.333	416	382	388.667	362.667	354.333	343.667	337	318	310	291.333	286.667	275	264	247.333	247.333
595.459	2143	1824	1582	1486.33	1434	1366.67	1298	1237.67	1152	1095.33	1062.33	1013.33	984.667	944	876	849.333	825.333	791.333	763.333	708.667	697	671	658.667	627	581	567	555.333	537.667	519.667	494.667	478	461	443	424	414.333	381.667	389.333	361	356.333	340.333	336	321.333	305.667	290.333	290	281.667	262.333	250	247.667
596.223	2138	1837.33	1581.67	1487	1432	1359.67	1296	1242.67	1152	1098.67	1061	1017.33	992.333	939.667	867.333	847.333	822.333	792.667	765.667	708	700.333	673.333	652.333	625.667	587.333	576	553.333	537.667	520	498	473	456.667	438.667	425.333	419.667	388.667	386.667	366	354.333	342	334	320	302	292.333	291.333	283	264.333	250.333	243.333
596.987	2159.67	1842.67	1582	1489	1428	1360.33	1301.67	1243	1149	1106	1067.67	1020.67	988.333	937	873.333	843	826.667	792	770.333	706.667	701.667	672.333	654.333	625.667	588	577	548.667	535	516.333	503.667	471	456	443.333	428	420.333	391.667	386.667	371.667	355.667	347	336.667	318.333	302.667	296.333	289.333	281.667	265	251	246.333
597.751	2165.67	1838	1589.67	1497.33	1435.33	1368.33	1311.33	1248	1150.33	1099.33	1060	1024.67	985.667	943.667	874.667	849	824.667	795.333	771.333	711.667	707.333	671.333	648.333	629.333	589.667	580.667	548.667	536.667	521.667	503	472.333	458	445	431	423.667	399.333	383.333	371.667	359.333	350.333	332.667	316.333	299.667	295	289.333	279.667	267	250.333	243.333
598.514	2167	1840.67	1606.67	1500	1434.33	1357	1317.33	1251.67	1146	1103.67	1057	1015.67	985.667	948.333	883.333	853.333	824	798.333	773.333	712	703.667	671.667	656	626	588.333	573	551.667	536.667	517.667	504.667	482.333	458.667	446.667	430.333	422.667	394.667	380	369.333	358.333	352.667	333.667	316.667	299	294	286.667	274.667	266.333	254	245
599.278	2166	1850	1622	1508	1443.67	1358.33	1326.67	1256.33	1153.33	1105	1067.33	1011	988	956.333	884	859	820.667	803.333	772	725	702.333	677.667	654.667	630.333	591.333	567.667	554.667	542.667	522	507	488.667	460.333	448.333	432.667	421.333	392.333	380.667	370.333	363	351	334.333	316.333	304.333	295.667	285	276.333	266.667	257	245
600.042	2176.33	1853	1624.33	1516	1437.67	1365.33	1331	1263.33	1157.67	1110.33	1072.67	1011.67	995.667	958.333	898.667	861	833.667	809	777	731	704.667	682	662.333	629	597	572.667	557.333	548.333	524.333	507	483	459.333	449.333	432.667	421.333	391	380	370.333	360.667	349.667	336	315.667	309.667	300.667	281.667	277.333	269	261.667	248.667
600.805	2209.67	1875	1628.67	1525.67	1454	1386.33	1343.33	1277.67	1171.33	1119	1087.33	1028.33	1006.67	971.333	903	870.667	846	816.333	784.667	742.667	715	682.333	673.333	635.667	609.333	581.333	564.333	554.667	533	507.333	480	462	457	435.667	424	390.667	388.333	377.667	368	350	341.333	318.333	313.667	307.333	290.667	283.333	271.667	261	254.333
601.568	2228.67	1889.33	1646.67	1542.33	1468	1410.67	1355.67	1288.33	1191.33	1143.67	1093.33	1050.67	1025.33	978.333	917	886.333	855.333	824.333	786.667	749	722	692.667	684	642.667	613.333	590.667	574.333	556.667	537.667	509.667	485.667	469.667	468.333	438	431	396	392	381.667	368	352.667	346.667	322.667	315	314.667	296	287.667	273.333	263	257
602.332	2267	1932.67	1683	1583	1508	1444	1382.67	1317.33	1220.33	1168	1115.33	1072.33	1043.33	985.667	922.333	908.667	864	841.333	801	758.667	729.333	715.667	693.333	661.333	625.333	596.333	584	561.333	547.333	523.667	496.333	477.333	476	451.333	440.333	402.667	401.667	390	372.333	359.667	352.667	328	320.333	315	305.667	292.667	278	264.333	260
603.095	2293.67	1955.33	1708.67	1614	1535.33	1473.67	1412.33	1337.33	1241	1184.67	1138.67	1088.33	1058.67	999.667	945	921.333	869.667	857.667	822	770.667	738	733.667	704.667	680.667	635	605.333	592	571	558.333	537.333	507	490.333	482.333	462.667	448	420.333	414.333	400.667	376.667	369.333	360	338.667	324	321.667	310	301.667	280.333	270.667	266.333
603.858	2337.33	1999	1741.33	1651.33	1571.33	1508	1438.67	1380	1265.67	1207.33	1167.67	1113.67	1082	1024.33	966	940.667	898.333	877.333	849	783.333	759.333	749.667	715.333	696.333	651	617.667	601	589	573.667	555.667	514.333	501.667	485.667	471.333	454.333	437	422	406	388	378.667	373	343.333	326.667	322.667	320.333	307.333	286.667	279.333	273
604.621	2377	2040.33	1769.33	1670	1595	1541	1463	1405	1286	1226.33	1196.67	1139.33	1109.33	1059.67	989.333	953.333	916	890.667	868	803.333	778.333	756	732.333	707	659.333	633.333	611.333	603	583.667	569	519.333	521.333	497	479.667	458.333	442.333	433	410.667	396.667	387.667	379	349.333	334.667	330.667	326.333	312.667	288.667	283.667	283.333
605.384	2422	2074	1826	1711.33	1620	1581.33	1492	1440.33	1314	1266.67	1225.33	1176.33	1133	1090.33	1004.33	974.333	943.333	905	884.667	824	795.333	769	744.667	724	669.667	650.333	623	618	595.667	584.667	534.333	533.333	506	487	472.333	448.333	435	415	401.333	390.333	385	352.333	342.333	337	331	316.667	295.667	292	289.333
606.147	2465.67	2115.67	1872	1749	1642	1619	1524.33	1450	1335.67	1292	1249	1194.33	1155	1117.33	1025.67	993.333	958	924.333	907	840.333	809.667	781	764.667	741	686.667	670.667	642	626	601.667	593	550.333	542.667	515	498	486.333	454.667	438.333	426.333	405.667	402	387.333	364	355.667	346	336.333	323.333	300.667	298.333	293
606.91	2510	2158.67	1918.33	1797.33	1676	1637.33	1564.33	1478	1356.67	1322	1264.33	1215.33	1170.33	1127.33	1048	1023.33	979	948.333	925.667	854	830	798.333	778	755	704.667	682.667	660.667	642.667	618.667	603	569	548.667	528.333	507.333	502.667	473.667	441.667	439	421	411	398.333	378.333	362	358	343.667	334.667	311	306.667	297.333
607.673	2551.67	2204	1931	1824.67	1717.67	1655.33	1578.33	1500.33	1383	1335	1281.67	1227.67	1201	1140	1069.33	1040.33	998	972	940	863.667	844.333	810	793	761.333	718.667	696	673.667	653.333	628.667	604.333	575.667	553.667	538.667	510.667	511.667	483	450	442	428.333	420	409	384	367.333	360.667	346.333	338.333	315	307.333	295.667
608.436	2593.67	2239.67	1948.33	1853.67	1752.67	1673.33	1596	1536.33	1406	1354.33	1295.67	1257.67	1215.33	1160.67	1085.33	1058.33	1014.67	992.667	952	880.667	859	819.667	799.333	769.333	726	702.333	684	662	639.333	610.667	581.333	557	545	524	515.667	488.667	466.333	445.667	437	421.333	412.667	394.667	365	366.667	349.333	344.667	325.667	315	299.333
609.198	2626.33	2267.33	1974	1876.67	1794	1704.33	1612.67	1562	1432.33	1385.67	1324	1281	1242	1188.33	1101.33	1063	1030.33	1007	957.333	899	865	826	811.667	784.667	740.667	713.333	690	664	642.333	622	590.667	562.333	548.333	529.667	519.333	483.333	477.667	452	435.333	429	414.333	394.333	372.667	370	353	345.667	328	320.333	299.667
609.961	2665	2308.67	2019	1912.67	1820.67	1744	1649	1592.67	1465.33	1425	1347	1307.33	1260	1212.67	1121	1080	1045.33	1028.33	977	929.333	878	845.667	825.333	801	749	723	706.667	676.333	653	639	602.667	576	552.667	547.333	524	494	488	463.667	443	436.667	416.667	401	385.667	376	359.667	352	339.333	329.667	311.667
610.723	2700.33	2361.67	2066	1952.33	1856.33	1787.67	1692.33	1628	1494.33	1459	1386	1333.33	1299.33	1234	1146.67	1101	1070	1043.67	986.667	949.333	901	865.667	848.333	815.667	769.667	741.667	719.667	699.667	672.667	657.667	612.667	598.333	570	561.667	535.667	509.667	493	474.333	458	449.333	426	406.667	400	382.667	370	359	341	328.333	323
611.486	2745.67	2418.67	2123	2001.33	1880.33	1824.33	1736	1663	1532.67	1486.67	1421.67	1372	1324.67	1264.33	1170.67	1132	1101.67	1066.67	1016.67	969.667	922	892.333	866	833.333	784	764.667	743.333	721	695	672.333	627.667	611.333	584	572.667	550	535	501.667	484.667	472	458.667	433.667	419.333	412.333	394.333	380.333	373	345.667	337	332.333
612.248	2805.67	2478.33	2163	2055.33	1931.33	1869.67	1791	1709.67	1571	1518.33	1465.33	1407.33	1354.67	1305.33	1202.67	1161.67	1129.33	1089.33	1046	978.667	952.333	911	882.667	853.667	810.667	785.333	759	739.333	712.667	689	639	628.333	607.667	578.333	563.667	539.667	509	498.333	480	473.667	450	427.667	420.667	409.667	392.333	383.333	351.667	348.667	338.333
613.01	2886	2540	2220.33	2103.67	1982.67	1910.33	1833.67	1756	1615.67	1556.33	1502.67	1450	1377.33	1340.67	1231	1197.33	1158	1113.67	1084.33	997.333	970.667	932.667	909.667	885.333	835.667	802.333	778.667	756	732.667	705.667	656.333	640.333	619	588.333	583	554	530.667	514.333	491.667	485	466.333	442.667	428	417.667	404.667	394.333	367	360.667	345.667
613.772	2964.67	2605	2269.67	2158.67	2054	1963.33	1888.67	1802.67	1659.67	1607	1543.67	1484.33	1417.67	1373.33	1268.67	1229	1188.33	1143.67	1115.67	1026.33	1009	958.333	933	908	857.333	825.667	800.333	775	750	730	672.333	660.667	646.667	608.333	602.667	558.667	548.333	530	510.333	496	483.667	455.333	434.667	428	421	397.667	381.333	368.667	357
614.535	3044	2678.33	2324.33	2219.33	2121.33	1999.33	1927.67	1843	1703.33	1647	1578.33	1516	1458.33	1394.33	1303.67	1261.67	1220.67	1174.67	1142.33	1048.33	1025.33	987.333	962.667	924	879.333	843	817	793	770	748.333	695	678.667	659.667	632	623	575	565	546.333	531	503.333	492	470.333	442.667	433.333	432.333	406.333	392.333	373	369
615.297	3094	2731	2367.67	2267	2162.67	2036.33	1969	1871.33	1743.67	1680.33	1602	1529.33	1489.33	1422.67	1334	1279.67	1244.33	1203.67	1161.67	1077.67	1051.33	1009.67	976	940.667	891	866.667	841.333	801.333	786.333	760	712.333	687.667	678.333	644.667	626.667	581.333	570.667	554.667	534.333	513	500	479.333	458.667	444	432.667	411.667	397.333	378.333	371.667
616.059	3129	2768.33	2396.33	2295.67	2181.33	2069.33	1976.33	1893.33	1761.67	1685.33	1623.33	1554.67	1515	1453	1359.67	1295.33	1256.67	1223.33	1180.33	1088	1057.67	1028.67	997	954.667	901.667	869.667	856	814	798.667	767.333	726.667	695	680	654.667	629	595.667	578	562	540.333	520.333	506.333	490	468.333	445.667	434.333	420.333	406	386	376.333
616.82	3149.67	2776.67	2420	2309	2192.67	2093.67	1998.33	1903.33	1762	1685	1629	1573.33	1519.67	1473	1365.67	1312	1267.67	1225.33	1190.33	1107	1070	1043.33	1001	966	904	872.333	871	817	803.333	770.667	733.333	697.333	686.333	658.333	625.333	599	581.667	568.333	538	524	512.667	494.667	473.667	452.667	442	424	406	391	377
617.582	3160.67	2785	2436	2309	2207.67	2108	2013.67	1912.67	1764.67	1695.33	1638	1581.33	1524.67	1477.67	1365.67	1330.67	1279.33	1232.67	1198.33	1118	1075	1053	1004.33	971.333	904	878	872.667	824	804.333	778.667	737.667	706	681	666.333	633.333	608	584.667	572.333	542.333	518.333	512.667	486	472.333	453.667	447	429.333	402.333	395.333	386
618.344	3166.67	2792.33	2450.33	2328	2214.33	2113	2031.67	1931.33	1769.33	1706	1643	1579	1524	1464	1366.67	1338	1279.33	1241.67	1198	1123	1073	1053.67	994.667	978.667	899	888	864	827	803	781.333	735	703.667	679	664.667	639	601.333	586	573.333	540	520	516.667	482.333	469	452	445.333	432.667	399.667	392.333	382.333
619.106	3159.33	2793.33	2461	2331.67	2208.33	2122.67	2027.33	1935.33	1784	1721	1649.33	1589.33	1533.67	1457.33	1367.33	1335.33	1280	1248	1195.67	1122.33	1069.67	1042.33	998.667	985.667	907.667	893	855.667	834	804.667	790.333	726	703.667	676.333	667	647.333	611.667	589.667	567	549	523.333	515	483	473.667	452	441	434.667	398.333	392.667	378.333
619.867	3147.33	2779.67	2452.33	2344.67	2204	2125.33	2016.67	1939.67	1783	1699.67	1635	1591	1531	1448.67	1363.67	1327	1269.33	1248.67	1189.67	1106.33	1061	1042	997.333	978	912.667	888	848.333	832.333	797.333	782.667	719.333	694	680	661.667	644	604.333	587.667	566.333	551	530.333	514.333	485.667	469	455.333	440.667	438.667	401.667	393.667	374.333
620.629	3133.33	2754.67	2438.67	2306.67	2186.33	2110.33	2000	1912.33	1780.67	1686.33	1621	1581.67	1517	1449	1351.33	1315.33	1264.33	1229	1180.67	1090.33	1049.33	1033.33	1000.33	965	917.333	877.333	846.667	828	791.667	770.667	713.333	698.667	678.667	650.667	635.667	601.667	582.333	565.333	546.333	527.333	507	478	460.667	451.667	442	432.667	392.333	391.667	374.667
621.39	3101	2726	2408	2261	2172	2079.33	1981.67	1872.33	1748	1656	1594	1543.33	1487.67	1435.67	1327.33	1291.67	1248.33	1207.67	1164.33	1070	1041.67	1024	988.333	947.667	897.667	861.333	834.667	808.667	771.667	757.667	705.333	685	674	635.667	620.667	586	574	554	540.667	521.667	497	467	453	440.667	433.667	424	386	382.333	373.333
622.151	3066	2700.33	2358	2226.67	2133.67	2027	1950.67	1835.67	1711.67	1643.67	1571.67	1513.33	1456	1417.67	1308	1260	1226.33	1182	1140.67	1060.33	1019.67	996.333	972.333	933.667	876.333	846	816	794.333	760.667	746	690.667	679.667	655.667	624	606	572	563	547.333	533	507.667	484.333	457.667	453.333	429.333	426.667	409.333	378.667	375.333	366.333
622.913	3014	2645	2304.67	2191	2089	1975.33	1906.33	1808	1668.33	1618	1536	1483.33	1433.67	1383.67	1277	1238	1196.67	1157	1111.33	1047.67	1008.33	967.667	947.667	909.667	853	823.333	791.333	774	744.667	727.667	675	666.333	642.333	614.667	589	560	552	527.333	526.333	495	478	447.667	449.667	426.667	412	400	377	366.333	356
623.674	2942	2590	2237.33	2150.33	2023.33	1914.67	1840	1784.67	1632.33	1585.33	1501.67	1441	1396.67	1354	1258.33	1200.67	1166	1132	1082.67	1028	985	940	924	884	828.667	809.667	780.667	763.333	733	701	663	653	623.333	603.667	570.667	548	534.667	513.333	506.667	478.667	472.333	441	439.333	416	404.667	391.333	373.667	356.667	349.667
624.435	2869	2505.33	2189	2075.67	1967	1862.67	1784.33	1726.33	1591	1534	1457.67	1399.67	1354.33	1312	1220	1166	1128.33	1090.67	1048	993.333	956.333	917.333	895	850.333	803.667	781.667	758.667	735	711.333	680.667	640.667	633	606	586.333	557.333	535.333	517.667	494	484	465.667	464.333	428.667	425.667	403.333	388.667	378.333	361.667	345	333
625.196	2783.33	2435.67	2116.67	2006.33	1901	1809	1731	1659.67	1532	1476.33	1411	1347.67	1298.33	1262.67	1179	1122	1091	1056.67	1013	956.333	914.333	886	868.333	829.333	775.333	750	735.333	709	686.333	658	623	604.333	580	569	538	512	497	476	459.667	449	444	413.667	406	385	378.333	363	348	333.667	327
625.957	2701	2347.67	2060	1933	1843.33	1752.67	1682.33	1596.67	1467	1422.33	1356.33	1307	1259.33	1211.33	1140	1099.67	1056	1011.33	978.667	923.667	873	857.667	838	801	755.667	714.333	701.667	679	657.333	635	598.333	581	556	545	528.333	488	482.333	461	440	433.667	427	394.333	387.667	374	360.667	345.667	335	321.333	307.667
626.718	2606.33	2270.67	1978.33	1870	1776	1697.33	1615	1547.33	1416.33	1368.33	1319.67	1260	1225	1161.67	1109	1063	1027.67	975.333	951	884.667	853	823	802.333	770.667	730	687.667	678.667	658.667	634.333	609.667	585.667	553	537	523	504.333	465.667	463.333	442.333	424.333	421	408.333	378.667	365.667	357.333	346.667	336	321.667	308	299.333
627.479	2522	2187.67	1912.67	1810.33	1714	1632	1551.33	1506	1377	1313.33	1269	1208	1184	1118.33	1071	1027.33	990.667	937.667	918.333	856	833.667	795.667	775	733.667	703.333	661.667	653	637.667	611	584	561.667	530.667	516	498.667	486	453.667	448.667	429	403.333	405	388.333	367.667	353.333	342.667	329.667	325	308.333	301	283
628.239	2454.67	2122.33	1846	1761	1656.33	1578	1508.33	1452.67	1341	1265	1234	1174	1146.67	1084	1031.67	987.333	956.333	915	892	825.333	811.333	766	742.333	712.667	671.333	651.667	639	613.667	593	569.667	544.667	517.333	502.333	483.667	468	442	431	416	394	396.667	375.333	358	340	325.667	320.667	318.667	290.333	297	275.667
629	2401.33	2072.67	1799.67	1716.67	1615.33	1535.67	1477	1416.33	1292.33	1236.33	1193.33	1145.67	1117.33	1066.33	988.667	960	922.667	895.333	869	802.333	778	742.667	719.667	701.333	651.333	639.667	618.667	597	568.667	551.667	523.667	508	488.333	470.667	457	433	417.333	400	380.333	382.667	362	342.667	334.667	318.333	311	305.333	286	285.667	269.333
629.761	2346.33	2040.67	1760.33	1678.67	1597	1510	1445.67	1377.67	1253.33	1221.33	1167.33	1122	1099.33	1049	966	938	898.333	880.333	848	781	759	723	699.667	693	639	633	607	580	559	544	510	497.667	480	464.333	451.333	421.667	403.333	390	378.667	373.333	358	334.333	324	319.667	306	295.333	276.333	274.667	266.667
630.521	2299.33	2008.33	1730	1640.67	1569.67	1485.33	1419.67	1351	1231.33	1208.33	1146.67	1103	1074.33	1028.33	948.333	920	885	857	817	756.667	742	710.667	682.667	678.667	632.667	618.333	585.667	566.333	549.333	530.333	494.333	485.333	461	453	442.333	416.333	396	378.333	372	359.333	349	329.667	316.667	315.333	300.667	289.333	278.667	264.667	264
631.282	2268.33	1971.67	1713.67	1610.33	1554.33	1454.33	1390.33	1325.33	1211.33	1190.67	1124	1087.67	1053.67	1005.33	937	895.667	859.667	845	797.333	741.667	726	705.667	678.667	665	622	600	575	561	548.667	523.667	482	476.667	450.667	440.333	437.333	411.333	388.667	373.667	367	352.667	346.333	328.333	307.667	310.333	296.333	286.333	267	260.667	258.333
632.042	2237.67	1938	1699.67	1588	1525	1446.33	1377.33	1310.33	1198.33	1169	1105	1080.67	1042.33	987.667	922.667	882.333	849	829	791.333	735.667	715	698.667	671	656.667	611.667	590	567	555.667	534	518.333	473	467	444.667	434.667	428.667	402	385.667	366.667	359.667	350.333	338.333	320	305	302.333	291.333	287.667	265.333	257	251.333
632.802	2228	1925.33	1686	1588	1516	1440.33	1356.67	1301	1187.67	1158.33	1098	1072.67	1037.67	978.333	910	877.667	840	827.333	792	741.667	718	690.333	667.667	651	602.667	587.667	563	557.333	529.667	515	471.667	461.333	446.333	434	420.667	400.667	382	370.333	355.667	349.667	333.333	319	304.333	304.333	285.333	285	261.333	255.667	247.333
633.563	2214.33	1929	1671.67	1584.33	1507.67	1444.67	1362	1298.33	1194.67	1147.67	1100.67	1066.33	1035.33	976.333	906.667	894.333	844	825	790	748	724.333	686.333	668.333	649	602.667	589	564	549.333	530	514.667	482	457.667	451	436.667	423.667	397.333	383	372	361.333	347.667	326.667	322.333	306.667	306.667	287.667	287	263.333	258.333	250
634.323	2227.67	1929.67	1667	1595.67	1515.33	1441.67	1369.33	1301	1205.33	1147.33	1108	1069	1027.67	982.667	915	890.333	849.333	830	785	747.667	719	687.667	667.333	638.667	604	594	558	549	535.333	515.667	482	464.333	451	434.667	421	402	385.333	376.333	366.667	349	333	323	304	303	286.333	285	264	261.667	255.667
635.083	2219.67	1932.33	1669.33	1589.67	1515.67	1444.67	1379	1308.67	1215.67	1144.67	1110.33	1061.67	1029.67	980.667	921	881.333	844	833.333	785.667	744.667	710.333	690	668.667	639.667	601.333	586	561.667	554.333	540	520	477.333	462.667	452.667	434.667	421	399	385.333	369.667	368.667	348.333	338	320	310	301.333	290.333	284	265.333	261.667	260.333
635.843	2213.33	1920	1669.33	1590	1501.67	1438	1366	1314	1200.33	1147.67	1101.33	1062.33	1025.33	978.667	917.667	864.667	844.667	829.333	780.667	736.333	707.333	687	661.667	630	596	582.333	556.333	550	532.333	518	469.333	468.667	447.333	430	415	394	382.667	370.667	362	351.667	338	317.333	304.667	300	289.333	278.333	265.333	260.667	256.333
636.603	2199.67	1910.33	1654.67	1568	1479.33	1419.67	1350.67	1297.33	1182.33	1139	1092.67	1048.67	1019	969.667	904.333	859.667	840.667	814.667	771	728.333	702.667	681	654.667	637.333	586	573.667	560.667	538	529.333	509.667	470.667	462	441.667	427.667	414	390.667	376.333	370	359.667	348.667	332	316	305.333	297.333	288.667	274.667	259.333	254.333	248.333
637.362	2167.33	1872.33	1628.33	1547	1454	1394.67	1328.33	1276	1152	1118.33	1067.67	1037	1001.33	961	884.667	846.667	829.667	797.667	760.333	709.667	696.667	679	650	623.667	578.333	572	549.333	522	514.667	497	463	458	432.667	418.333	411.667	380	371	365.333	348.333	340	324	307.333	295.667	295	282.333	271	253.333	246.667	236.667
638.122	2112.67	1839.67	1586.33	1515.33	1427.33	1363.67	1306	1233.33	1123	1095	1041.33	1013.33	982.667	940.333	867.667	836.667	816	776	746	701	685.333	661	637.667	614.667	566	554.333	540.333	515	501	488.333	458.333	444.667	423.667	411.333	401.667	373.667	362.667	356.333	345	334.667	319.333	299	292.667	290.667	280	266	247.667	240	233
638.882	2042.33	1791.67	1549	1477.33	1389.33	1319	1267.33	1202	1090.67	1062.33	1009.67	990.667	954	915.333	844	817.667	789.333	756.667	733	678	668.667	642	619.667	589.333	553.667	535	523.333	508.333	488.333	472.667	442.667	432.333	412	400.667	390	366.333	355.333	337.333	329	321.667	310	290.667	283.667	284	271	258.333	246	232.333	233.667
639.641	1996.67	1755.33	1511.67	1433.67	1349.67	1286	1228.33	1170	1065.67	1030.33	983.333	966.667	927.333	881	820.667	798.667	763.667	739	714.667	667.667	645	617.667	593.333	574	541.667	512	508	493.667	472.333	463.667	433	418	400.333	390.667	379.333	357	345.667	328	324.333	318	300	282	273.333	272.333	264.667	253	235.333	228.667	227.333
640.401	1951.67	1704.67	1472	1386	1314	1249.33	1186	1139.33	1048.67	1001	964	935.333	897	852.333	789.667	766.667	734.333	719.333	697	641.667	615.667	598.333	577.667	560.667	523.667	501	487.333	478	458.333	444	411.333	398.333	387.333	379	369.667	344	332	316.333	313	302.333	293.333	272.333	266.333	261	248.667	249.667	228	219.667	222
641.16	1911.33	1657.33	1424	1360.33	1285.67	1229	1152.33	1112.67	1022.67	976	937	909	874.667	832.667	772	747.333	716	705.333	679	624	601.333	585.333	563.333	556.333	509	495.333	476	469	450.333	438.667	398.333	387.333	382	368.667	363.667	330	318.667	311.667	306.333	299	288.667	268.333	262.333	256.333	245.333	247.667	223	218	212.667
641.92	1871.33	1614.67	1388.67	1338.33	1258	1193.33	1128.67	1086	1001.33	965.667	914.667	882.667	856	824.333	756.667	733.333	709.667	680	660	603	596	572	554.667	542.667	502.667	487	465.667	460.333	444	421.667	396.667	385	377.333	356.667	352.333	329	311.667	305.667	296	290	281	261	261.667	255.667	240.667	241	222	215	210.333
642.679	1843.67	1587.33	1373.67	1322.67	1239	1182	1110.67	1072	980	943.667	899.667	866.333	842.667	814	748.667	727.667	701.333	667	647.667	599.333	593	566	538	533.667	498	478.333	469	450.667	440.667	413.333	389.333	387	374.333	350	348.333	322	311.333	306	290.667	288.667	278.667	258.333	254	249.667	240	235.667	222	212.333	203
643.438	1834.67	1575.67	1364.33	1309	1221.67	1170.33	1097	1059.33	973	933	901	857	832.667	797.667	737.667	713.667	690	655	635.667	594.667	584	556.667	526.667	521.333	490.667	468.667	463	441.333	428.333	402.667	386	384.333	367	346	347.333	323	307.667	299.667	286.333	286.667	271.333	253.667	252.333	244.667	235.667	229.333	214.333	210.333	197.333
644.197	1813.33	1559.67	1360.67	1298	1214.67	1162	1083.67	1053	963.333	929	893.667	848	823	786	732	712	679.333	657	635.667	592.333	569.333	550.333	527.667	519	481.667	460.333	458	434.333	424.667	402.667	377.667	373.333	361.333	344.667	347.667	315.667	303	292.667	284.333	284	267.333	257.667	245.667	237.667	231	221.667	204.667	205.333	196
644.957	1789	1550	1343.67	1278.33	1197.67	1154.33	1074.67	1037	954.667	925.333	879.333	845.333	813	778	721.667	702	676.667	652	629.667	583.333	561.333	544	525.333	513	473.667	453	449.667	431	414	404.667	381.333	365.667	357.667	345	341	318.667	301.667	282.333	281.333	280.333	261.667	253.667	249.333	232.667	232	219	198.667	203.333	196.667
645.716	1748.33	1526	1329.67	1241.67	1181.67	1130	1060.67	1021.33	933.667	915.333	863.333	833.333	799	773.333	706.333	689.333	673.333	641	618.333	574.667	553	535	525	507.667	469.667	446.667	440.667	424.667	406	402.667	379.333	354.667	347.667	340.667	328.667	311.667	295	281.333	277.667	270.333	260.333	246.667	243.667	229.333	228.667	220	198.667	195.667	193
646.474	1721.67	1497	1311.33	1213.33	1155.33	1102.67	1039.33	1002	917.667	887.333	854.667	825.333	785	753.667	687.333	668.667	655.667	627.333	599.333	564.333	541.333	527.333	508.333	493.333	457.667	438	432	414.333	394.333	392.667	371.333	352.667	339.667	335	318.333	298.667	287.333	282	272	266	256.667	240	240.667	224.333	226.667	219.333	200.667	192.667	188.667
647.233	1696.67	1457.67	1288.33	1197	1139	1077.67	1026	988.333	901.667	870.667	846.333	810.333	773	737.667	678.333	663	639.667	617	589.333	552.333	529.667	514.667	503	483	454	434.667	422.667	407.333	386.667	378	363.667	347	329	328.333	313	289	283.333	283.667	265.667	259.333	252.667	237	230.667	225.667	220.333	213.667	200.333	190.333	183
647.992	1666	1426.67	1258.33	1182.33	1126	1065.33	1015.33	970.667	894	861.667	830.333	792	757.667	724.333	670.333	657.667	620.333	611	580.667	546.667	523.333	509.667	488.667	469.333	446.333	427.333	415.333	397.333	381.333	369.667	353.667	341.333	333.333	323.333	307.667	281	281.667	279.667	265.333	256.667	245	237.333	226.667	221.333	214	205.333	197	187.667	181.667
648.751	1636.33	1410.33	1226.67	1158	1109	1057.67	1001.67	948	878.667	853	810	773.333	738	716.333	662	644	614	599.667	578.333	541.333	514	502	479.667	460.333	437.667	420	409.667	394.333	378.667	368.333	345.333	332	329.667	317.667	304.333	282.333	278	274.333	262	250	244	234	220	221	202.667	204.333	195	183.667	177.333
649.509	1616.33	1401	1216.67	1136.33	1091.33	1033.33	981.333	932.333	863	827.667	791	760.667	727	709.667	656.667	634	610	589.333	565.667	532.667	511	496	465.667	454.667	425	408	396.333	391.667	377.333	368.333	334.667	323.667	323	311.333	299	281	268.333	266.667	256	247	240	225.333	217.333	213.667	198	199.667	189.333	179.667	176.333
650.268	1609.33	1394.67	1201.67	1124.67	1068.67	1017	964.333	924.333	846	809.667	785	749.667	718.667	700.333	644.667	623	612.333	583	559.667	521.667	503.667	489	466	448.667	422	405	389	390	370.667	369	333.333	325.667	312.667	310	297	282.667	265.667	261.333	252	245.333	242	220	217.333	211.333	198.667	197.667	187	177.667	175.333
651.026	1599	1384	1194.33	1123	1060	1008.67	955.667	924.333	834.667	803	785.667	749.333	718.333	701	639	624.333	603.667	580	551.333	509.667	510.667	483.333	468.667	451.333	422.333	403.667	381.333	386	367	364	339	320.333	311.333	306	292.667	279.667	270.333	260	252.667	245.333	239.667	217.667	220.333	208.333	204.333	194	185.333	177.667	176
651.785	1593	1369.33	1184.33	1121.67	1057.67	1003	954.667	921.667	831.333	813	783.333	744.333	714	696.667	632	616	597.667	575.333	549.333	510	503.667	482	471	446.333	424	408.333	385.333	383.333	365.333	361	340	325.667	318	305.333	288.667	276.333	275.667	260.667	256.333	244.667	240	224	219	206.667	204	194.333	185.667	179	175.333
652.543	1583.67	1355.67	1181.33	1115.33	1055.67	993	957.667	920.333	825.333	811	775.667	747	711.333	697.333	636	613.667	587.333	567.333	546.667	506.333	499.667	476.667	463.333	448.333	422.333	404.333	382	382.333	365	355.667	338.667	318.333	321.333	300.333	283	271.333	275.333	263	253.667	241.667	236.667	225.667	215	205.667	200	194	181.667	179.667	172.667
653.301	1572.67	1344.33	1171.33	1105.67	1051	990	958	917.333	821.333	801	769.333	739.333	706.667	681.667	638	607	584.333	562.333	539.333	509	490.667	472.333	455.333	442.667	416	399.333	388	380	364.667	355.667	333.667	321	320.333	301.667	281.333	270.667	269.667	260	249	239.333	231.667	222.333	211.333	205	197	192.333	177.333	181.333	172
654.059	1554.67	1325.67	1157	1090.67	1031.33	983	942	910.333	821	782	762.333	733.667	700.333	663.333	630.333	598.333	573	557	534.667	502.667	489	465.333	450.667	441.667	408.667	394	382.667	376	361	351.333	330.667	314	310.333	295	279	267.333	265.667	250.667	244	232.333	230.333	216.333	210	205.667	193.667	190.333	171.333	176.333	170
654.817	1534.67	1314.33	1153.33	1072.67	1026.33	982.667	924.333	891.667	823.667	776.667	746.667	724	696.667	650.333	616	589	570.667	548.667	531	505.667	484.333	460.333	451.667	435.667	402.667	393.333	387.667	371.667	354.333	350.667	327	317.333	306	291	280	267.667	258	246.333	238	231	230.333	213.333	209	202.333	191.333	190.333	176.333	173.333	169.667
655.575	1517	1303.33	1142	1057.33	1015	968	909	882.333	815.333	768.667	740	717	693.667	652.333	608.667	584.667	567	540.667	528.333	497.667	479.667	456.667	449.333	435.333	399.333	394.333	379.333	373.667	352.667	343.667	317	314	300.667	285	277	266	255	247	237	234	229	213	207.333	200.667	190.667	192	176.333	167.667	165.667
656.333	1501.67	1298	1138.67	1053.33	1016.33	960.667	908.667	866.333	802.333	774.333	735.333	703.333	683	650.333	601.333	582.333	563.333	536	519.333	495.333	475.333	451.667	444.333	426.333	398.667	386.667	378.333	363.333	347	340	317	311.333	299.667	283	275.333	262.333	247.333	247.667	236	233.333	222	212	206	198	186.333	189.333	175	167	163.667
657.091	1481.67	1276.67	1124	1056.33	1004.67	946.333	897.333	861.667	789.667	765	737.667	703.333	672	649.667	601	580	554.667	536	517	487	474	451.333	441	420.333	397.667	379.667	371.667	363.333	350.667	331	314.667	303	294.333	282.333	275	255.667	250.333	246	239.333	228.333	215.667	209	202	200.667	186	183	169.667	167	160
657.849	1473	1265.33	1118.33	1055	992.333	937	893	857.333	789	760.667	720	697.333	662	643.333	595.333	572	549.333	538	513.667	483.667	466.667	447.333	437	415.333	398.667	375	375.667	358.333	340.333	325.667	311.333	301.333	289	283	272	249	248	245	237.667	221.333	214.333	207	200.333	196.667	185	177	168	167.667	160.667
658.607	1463	1262.33	1113.33	1048.33	988.333	927.333	888.667	853.333	782	753.333	718.667	698	663.667	647.667	595.333	568.667	548	544	514	482	460.667	451	438.333	414.333	396	378.333	370	361.667	339.333	325.333	306.667	298.667	289.667	285	270	251.333	246.667	245.667	238	222	210	204	199	197	186.667	180	168	166.667	159.667
659.364	1465.33	1275.67	1108.67	1041.33	986	927.333	894	854	774.667	745	715.667	689.667	663.667	640.667	600	562.667	552	540.333	509.333	477.667	453.667	449.667	433.667	416.667	393.667	377.667	370.667	356	336.667	327.667	304.667	297.333	286	281.667	270.333	255	239	243.333	233.667	225	212	202.667	197.333	193	185.667	185.333	164.333	166	159.667
660.122	1462.33	1288	1102.67	1037	988.333	930	893	848	762.333	744.333	723	689.667	664.667	639.667	596.667	565.333	548.333	536	510	473	457.667	452.333	431	409.333	393	379	367	353.667	340.667	332.333	311	293.667	290	280	271	258.667	239.333	244	235	223.667	213	205.333	200	194	184	189	163.667	166.667	157.667
660.879	1456.67	1278.67	1090.33	1027.67	980	934.333	886.667	849.333	758.667	743.667	715	687	658.333	637	592.333	559.333	549.333	528	512	472	462	445.333	424	412.333	389	378	369	348.333	341	331.333	309.667	297.333	290	277	270.333	256.667	242	243.333	232	223.333	218.667	206.667	202	191.667	184	186	162.333	169.667	154.667
661.637	1456.33	1268.67	1091.33	1021	964	921	878	842.333	765	747.333	710.667	688.333	658.333	638	580.667	560.667	548.667	528	509.667	463	461.333	437.667	418.667	415	381.667	375.333	364	348	340	328.667	308.333	297.333	291	278.333	266.333	254.333	244.333	242	231.333	221.333	214	204	205	189.333	182.667	180.667	165.667	166.333	153.333
662.394	1440.33	1246	1088.33	1013.33	958	910	866.667	826.333	764	734.667	703.333	683	645.667	630.333	573.667	554	552.333	520.667	503.333	468.333	457.333	426.667	420	413	376.333	371.333	359	346.333	337.667	321	301	298.667	288.333	277.667	262.333	251	240	234.333	225	217	208.667	201.333	199.667	182.667	180.333	176.667	167.667	162.667	154.333
663.151	1436.67	1245.33	1082.33	1014.33	951.667	899.333	862	819.667	765	725.333	699.333	683.333	644.667	625.333	569.667	550.333	542.667	514.333	500	467.333	452.333	429.667	415.333	407	376.667	364.333	354.333	348.667	335.667	320.333	296.667	294.667	282	274.667	261.333	253	239.333	233.333	224	215.667	206.667	198.333	192.333	179.667	180	175.333	165.667	157.667	155.333
663.908	1422	1241.67	1066.67	1011	959	900	857.667	812.667	755.667	712	690.667	674	640	620.333	563	548.667	536	511.333	499	472.667	454	435	415.333	399.333	380	362.667	353	342	326	316	295	296.333	280	275	259	251.667	241	231.667	222.667	212	209	200.333	188.667	180	182	172.333	161.333	157	155
664.666	1426.67	1239	1064.33	1008.67	957.667	900.333	867	822	755	716.667	693.667	675.667	651	622.333	565.333	549.667	536	514	501.667	464	454.333	438.333	410.333	402.667	383	368.667	354.667	339.333	330.333	319	295.333	293.667	282	278	262.333	250.333	244.333	234.667	226.667	217	208.667	197.333	186.667	183	181.333	170.333	162.667	158.667	152.667
665.423	1420.67	1231	1054.67	1006.67	952.333	895.333	867.667	814	752	717.667	692	669	644.667	620	570	553.333	536.333	515	496	457	460.667	431.667	416.333	397	380.667	372.667	354.667	338	328.333	316	298.667	287.667	285	279.667	263.333	245	241.667	230.333	226.333	217.667	208	198.333	185	182.667	179.333	166.667	164	158	150
666.179	1423.67	1226.33	1060.33	1007	948.667	893	867.333	818	750	721.333	696	669	647	619.667	575.667	555	536.667	516.333	499.333	460	455.333	431.667	417.667	396	381.333	376	350.333	343.333	331.333	321	296.333	288.333	287	277.667	267	245.667	241.333	233.667	227.667	218.333	209	196.333	186.333	185	179.333	169.333	170	159	149.667
666.936	1411.33	1218	1059.67	1011.67	942	891.667	853.333	815.667	749	724.333	690	665	640.667	615.333	567.667	555	533.667	512.667	490.333	460.333	454	431	415.667	397.667	378.333	362	345	343.333	323.333	319.333	295.667	287.333	285	271.667	265.333	249.667	238	232.333	221.333	216	215	196	189.667	185.333	180.667	172.667	165.667	157	150.333
667.693	1412.67	1210.67	1068	1008.33	943.667	893.333	854	822.667	753	724.333	692.333	662.333	638	616.333	568.333	553.333	534.333	511.667	496	466.333	450.667	431.667	411	400	379.333	357.667	347.333	338	326.667	325.667	292.333	291.667	280	267.333	260.667	251.333	237.667	234.667	221	216.667	215.333	194.667	193	189	180.667	175.667	166	156	153.667
668.45	1396.33	1198.67	1060	1000.67	936	895	857	815.333	752.667	724	684	659.333	629.333	610.333	565	546.667	527.333	508.333	485.667	464	451	427	406	396.333	372	350.333	351	330.667	326.667	315.667	293	285.667	279	266	259.333	244.333	235.667	233	216.667	214	210.667	194	192.333	187.667	178	168.333	160.667	153.667	153.333
669.206	1395.33	1199	1052	992	923.333	891	860.667	810	749.667	713	684.667	653.667	628.667	611	563.667	539.333	521.667	504	489	461.333	449	424.333	407	388.667	368.333	354.333	348	328.667	326.667	318.333	294	284.333	276.333	263	259.667	237.667	236	232	217.333	213	208.333	189.667	189.333	184.667	174.667	167.333	159	152.333	152.667
669.963	1376	1195.33	1041.33	983.333	915	886.333	845.333	808.333	743.667	703.333	681	651.333	634.333	608	562.667	534.667	517.667	508.333	483.667	451.667	439	422	407.333	389	367.667	349.667	341.333	331	322.667	309.667	292	280.667	275.667	266	257.667	237	232.333	231.333	215.333	209.333	210.333	190	186	182	178.667	168	158.667	155.667	154
670.719	1370.33	1195.33	1039.33	986.333	910.667	877.333	839.333	802.333	737	698.333	679.333	649	632	609	564	539	523	503.333	486	441.667	434	418	410	391.333	369	350.333	339.333	330.667	323.667	312.667	288	279.667	273	265	254	239	232.333	228	216.667	208.667	211.667	189	184.667	181.333	178.667	174	158.667	156.333	153.333
671.476	1375	1199	1032.67	986.333	917	874	833.667	804.667	737	699	678.333	649	628	609.667	563	544.333	518	505.333	484.667	443	428.333	416.333	410	392	365.667	348	344.667	329.333	322.333	310.333	288	275.333	272.333	270	252.667	242.333	232.333	227.333	219.667	210.667	210.667	193.667	186	185	181	173.333	160.333	159.667	156.667
672.232	1381.67	1208.67	1045.67	996	926	876.333	839.667	807.333	742	707.333	681.667	653	629.333	611	557.333	549	521	500.333	489.333	446.333	427.667	413.667	411	393	362.333	354.667	351.333	328.333	318	315.333	291	279.333	273.333	270.333	251.667	242	235.667	226	222.667	208.333	209	195.667	189.333	188	177	172.333	159	156	155.333
672.988	1393.33	1222.33	1049.67	999	933	883.333	844	817	754.333	715	690.667	664	632.667	607	561.333	555.333	518.333	506.667	492.667	455.667	434.667	421.333	411.333	395	366.667	357	352.333	330.333	319	319.333	296.667	281.667	274.667	273.667	255.333	241.333	235.333	227.333	224.667	213	208.667	197.667	191	189.333	175.667	176	159.667	159.333	157.333
673.745	1396	1224	1068	1006.67	949.333	893.667	855.667	822	758.667	722.667	698.333	668.333	645.333	613	569	563.333	529.667	507.667	500	459	442.333	426.667	418.667	398	376	358	351	332.667	324.333	321	300	285.667	279	273	255.667	244	234.333	230	225	214	207.667	200.667	189.667	193.333	177	175.333	160	159.333	156
674.501	1410.67	1229	1062.33	1007	948.667	906	857.333	822	764.333	718.333	700.333	681	645.667	614.667	571.333	564.667	526.333	515	501.667	462.333	452.667	435.667	417.667	401.667	379.667	357.667	350	337	330.333	320	301.333	281.333	280.333	271.333	262	245.667	234	228.333	224.333	217.667	207	198.333	188	188	175.667	177	161.333	164.333	156
675.257	1410.33	1224.67	1066.33	1011.33	956	907.667	860.667	826.667	766.667	716.333	702	680	655	623.333	573.333	561	525	516.667	505	463	454.667	431.667	422	403.667	377.667	359.333	357.333	339	329.667	323.667	297.333	282.667	282	270	261.333	249	231.667	228.333	223.333	217	208.333	196.667	187	184	178	174.667	163.667	162.333	153.667
676.013	1401.67	1225.67	1052	1000.33	951	903.667	852.667	823	764	708.333	694.667	680.333	647.667	615.667	573	549	518.333	519.667	497	460	450.667	428	415	406.667	375.667	361.667	357.667	338.667	325.667	322	296	283.667	278.667	270.333	259.667	244.667	233.333	225.667	222	219.667	210.667	193.667	186.333	177	180.667	173.667	162.333	159.667	153.333
676.769	1379.33	1208	1046.33	989	940.333	887.333	847.667	811.667	754.333	709.667	683.667	664	638.667	611	570	541	509.333	512.667	492	456	442.667	422.667	417.333	398.333	373.333	361	352.667	332.333	320.667	317.667	294	278.333	277.333	266.333	254	239	231.667	225.333	219.333	217.333	203.667	193.667	187.667	176.333	184	171.667	160.333	153.667	151.333
677.524	1353.33	1188	1029.33	965.667	920.667	871.667	827.667	793.667	736.333	695.333	670	647.667	619.333	600.667	560.333	531	504.333	504	483.333	445.667	432.667	413.667	407.667	389.333	371.333	352.667	339.333	328.667	317	307	288.667	273.333	269	261	248	233	232	224.333	218.667	215.667	200.333	193.333	184	175.333	181.667	170	155	149	147.333
678.28	1312.67	1151.67	1008	944.333	900.333	855.667	809.667	778	720	684.333	655.667	629.333	599.667	585.333	548.333	519	494	489.667	477.333	440.667	424.333	404.667	399	381.667	361.667	347.667	330	318.667	308.333	299	281	270.333	261	251	244.333	229	225	219.333	215.667	207	196.667	189.667	181.667	172	171.667	169	154.333	146	144.333
679.036	1285.33	1128.67	982.333	923.333	889.667	838.333	793.667	759.667	692	662	647	611	584.333	569.333	533	506.667	491	477.667	462	427	414.667	393.667	390.667	377.667	349.667	337.333	323.333	315	303.333	296	272	271.667	257	248	240	228.333	220.333	214.667	211.667	206.333	194	185.333	177.667	172.333	165.667	164.333	151.667	144	145
679.791	1259	1098	957.667	900.333	869.667	819	774	742.667	673	646.333	637	593	573.333	552.333	517	486.667	471.667	463	451.333	415	400	386.333	382	364	333.667	324.667	319.667	307.333	289.667	289.333	265.667	270	250.333	237	233.333	222	213	204.667	202	195.333	188.333	178	175.333	166	162.333	157.667	146.667	142.333	142.667
680.547	1237.33	1085.67	938.667	890.667	852.667	795.667	759	728.333	657.333	630	621.333	581.333	564.667	547	503	479.333	460.333	456.333	442.667	401.667	389.667	380.667	375.667	351	324	313	312.333	304.667	290	284	256.667	262.667	247.333	234	228.333	216.667	208.333	203.333	193.333	192	182	173.333	170	164	163.667	155	143	139	138.667
681.302	1212	1059	925	879	829.667	779.333	750	723	652.667	622	604.667	579	556.667	542.333	496	473.333	453.333	451.333	436	398.333	380	377.667	364	342	321.333	308.333	305.667	298.667	287.667	273.667	251.667	252.333	240	229.667	226	210	205.333	201.333	188.333	187.667	181	170.333	167	158.667	161.333	152.333	137	137.333	131.333
682.058	1189.33	1045.33	915.333	877	816.667	770	743	709.667	645.333	617.333	594	571.333	547.333	540.333	485	468.333	456.667	446	430	394.333	379.333	370	356.333	343.333	321.667	310.667	298.333	294.667	290.667	272	251.667	242.333	236.333	233	226.333	210.333	204.333	199	187.667	191	178.667	169.333	164.333	158	156.667	152	136.667	134.667	132
682.813	1182	1028	900.667	858.667	796.333	763.667	733.667	692.667	638.667	611.667	584.667	567.333	539.667	527	481.333	460.333	452.667	433.667	421.667	386.667	375.667	361.667	346.667	341.333	312.333	311	294.333	290.667	281.667	267.333	247	240.667	230.667	228	221.667	206.667	201.667	197.667	187.333	182.667	173	165.667	161.333	155.333	151.667	147.667	131	134	128.333
683.568	1166.33	1023.33	883.667	839.667	783.333	755.333	721.667	674	627.333	601.333	574.333	557.667	532.667	519.333	473	452.333	449.333	420.333	414	375.333	370.333	351.333	337.667	335.667	305.333	307	291.333	285	274	266	245	240	226	221.667	218.333	205.667	196.667	192.667	184.333	176.333	168.333	157.333	156.667	153	147	145.667	132	129	125
684.323	1151.33	1009.33	875	817.667	771.333	740.667	712.667	667.333	616	590.333	559	553.667	517.667	510.333	467.667	445.667	437	410.667	402.333	369.333	360.333	346.333	328.667	326	300	302.667	289	282	268.333	258.333	238.667	235	225.333	214.333	211.333	199.667	190.667	189.333	183	169.333	165	153.667	154	150	144	140.667	129.667	126	124.667
685.078	1123.67	991.667	866.667	804.667	761.667	723.333	700.667	659	602.667	581.667	549.667	544	508.333	501.667	466	439.667	432.333	408	392	372	354.333	342	327.667	319.333	303	297.333	290.333	278.333	267.667	253	240.333	227	223.333	215	211	200	187	185	181.667	172	167.333	156.667	156.667	150.667	144.333	141.333	130	126	125.333
685.833	1102	966.333	847.667	788	749.333	710.333	689.667	644.333	588.667	573	539	525	497.667	483.667	458	435.667	422.667	401.333	386.333	363	345.667	339.667	327	310	300.667	289	280.333	272.333	264	244.667	236.667	222	222.667	211.667	210.667	194	184	183.333	177.333	168.333	166	158.667	152.333	147.667	144	138.667	127.667	124.667	125.667
686.588	1084	950.333	825.333	774.667	740	698.333	674.667	634	580.667	563.667	533.333	512.333	495	471	452.667	438.333	415	399.333	383.333	356	343	337	327.333	306.667	293.333	284.333	275.333	267	260.333	242.333	232.667	222.667	219	208	209.667	194.333	181.667	181	174.333	167.333	163.333	156	150	146.667	145.333	136.333	127	126.333	122.667
687.343	1069.67	932.667	802.667	762	729	692.667	655.667	618.667	572	551.667	524	498.667	483	467	434	427.667	402.667	391.667	379	344.333	333.333	331.667	318.333	300	286	275.667	260.333	258	252.667	237.333	222.667	218.333	215	200.333	202	189.667	175.333	171.667	168.667	158.333	154.667	147.667	141.667	143.333	139.333	129	123.333	119	116
[truncated: 151 more rows]
[truncated: 122 more columns]

## Sheet: Figure 4b BrPhBd@PMMA
TRES BrPhBd@PMMA
[truncated: 399 more rows]
[truncated: 128 more columns]

## Sheet: Figure 4c
TTPO			BrPhBd@TTPO
Time (s)	Intensity (Counts)		Time (s)	Intensity (Counts)
0	10103		0	10333
0.001	384		0.001	92
[truncated: 499 more rows]
